# Supplementary material for: Canagliflozin mitigates ferroptosis and ameliorates heart failure in rats with preserved ejection fraction
Source: Naunyn Schmiedebergs Arch Pharmacol. 2022 Apr 27;395(8):945–62. doi: 10.1007/s00210-022-02243-1 (PMC9276585; doi:10.1007/s00210-022-02243-1)
Supplement: Supplementary file 1 — Supplementary file1 (XLS 71 KB) [file 210_2022_2243_MOESM1_ESM.xls]

## Sheet: TABLE
Table 2
Body weight (g)				LV weight/TL (mg/mm)				Creatinine (μmol/L)				3-hydroxybutyric acid(mmol/L)
	Normal group	HFpEF group	Cana group		Normal group	HFpEF group	Cana group		Normal group	HFpEF group	Cana group		Normal group	HFpEF group	Cana group
	391.3	345.3	338.4		20.1735	25.3455	19.548		22.2505	34.4275	28.9937		1.1009	1.1119	1.2
	382.2	363.9	343.9		23.8523	24.2778	21.1565		26.9935	40.9115	26.7271		1.0128	1.0789	1.2771
	335.6	322	291.4		18.0522	23.1887	19.8043		27.6327	35.9019	34.2728		0.9468	1.1009	1.4642
	407.2	302	336.1		17.6786	22.6182	19.2867		27.8493	49.7699	36.7474		0.9468	1.0239	1.4422
	362.5	322.5	322.1		18	24.7	20.6391		33.8295	41.7894	31.2752		1.1229	1.0128	1.3982
	384.1	340.5	354.3		18.7275	22.3654	18.4569		25.7665	47.5737	35.3452		1.1339	1.0459	1.5193
	378.1	361.5	340.1		19.3041	20.3673	25.7939		23.0135	39.0876	32.5847		0.9908	1.0128	1.222
	384.6	351.3	311.4		20.8571	29.46	15.9157		32.4788	41.4639	35.2833		1.1119	1.1229	1.3321
	389.1		335.5		18.35		21.1885		28.3326		32.5542		1.0278		1.3431
	392.2		332.2		23.3109		20.7686		26.1786		33.6987		1.0694		1.244
	420		347.8		22.868		21.5098		25.3378		30.5131		1.1028		1.2881
	385.1		308.7		20.4538		24.0022		30.7452		34.3456		1.0068		1.3761
Blood glucose (mmol/L)				TC (mmol/L)				TG (mmol/L)
	Normal group	HFpEF group	Cana group		Normal group	HFpEF group	Cana group		Normal group	HFpEF group	Cana group
	4.1	5.3	3.6		2.9861	3.0232	3.2466		0.2273	0.485	0.3677
	4.2	5.4	4.4		2.536	2.7771	4.9214		0.3113	0.3648	0.7253
	3.3	4	4.7		2.6214	2.2297	2.4431		0.3648	0.3793	0.3431
	5.1	4.1	3.9		3.1462	4.3966	2.8876		0.5328	0.9454	0.4329
	5.8	4.3	4.3		2.9644	3.6634	3.8267		0.5183	0.5864	0.6081
	4.4	4.7	4.4		2.5762	4.7256	2.0966		0.5777	0.8368	0.3938
	5.1	4.5	3.3		2.9905	2.1134	2.5611		0.6674	0.4437	0.3663
	4.7	4.2	3.4		2.3101	2.4789	3.8191		0.6399	0.3962	0.7804
	5.4		5.3		2.7634		3.3578		0.5198		0.5062
	4.6		3.8		2.812		3.3219		0.5023		0.4903
	4.6		4.3		3.4981		2.0112		0.4901		0.5178
	3.9		3.7		2.7322		3.5439		0.4877		0.4323
LDL-c (mmol/L)				HDL-c (mmol/L)
	Normal group	HFpEF group	Cana group		Normal group	HFpEF group	Cana group
	1.3816	1.781	1.3399		0.5839	0.6473	0.5042
	1.5058	1.5947	2.3305		0.5609	0.5292	0.6277
	1.3575	1.5429	1.3492		0.6406	0.509	0.5061
	1.5994	1.6732	1.6355		0.5301	0.7068	0.5138
	1.3909	2.0896	2.0099		0.4226	0.825	0.5791
	1.3529	2.1732	1.112		0.4303	0.7818	0.389
	1.6615	1.8843	1.4456		0.5484	0.5421	0.4984
	1.1963	1.7564	2.552		0.3582	0.5019	0.6876
	2.0113		1.9076		0.6789		0.5787
	2.1342		1.8324		0.721		0.5201
	1.7764		1.7123		0.5982		0.4785
	1.6009		1.9221		0.5531		0.4096
Insulin (μg/L)				BNP (pg/mL)
	Normal group	HFpEF group	Cana group		Normal group	HFpEF group	Cana group
	0.328758	0.262508	0.370909		253.12	341.527	175.378
	0.501604	0.27264	0.262508		229.876	307.947	252.022
	0.292165	0.319881	0.27264		240.208	336.07	106.772
	0.346039	0.312508	0.301598		196.452	334.63	206.761
	0.421259	0.302508	0.292165		254.775	380.752	239.289
	0.27264	0.332508	0.301598		107.617	344.29	116.613
	0.312457	0.309642	0.329365		228.358	353.738	100.7
	0.337865	0.314685	0.296899		226.097	310.266	234.995
	0.298902		0.301235		150.453		257.974
	0.21788		0.316532		157.697		188.696
	0.32666		0.290896		236.03		154.985
	0.328876		0.275836		142.864		183.346
Food intake (g/24 h)				Water intake (ml/24 h)				Urine volume (ml/24 h)
	Normal group	HFpEF group	Cana group		Normal group	HFpEF group	Cana group		Normal group	HFpEF group	Cana group
	14.14	19.08	22.01		15	58	130		11	30	97
	15.43	20.26	27.54		13	64	122		10	42	96
	13.14	20.93	24.14		28	83	131		12.2	67	101
	15.23	21.84	25.08		23	100	174		15	81	106
	17.27	21.17	19.73		10	78	138		2.5	46	108
	16.12	22.51	32.47		28	110	116		6.8	77	108
Table 3
HR (bpm)				LVAWd (mm)				LVAWs (mm)
	Normal group	HFpEF group	Cana group		Normal group	HFpEF group	Cana group		Normal group	HFpEF group	Cana group
	339.343	355.599	370.943		1.73313	2.06062	2.13875		3.13437	3.4275	3.245
	311.756	351.82	355.249		1.73313	2.18208	1.85438		3.31875	3.56271	3.57938
	394.791	361.264	332.065		1.98375	2.17632	1.85438		3.2775	3.57153	3.32063
	354.244	331.988	364.05		1.62938	2.32875	1.98375		3.45625	3.14812	3.3575
	341	298.569	340.466		1.81125	2.25253	2.11313		2.88937	3.35983	3.49313
	351.477	342.002	356.215		2.11313	2.54438	1.98375		3.53625	3.72182	3.6225
LVPWd (mm)				LVPWs (mm)				LVIDd (mm)
	Normal group	HFpEF group	Cana group		Normal group	HFpEF group	Cana group		Normal group	HFpEF group	Cana group
	2.065	2.16125	2.43375		3.61375	3.57604	3.57687		7.00625	7.14521	5.78937
	2.02813	2.36542	1.98375		3.35562	3.74785	3.32063		7.375	6.98257	7.37437
	2.415	2.32014	1.85438		3.92437	3.64588	3.45		6.7275	6.90947	7.37437
	1.7775	1.94063	1.975		3.06125	3.19125	3.40687		7.55438	7.0725	6.96188
	1.98375	2.13038	2.07		3.105	3.41856	3.2775		7.59	6.99098	6.33938
	1.81125	2.66513	2.32875		3.6225	3.35327	3.70875		7.4175	7.4175	7.71938
LVIDs (mm)				EF (%)				FS (%)
	Normal group	HFpEF group	Cana group		Normal group	HFpEF group	Cana group		Normal group	HFpEF group	Cana group
	3.31875	3.51021	2.72875		82.5184	79.6043	83.28		52.6316	49.7121	52.8662
	3.28187	3.4634	3.66562		84.8398	85.0698	80.2084		55.5	55.943	50.2924
	3.40687	3.38162	4.05375		79.5865	81.063	74.8422		49.359	51.2476	45.0292
	3.60438	4.14	3.95		81.993	70.9485	73.0721		52.2876	41.4634	43.2624
	3.40687	3.76081	3.40687		70.734	81.5501	76.6403		41.4773	51.7442	46.2585
	3.36375	3.74048	3.92437		84.1147	84.6454	78.9767		54.6512	55.2268	49.162
LV mass corr.				E/A				SV (μL)
	Normal group	HFpEF group	Cana group		Normal group	HFpEF group	Cana group		Normal group	HFpEF group	Cana group
	772.754	1311.01	773.742		1.15195	0.854266	1.05658		180.871	140.037	275.728
	825.504	1171.35	849.652		1.26066	0.829237	1.36232		238.759	184.419	233.084
	903.79	980.885	809.019		1.16219	0.942182	1.06115		246.028	195.443	201.462
	746.253	931.045	886.235		1.4226	0.93956	1.20521		235.067	184.944	262.324
	874.797	1286.84	766.852		1.28181	0.892424	1.1407		212.401	161.569	181.691
	885.271	1367.55	1079.8		1.15768	0.94695	1.39127		238.532	164.596	235.7
CO (mL/min)				IVRT (ms)
	Normal group	HFpEF group	Cana group		Normal group	HFpEF group	Cana group
	72.6115	63.7979	80.3042		24.1667	40.8696	28.0702
	74.4344	55.0049	82.8029		28.4722	31.7647	26.8672
	76.5672	50.3379	66.8984		25.9649	31.5873	28.9312
	78.6762	61.3992	65.8462		25.614	30.4272	27.7083
	72.4287	48.2395	92.4237		25	40.6818	23.361
	71.2772	73.4481	83.96		24.4444	46.6914	30.1235

## Sheet: FIGURE
Fig.1		0w	1w	2w	3w	4w	5w	6w	7w	8w	9w	10w	11w	12w
SBP(mmHg)	Normal group	141	98	143	134	136	136	147	165	149	162	153	159	160
		133	152	156	144	146	146	166	161	170	139	159	161	149
		144	127	136	150	156	156	145	140	155	174	144	166	168
		146	164	120	128	142	142	138	158	167	176	162	177	173
		156	116	145	138	111	111	148	141	141	153	149	171	167
		134	151	158	154	146	146	154	147	128	165	157	143	179
		142	117	140	139	136	136	136	145	164	141	153	148	158
		147	135	159	139	139	139	167	153	152	141	161	155	163
		149	105	138	115	120	120	172	146	159	157	158	163	166
		139	136	154	153	132	132	153	172	171	169	164	147	151
		114	131	120	141	154	154	139	138	138	148	135	162	154
		129	146	148	140	159	159	177	153	163	150	170	169	152
	HFpEF group	130	161	172	144	192	192	189	190	200	212	210	224	218
		138	147	187	179	190	190	194	188	204	190	201	201	230
		127	140	172	152	208	208	199	223	236	234	227	231	224
		143	178	185	170	201	201	216	215	248	221	233	192	201
		138	160	174	129	176	176	157	197	223	198	200	190	192
		146	152	165	156	206	206	212	246	187	214	194	207	203
		163	133	148	170	183	183	188	201	200	197	190	206	206
		128	157	155	165	181	181	197	201	211	203	216	199	217
		165	194	147	180	182	182	208	192	205	210	208	214
		151	180	157	154	189	189	204	177	190	208	229	203
		147	150	164	167	230	230	235	214	222	195	191	192
		138	162	163	162	190	190	198	204	193	201	222	208
	Cana group	137	144	144	157	135	135	172	166	168	169	173	164	172
		156	136	152	162	112	112	160	150	176	178	176	177	175
		142	160	141	138	173	173	176	165	156	144	162	155	163
		155	161	161	189	170	170	200	156	180	194	187	189	189
		138	167	150	144	147	147	147	157	174	153	164	161	166
		133	146	192	180	141	141	159	168	179	171	170	169	165
		122	144	163	110	167	167	166	175	167	180	181	173	187
		151	152	166	182	153	153	173	169	176	166	178	172	152
		165	157	140	128	121	121	202	165	172	214	208	168	201
		141	134	160	143	179	179	188	178	183	170	173	186	174
		146	146	168	123	128	128	200	181	177	165	171	161	171
		141	179	156	127	163	163	154	172	161	168	177	197	189
DBP(mmHg)		0w	1w	2w	3w	4w	5w	6w	7w	8w	9w	10w	11w	12w
	Normal group	83	66	78	56	56	77	83	79	80	69	78	81	74
		90	80	72	100	67	99	87	87	78	96	92	89	91
		79	73	98	64	81	80	78	82	81	78	76	72	88
		68	93	96	69	75	93	84	99	83	101	99	113	109
		91	87	87	74	55	43	79	74	69	79	109	91	93
		73	85	74	70	70	65	78	74	52	43	67	69	72
		90	51	67	76	74	56	98	85	66	68	78	83	68
		68	74	85	75	86	92	94	81	62	75	75	74	77
		43	48	78	61	89	87	88	91	97	88	98	101	95
		69	77	74	80	78	100	74	77	93	74	73	85	84
		35	63	49	78	85	50	91	86	80	92	95	87	98
		52	65	70	88	64	77	90	83	91	82	97	88	96
	HFpEF group	50	71	99	63	90	98	92	96	123	146	132	131	141
		72	60	70	66	130	103	103	102	98	120	109	117	122
		44	55	78	52	108	105	98	148	167	183	147	166	174
		78	85	84	93	144	140	112	114	117	160	133	145	139
		82	82	94	70	105	100	84	91	123	109	121	120	125
		67	94	86	89	77	89	138	136	131	135	108	119	127
		91	62	78	71	87	90	126	115	148	145	116	128	130
		61	79	99	90	102	115	104	136	126	117	129	124	116
		87	86	82	74	123	126	111	127	104	103	137	112
		84	92	84	91	98	119	112	93	119	94	123	107
		50	68	76	61	126	142	121	101	140	122	130	105
		59	68	90	78	90	140	123	92	136	110	122	123
	Cana group	70	66	67	79	99	74	90	75	89	107	101	108	99
		71	64	84	86	66	101	83	93	102	86	84	89	97
		84	74	62	88	84	92	102	97	100	79	94	102	106
		91	72	77	88	91	93	91	104	94	96	107	97	101
		63	88	87	81	88	72	107	97	85	86	93	94	114
		79	65	88	92	93	88	87	109	97	80	81	90	91
		62	73	69	37	65	121	110	92	103	91	117	88	85
		73	89	77	70	70	102	106	88	106	118	103	100	102
		75	70	67	57	62	114	89	96	118	133	124	127	123
		88	72	80	65	55	95	120	84	91	99	92	104	94
		84	66	74	59	93	107	92	108	99	108	99	111	105
		69	54	70	46	87	85	93	81	89	119	108	105	110
MAP(mmHg)		0w	1w	2w	3w	4w	5w	6w	7w	8w	9w	10w	11w	12w
	Normal group	102.333	76.6667	85.2222	82.3704	83.321	83.0041	83.1097	83.0745	83.0863	83.0824	83.0837	83.0832	83.0834
		104.333	104	104.111	104.074	104.086	104.082	104.084	104.083	104.083	104.083	104.083	104.083	104.083
		100.667	91	94.2222	93.1481	93.5062	93.3868	93.4266	93.4134	93.4178	93.4163	93.4168	93.4166	93.4167
		94	116.667	109.111	111.63	110.79	111.07	110.977	111.008	110.997	111.001	111	111	111
		112.667	96.6667	102	100.222	100.815	100.617	100.683	100.661	100.668	100.666	100.667	100.667	100.667
		93.3333	107	102.444	103.963	103.457	103.626	103.569	103.588	103.582	103.584	103.583	103.583	103.583
		107.333	73	84.4444	80.6296	81.9012	81.4774	81.6187	81.5716	81.5873	81.582	81.5838	81.5832	81.5834
		94.3333	94.3333	94.3333	94.3333	94.3333	94.3333	94.3333	94.3333	94.3333	94.3333	94.3333	94.3333	94.3333
		78.3333	67	70.7778	69.5185	69.9383	69.7984	69.845	69.8294	69.8346	69.8329	69.8335	69.8333	69.8333
		92.3333	96.6667	95.2222	95.7037	95.5432	95.5967	95.5789	95.5848	95.5828	95.5835	95.5833	95.5834	95.5833
		61.3333	85.6667	77.5556	80.2593	79.358	79.6584	79.5583	79.5917	79.5806	79.5843	79.583	79.5834	79.5833
		77.6667	92	87.2222	88.8148	88.284	88.4609	88.4019	88.4216	88.415	88.4172	88.4165	88.4167	88.4166
	HFpEF group	76.6667	101	92.8889	95.5926	94.6914	94.9918	94.8916	94.925	94.9139	94.9176	94.9164	94.9168	94.9166
		94	89	90.6667	90.1111	90.2963	90.2346	90.2551	90.2483	90.2506	90.2498	90.2501	90.25	90.25
		71.6667	83.3333	79.4444	80.7407	80.3086	80.4527	80.4047	80.4207	80.4153	80.4171	80.4165	80.4167	80.4167
		99.6667	116	110.556	112.37	111.765	111.967	111.9	111.922	111.915	111.917	111.916	111.917	111.917
		100.667	108	105.556	106.37	106.099	106.189	106.159	106.169	106.166	106.167	106.167	106.167	106.167
		93.3333	113.333	106.667	108.889	108.148	108.395	108.313	108.34	108.331	108.334	108.333	108.333	108.333
		115	85.6667	95.4444	92.1852	93.2716	92.9095	93.0302	92.9899	93.0034	92.9989	93.0004	92.9999	93
		83.3333	105	97.7778	100.185	99.3827	99.6502	99.561	99.5908	99.5809	99.5842	99.5831	99.5834	99.5833
		113	122	119	120	119.667	119.778	119.741	119.753	119.749	119.75	119.75	119.75
		106.333	121.333	116.333	118	117.444	117.63	117.568	117.588	117.582	117.584	117.583	117.583
		82.3333	95.3333	91	92.4444	91.963	92.1235	92.07	92.0878	92.0818	92.0838	92.0832	92.0834
		85.3333	99.3333	94.6667	96.2222	95.7037	95.8765	95.8189	95.8381	95.8317	95.8339	95.8332	95.8334
	Cana group	92.3333	92	92.1111	92.0741	92.0864	92.0823	92.0837	92.0832	92.0834	92.0833	92.0833	92.0833	92.0833
		99.3333	88	91.7778	90.5185	90.9383	90.7984	90.845	90.8294	90.8346	90.8329	90.8335	90.8333	90.8333
		103.333	102.667	102.889	102.815	102.84	102.831	102.834	102.833	102.833	102.833	102.833	102.833	102.833
		112.333	101.667	105.222	104.037	104.432	104.3	104.344	104.33	104.335	104.333	104.333	104.333	104.333
		88	114.333	105.556	108.481	107.506	107.831	107.723	107.759	107.747	107.751	107.75	107.75	107.75
		97	92	93.6667	93.1111	93.2963	93.2346	93.2551	93.2483	93.2506	93.2498	93.2501	93.25	93.25
		82	96.6667	91.7778	93.4074	92.8642	93.0453	92.9849	93.005	92.9983	93.0006	92.9998	93.0001	93
		99	110	106.333	107.556	107.148	107.284	107.239	107.254	107.249	107.25	107.25	107.25	107.25
		105	99	101	100.333	100.556	100.481	100.506	100.498	100.501	100.5	100.5	100.5	100.5
		105.667	92.6667	97	95.5556	96.037	95.8765	95.93	95.9122	95.9182	95.9162	95.9168	95.9166	95.9167
		104.667	92.6667	96.6667	95.3333	95.7778	95.6296	95.679	95.6626	95.668	95.6662	95.6668	95.6666	95.6667
		93	95.6667	94.7778	95.0741	94.9753	95.0082	94.9973	95.0009	94.9997	95.0001	95	95	95
Fig.2
	cardiomyocyte diameter				Normal group						HFpEF group						Cana group
	(µm)	0.025799	0.024355	0.02901	0.02302	0.02691	0.026543		0.025381	0.026178	0.029162	0.02567		0.027213	0.027913	0.027322	0.030711	0.023696	0.027818
		0.02579	0.027027	0.027813	0.027136	0.027275	0.032185		0.025189	0.030397	0.025871	0.028114		0.022165	0.025849	0.025596	0.028508	0.028223	0.02568
		0.025795	0.021443	0.025662	0.026742	0.029589	0.025772		0.02558	0.029839	0.026132	0.02675		0.025304	0.026426	0.026267	0.030382	0.025883	0.029661
		0.025432	0.023906	0.028399	0.029284	0.02533	0.028723		0.026102	0.028281	0.026042	0.023934		0.026501	0.029659	0.02675	0.030441	0.02533	0.023934
		0.025224	0.021756	0.029072	0.032057	0.029532	0.029576		0.028098	0.030323	0.03085	0.022178		0.025774	0.028419	0.027413	0.034097	0.023844	0.029311
		0.021396	0.019591	0.023549	0.019866	0.018255	0.015826		0.031075	0.033824	0.040127	0.036022		0.023187	0.022927	0.031169	0.022504	0.028669	0.032925
		0.023141	0.019042	0.018697	0.018046	0.020197	0.017601		0.032992	0.028794	0.038641	0.033842		0.024676	0.023412	0.029459	0.029735	0.026981	0.02938
		0.02675	0.020682	0.022634	0.01827	0.015812	0.013381		0.033848	0.032339	0.034754	0.040503		0.027501	0.023855	0.029009	0.026478	0.026196	0.03005
		0.024953	0.016821	0.01842	0.017746	0.0184	0.020055		0.036944	0.033385	0.035851	0.028625		0.027564	0.023082	0.025913	0.026351	0.028801	0.031786
		0.020994	0.017782	0.022038	0.018213	0.02198	0.015103		0.038577	0.033604	0.039332	0.043343		0.025484	0.027582	0.030629	0.032307	0.027372	0.035675
		0.025979	0.018634	0.024145	0.015693	0.014394	0.018043		0.032752	0.028295	0.035168	0.037744		0.023574	0.026815	0.030494	0.027376	0.028451	0.033981
		0.023258	0.015939	0.024063	0.018194	0.020397	0.015614		0.035017	0.032643	0.037201	0.036646		0.027586	0.026511	0.030657	0.021721	0.026806	0.025221
		0.022014	0.02219	0.021094	0.020658	0.014661	0.014539		0.035296	0.028838	0.039439	0.030848		0.025858	0.028623	0.030406	0.023161	0.028507	0.028532
		0.019155	0.019585	0.021257	0.01935	0.01679	0.015062		0.033228	0.028187	0.035129	0.035079		0.027446	0.028313	0.028746	0.024784	0.029871	0.028233
		0.024983	0.016282	0.024614	0.02023	0.016323	0.014718		0.036827	0.034349	0.036148	0.037551		0.031334	0.028516	0.023702	0.028794	0.028447	0.025191
		0.021853	0.017282	0.021473	0.022692	0.016384	0.016918		0.034791	0.036146	0.036942	0.040184		0.026714	0.023447	0.026026	0.024467	0.037109	0.025044
		0.023271	0.021246	0.025391	0.024473	0.016553	0.016565		0.036262	0.034405	0.02873	0.03489		0.02714	0.022582	0.024438	0.026648	0.031386	0.025542
		0.017551	0.026315	0.021658	0.019083	0.018508	0.016815		0.036005	0.034084	0.03344	0.044459		0.033961	0.024492	0.028293	0.026362	0.030478	0.035039
		0.021124	0.020044	0.026615	0.02416	0.013337	0.017455		0.034946	0.029677	0.025679	0.038884		0.025056	0.031585	0.027783	0.03094	0.029524	0.031732
		0.02091	0.023644	0.025854	0.021178	0.017121	0.017797		0.035719	0.026067	0.030851	0.036064		0.022817	0.027782	0.026861	0.030595	0.034644	0.033638
		0.019398	0.023009	0.024583	0.02454	0.016724	0.016355		0.035576	0.028984	0.029756	0.033344		0.025498	0.025027	0.027262	0.028229	0.027392	0.029651
		0.018396	0.024474	0.029834	0.025886	0.015993	0.01449		0.040778	0.032502	0.032145	0.034578		0.023975	0.025398	0.026957	0.027876	0.030549	0.029077
		0.02043	0.024894	0.026452	0.023024	0.015551	0.015965		0.035174	0.027691	0.031575	0.031715		0.025546	0.025998	0.026482	0.026312	0.033874	0.029538
		0.021138	0.024499	0.02603	0.021813	0.019415	0.019466		0.03303	0.026854	0.028026	0.02969		0.025516	0.028979	0.028511	0.029162	0.032236	0.02777
		0.021822	0.023517	0.024607	0.023537	0.021064	0.020396		0.034355	0.032288	0.027722	0.031917		0.026397	0.027892	0.025249	0.027099	0.032079	0.02822
	fibrosis area/cross area ratio				Normal group						HFpEF group						Cana group
		0.129609	0.131428	0.118011	0.109063	0.130964	0.129999		0.161201	0.201257	0.315539	0.173393		0.142741	0.0921932	0.138678	0.133835	0.124285	0.0910514
		0.137157	0.118999	0.134709	0.125657	0.129463	0.0860571		0.211864	0.12058	0.192665	0.171007		0.126466	0.121474	0.127458	0.120021	0.121278	0.105207
		0.124292	0.117832	0.119097	0.0799455	0.111975	0.133756		0.152604	0.168492	0.194631	0.17335		0.0860384	0.104816	0.149141	0.0743896	0.111414	0.1238
		0.0723348	0.133097	0.107948	0.11259	0.120343	0.136353		0.135645	0.166879	0.151637	0.158539		0.093597	0.118999	0.0865153	0.119929	0.0952572	0.133835
		0.131925	0.130201	0.105603	0.108821	0.122656	0.116056		0.145611	0.186838	0.158882	0.152788		0.12058	0.0977067	0.145583	0.121474	0.0942269	0.117832
		0.110659	0.125003	0.100803	0.0936149	0.121278	0.119805		0.238853	0.192565	0.142061	0.1289		0.12377	0.0979085	0.0916569	0.102144	0.10574	0.101954
		0.117339	0.131199	0.133051	0.0914469	0.112754	0.10959		0.19056	0.186555	0.129037	0.201978		0.0887524	0.0983643	0.092203	0.119929	0.104924	0.0980534
		0.108279	0.11111	0.133245	0.0690666	0.111889	0.124131		0.130301	0.162349	0.183631	0.208248		0.129037	0.0979484	0.0959448	0.109948	0.113443	0.131719
		0.0999235	0.109039	0.077347	0.0995882	0.106873	0.137217		0.158539	0.169616	0.192306	0.116694		0.104816	0.120343	0.101689	0.1087	0.0845565	0.113443
		0.100461	0.0940039	0.102032	0.127379	0.0920744	0.13834		0.124639	0.160521	0.161034	0.133455		0.0942269	0.0848161	0.105897	0.127379	0.0987996	0.128179
Fig.7	Fe（mg/L）(serum)				GSH（μmol/L）(serum)				MDA（nmol/ml）(serum)
		Normal group	HFpEF group	Cana group		Normal group	HFpEF group	Cana group		Normal group	HFpEF group	Cana group
		2.8612	1.7751	2.7799		53.6232	31.8841	37.6812		7.3333	5.4074	6.0741
		2.9474	2.134	2.9234		36.2319	40.5797	27.5362		6.963	5.8519	7.1111
		2.6842	2.0096	2.5167		36.2319	71.0145	50.7246		7.1481	6.0741	6.3704
		3.4258	2.3636	2.9234		47.8261	76.8116	43.4783		6.4444	7.037	6.2222
		2.8086	4.3828	2.9665		50.7246	68.1159	30.4348		7.7037	7.9259	6.5926
		1.7608	3.8565	2.6603		59.4203	36.2319	33.3333		7.3333	7.8519	7.2593
	Fe（ng/mg）(tissue)				GSH（umol/gprot）(tissue)				MDA（nmol/mgprot）(tissue)
		Normal group	HFpEF group	Cana group		Normal group	HFpEF group	Cana group		Normal group	HFpEF group	Cana group
		11.5803	34.3762	12.9481		569.727	78.1979	204.307		0.857053	2.00803	1.91795
		28.4493	95.4693	18.4191		647.959	61.5148	155.25		1.50812	2.2897	0.991111
		43.9505	50.3334	22.0664		558.122	48.4144	179.591		1.4972	1.85103	1.77684
		15.6836	43.0387	20.6987		379.028	51.9726	151.615		1.68359	1.95965	1.97071
		28.4493	61.2754	37.1118		530.863	29.3798	318.909		1.8405	2.66866	1.45409
		23.8901	45.7742	41.215		340.101	22.4368	106.403		1.24899	2.7573	1.04474
Fig.8	4HNE+cells/total cells				TFR1+cells/total cells				Apoptosis+cells/total cells
		Normal group	HFpEF group	Cana group		Normal group	HFpEF group	Cana group		Normal group	HFpEF group	Cana group
		0.368421	0.917808	0.428571		0.466951	0.165375	0.118902		0.0133779	0.0167131	0.0174825
		0.516667	0.953846	0.142857		0.14977	0.148438	0.131944		0.00721154	0.0211268	0.0120069
		0.339623	0.759036	0.21875		0.288194	0.174455	0.110294		0.011236	0.00980392	0.00793651
		0.344828	0.709091	0.147059		0.207391	0.167785	0.126316		0.00815851	0.0126984	0.0231481
		0.309091	0.833333	0.25		0.105572	0.184211	0.134615		0.0252101	0.0203046	0.0196078
		0.410959	0.948276	0.153846		0.162238	0.173295	0.157718		0.00970874	0.0177936	0.00911854
		0.5	0.84375	0.190476
		0.372093	0.894737	0.314286
		0.44	0.846154	0.309524
		0.351351	0.892857	0.444444
		0.230769	0.909091	0.194444
		0.366667	0.957447	0.205882
		0.366667	0.977778
		0.259259	0.785714	0.240741
		0.215686	0.923077	0.0526316
		0.365385	0.875	0.313433
		0.341463	0.820513	0.38961
		0.230769	0.903846	0.254902
		0.54902	0.880597	0.208333
		0.384615	0.913043	0.457143
		0.15	0.865854	0.62069
		0.125	0.909091	0.662791
		0.150943	0.884058	0.784091
		0.0909091	0.847059	0.686869
		0.205128	0.862069	0.80198
		0.384615	0.878378	0.5
		0.714286	0.862745	0.205128
		0.531915	0.9	0.159091
		0.5	0.897059	0.35
		0.608696	0.911765	0.520833
		0.153846	0.876712	0.555556
		0.357143	0.742424	0.482759
		0.1	0.927273	0.555556
		0.0526316	0.942308	0.416667
			0.791667	0.521739
			0.973684	0.0769231
			0.830189	0.0416667
			0.875	0.142857
			0.885714	0.128205
			0.932203	0.25
			0.934426	0.384615
			0.830189	0.392857
			0.872093	0.466667
			0.825871	0.478261
			0.962963	0.380952
Fig.7,9	TFR1 RQ				FTH1 RQ				FPN1 RQ
PCR		Normal group	HFpEF group	Cana group		Normal group	HFpEF group	Cana group		Normal group	HFpEF group	Cana group
		0.817466	2.0405	1.13123		3.40994	0.834273	9.01332		1	0.651736	1.5717
		1.09658	3.89211	1.00878		2.4281	0.81883	6.66966		0.633168	0.503571	0.95299
		0.977864	1.3268	0.992769		7.6531	0.897844	5.0833		0.367939	0.874623	1.46845
		1.08444	1.18716	1.25261		1	1.41189	1.66621		1.44353	1.24677	0.872908
		1	1.82341	1.09925		5.32865	1.59849	4.28934		1.04664	0.89244	1.69816
		0.712703	1.95444	1.22032		3.92675	1.64334	1.6629		0.663657	0.936266	1.23939
		0.670123	2.53021	1.18556		2.17208	0.926515	1.89962		0.888988	0.81023	0.545711
		0.74623	2.66611	1.34892		3.95487	1.26676	4.33348		0.724053	0.998374	0.92456
	GPX4 RQ				ACSL4 RQ				NOX4 RQ
		Normal group	HFpEF group	Cana group		Normal group	HFpEF group	Cana group		Normal group	HFpEF group	Cana group
		1	3.62173	2.97052		1	1.6877	0.838268		1	2.50873	1.69741
		3.55148	1.66171	3.31439		0.885771	1.3145	1.02093		0.817902	2.7411	0.358489
		5.02895	1.17629	6.80326		0.772468	1.20003	0.876133		1.25411	4.29436	1.67018
		1.41895	1.44626	5.10219		0.934064	1.68404	0.938725		0.959264	1.72907	0.893861
		0.281914	6.07519	1.62961		0.954659	1.46241	1.08738		2.37293	5.95183	1.10957
		4.71491	4.48055	8.46546		1.23999	1.00049	1.14916		1.17013	4.11246	1.09321
		4.0718	3.99352	1.21055		0.993085	1.38268	0.821673		0.125	2.57302	3.47417
		7.31544	3.6118	1.43949		0.890408	2.27698	0.893019		3.07375	1.63203	2.84153
	SLC7A11 RQ	Normal group	HFpEF group	Cana group
		1	0.632878	0.932108
		0.924165	0.704352	0.732884
		0.701334	0.552518	0.89751
		0.928507	0.674841	1.13109
		0.93088	0.874709	1.05611
		1.14086	0.747425	1.02805
		1.21396	0.544624	0.908007
		0.870551	0.4954	1.09429
