# Supplementary material for: Canagliflozin mitigates ferroptosis and ameliorates heart failure in rats with preserved ejection fraction
Source: Naunyn Schmiedebergs Arch Pharmacol. 2022 Apr 27;395(8):945–62. doi: 10.1007/s00210-022-02243-1 (PMC9276585; doi:10.1007/s00210-022-02243-1)
Supplement: Supplementary file 2 — Supplementary file2 (XLS 7303 KB) [file 210_2022_2243_MOESM2_ESM.xls]

## Sheet: A_vs_B
Gene	Accession	Description	#.Unique.Peptides	MW.[kDa]	Score	MEAN A	MEAN B	P-VALUE	Q-VALUE	FOLD CHANGE	LOG_FOLDCHANGE
Ldb3	A0A096MJ01	tr|A0A096MJ01|A0A096MJ01_RAT LIM domain-binding 3 OS=Rattus norvegicus OX=10116 GN=Ldb3 PE=1 SV=1	6	76.815	323.31	6.6745e+06	6.8846e+06	0.524708	0.714249	0.969482	-0.0447146
Unc45b	A0A096MJB5	tr|A0A096MJB5|A0A096MJB5_RAT Unc-45 myosin chaperone B OS=Rattus norvegicus OX=10116 GN=Unc45b PE=4 SV=1 ;tr|D4A8U9|D4A8U9_RAT Unc-45 homolog B (C. elegans) (Predicted) OS=Rattus norvegicus OX=10116 GN=Unc45b PE=4 SV=1	37	103.4	323.31	2.60322e+06	2.96422e+06	0.161996	0.574667	0.878213	-0.187357
Msn	A0A1W2Q6E9	tr|A0A1W2Q6E9|A0A1W2Q6E9_RAT Moesin OS=Rattus norvegicus OX=10116 GN=Msn PE=1 SV=1 ;tr|A0A096MK30|A0A096MK30_RAT Moesin OS=Rattus norvegicus OX=10116 GN=Msn PE=1 SV=1 ;sp|O35763|MOES_RAT Moesin OS=Rattus norvegicus OX=10116 GN=Msn PE=1 SV=3	21	67.651	323.31	4.86744e+06	5.06371e+06	0.376109	0.667991	0.96124	-0.0570315
Fn1	F1LST1	tr|F1LST1|F1LST1_RAT Fibronectin OS=Rattus norvegicus OX=10116 GN=Fn1 PE=1 SV=3 ;tr|A0A096P6L8|A0A096P6L8_RAT Fibronectin OS=Rattus norvegicus OX=10116 GN=Fn1 PE=1 SV=2 ;sp|P04937-2|FINC_RAT Isoform 2 of Fibronectin OS=Rattus norvegicus OX=10116 GN=Fn1 ;sp|P0	45	262.75	323.31	3.8336e+06	6.15739e+06	0.187608	0.593457	0.622601	-0.683619
Mt-nd5	Q8SEZ0	tr|Q8SEZ0|Q8SEZ0_RAT NADH-ubiquinone oxidoreductase chain 5 OS=Rattus norvegicus OX=10116 GN=Mt-nd5 PE=3 SV=1 ;tr|Q06QK5|Q06QK5_RAT NADH-ubiquinone oxidoreductase chain 5 OS=Rattus norvegicus OX=10116 GN=ND5 PE=3 SV=1 ;tr|Q06QA1|Q06QA1_RAT NADH-ubiquinone ox	9	68.617	323.31	1.94223e+06	1.98157e+06	0.797477	0.772671	0.980148	-0.0289291
Aldh9a1	A0A0G2JSI1	tr|A0A0G2JSI1|A0A0G2JSI1_RAT 4-trimethylaminobutyraldehyde dehydrogenase OS=Rattus norvegicus OX=10116 GN=Aldh9a1 PE=1 SV=1 ;sp|Q9JLJ3|AL9A1_RAT 4-trimethylaminobutyraldehyde dehydrogenase OS=Rattus norvegicus OX=10116 GN=Aldh9a1 PE=1 SV=1	20	54.05	323.31	3.07499e+06	3.09976e+06	0.90028	0.793263	0.992007	-0.0115781
Ckm	A0A0G2JSP8	tr|A0A0G2JSP8|A0A0G2JSP8_RAT Creatine kinase M-type OS=Rattus norvegicus OX=10116 GN=Ckm PE=1 SV=1 ;sp|P00564|KCRM_RAT Creatine kinase M-type OS=Rattus norvegicus OX=10116 GN=Ckm PE=1 SV=2	21	43.018	323.31	1.59556e+07	1.47267e+07	0.285975	0.641758	1.08345	0.115631
Vdac3	A0A0G2JSR0	tr|A0A0G2JSR0|A0A0G2JSR0_RAT Voltage-dependent anion-selective channel protein 3 OS=Rattus norvegicus OX=10116 GN=Vdac3 PE=1 SV=1 ;sp|Q9R1Z0|VDAC3_RAT Voltage-dependent anion-selective channel protein 3 OS=Rattus norvegicus OX=10116 GN=Vdac3 PE=1 SV=2	1	30.783	323.31	5.25734e+06	4.66639e+06	0.212312	0.608361	1.12664	0.172027
Ahnak	A0A0G2JUA5	tr|A0A0G2JUA5|A0A0G2JUA5_RAT AHNAK nucleoprotein OS=Rattus norvegicus OX=10116 GN=Ahnak PE=1 SV=1 ;tr|A0A0G2JU96|A0A0G2JU96_RAT AHNAK nucleoprotein OS=Rattus norvegicus OX=10116 GN=Ahnak PE=1 SV=1	143	581.12	323.31	2.24275e+07	2.30224e+07	0.689564	0.746481	0.974159	-0.0377702
Txnrd1	A0A0G2JUN7	tr|A0A0G2JUN7|A0A0G2JUN7_RAT Thioredoxin reductase 1, cytoplasmic OS=Rattus norvegicus OX=10116 GN=Txnrd1 PE=1 SV=1 ;tr|R9PXU4|R9PXU4_RAT Thioredoxin reductase 1, cytoplasmic OS=Rattus norvegicus OX=10116 GN=Txnrd1 PE=1 SV=2 ;sp|O89049|TRXR1_RAT Thioredoxin	10	54.498	323.31	838291	824223	0.695528	0.747755	1.01707	0.0244154
Obscn	A0A0G2JUP3	tr|A0A0G2JUP3|A0A0G2JUP3_RAT Obscurin, cytoskeletal calmodulin and titin-interacting RhoGEF OS=Rattus norvegicus OX=10116 GN=Obscn PE=1 SV=1	11	815.45	323.31	1.52298e+07	1.62088e+07	0.0772108	0.519959	0.9396	-0.0898817
Immt	A0A0G2JVH4	tr|A0A0G2JVH4|A0A0G2JVH4_RAT MICOS complex subunit MIC60 OS=Rattus norvegicus OX=10116 GN=Immt PE=1 SV=1 ;tr|A0A140TAG5|A0A140TAG5_RAT MICOS complex subunit MIC60 OS=Rattus norvegicus OX=10116 GN=Immt PE=1 SV=1 ;sp|Q3KR86|MIC60_RAT MICOS complex subunit Mic6	41	86.229	323.31	1.12688e+07	1.07657e+07	0.525769	0.714506	1.04673	0.0658948
Map4	A0A0G2JW88	tr|A0A0G2JW88|A0A0G2JW88_RAT Microtubule-associated protein OS=Rattus norvegicus OX=10116 GN=Map4 PE=1 SV=1	22	233.39	323.31	4.85189e+06	5.30858e+06	0.00383817	0.295823	0.913971	-0.12978
Pdha1	F7FKI5	tr|F7FKI5|F7FKI5_RAT Pyruvate dehydrogenase E1 component subunit alpha OS=Rattus norvegicus OX=10116 GN=Pdha1 PE=1 SV=2 ;tr|Q4FZZ4|Q4FZZ4_RAT Pyruvate dehydrogenase E1 component subunit alpha OS=Rattus norvegicus OX=10116 GN=Pdha1 PE=2 SV=1 ;tr|D4A5G8|D4A5G8	27	43.113	323.31	5.69947e+06	5.6209e+06	0.851068	0.783892	1.01398	0.0200267
Nebl	A0A0G2JWS2	tr|A0A0G2JWS2|A0A0G2JWS2_RAT Nebulette OS=Rattus norvegicus OX=10116 GN=Nebl PE=1 SV=1 ;tr|D4A164|D4A164_RAT Nebulette OS=Rattus norvegicus OX=10116 GN=Nebl PE=1 SV=2	53	108.95	323.31	1.10342e+07	1.12034e+07	0.849111	0.783502	0.984898	-0.0219543
Flnb	D4A8D5	tr|D4A8D5|D4A8D5_RAT Filamin B OS=Rattus norvegicus OX=10116 GN=Flnb PE=1 SV=1 ;tr|A0A0G2JXT8|A0A0G2JXT8_RAT Filamin B OS=Rattus norvegicus OX=10116 GN=Flnb PE=1 SV=1	45	275.31	323.31	3.83422e+06	3.98071e+06	0.208263	0.605981	0.963199	-0.0540948
Actn4	A0A0G2K013	tr|A0A0G2K013|A0A0G2K013_RAT Alpha-actinin-4 OS=Rattus norvegicus OX=10116 GN=Actn4 PE=1 SV=1 ;sp|Q9QXQ0|ACTN4_RAT Alpha-actinin-4 OS=Rattus norvegicus OX=10116 GN=Actn4 PE=1 SV=2 ;tr|A0A0G2K5U9|A0A0G2K5U9_RAT Alpha-actinin-4 OS=Rattus norvegicus OX=10116 GN	29	102.97	323.31	4.53248e+06	4.98059e+06	0.383994	0.670585	0.910028	-0.136018
Cand2	D4AAI5	tr|D4AAI5|D4AAI5_RAT Cullin-associated NEDD8-dissociated protein 2 OS=Rattus norvegicus OX=10116 GN=Cand2 PE=4 SV=1 ;tr|A0A0G2K139|A0A0G2K139_RAT Cullin-associated NEDD8-dissociated protein 2 OS=Rattus norvegicus OX=10116 GN=Cand2 PE=4 SV=1 ;sp|Q9R0L4-2|CAND	31	135.64	323.31	3.10314e+06	3.30157e+06	0.258882	0.631305	0.939896	-0.0894262
Acacb	Q1HEC0	tr|Q1HEC0|Q1HEC0_RAT Acetyl-Coenzyme A carboxylase 2 OS=Rattus norvegicus OX=10116 PE=2 SV=1 ;tr|A0A0G2K1F2|A0A0G2K1F2_RAT Acetyl-CoA carboxylase beta OS=Rattus norvegicus OX=10116 GN=Acacb PE=1 SV=1 ;tr|A0A0G2K5L6|A0A0G2K5L6_RAT Acetyl-CoA carboxylase beta	32	276.29	323.31	3.33098e+06	3.4441e+06	0.656825	0.740866	0.967155	-0.048181
Sptan1	A0A0G2K1Y8	tr|A0A0G2K1Y8|A0A0G2K1Y8_RAT Spectrin alpha chain, non-erythrocytic 1 OS=Rattus norvegicus OX=10116 GN=Sptan1 PE=1 SV=1 ;tr|A0A0G2JZ69|A0A0G2JZ69_RAT Spectrin alpha chain, non-erythrocytic 1 OS=Rattus norvegicus OX=10116 GN=Sptan1 PE=1 SV=1 ;tr|C9EH87|C9EH87	118	287.7	323.31	2.04575e+07	2.17597e+07	0.0945527	0.532026	0.940154	-0.0890311
Iars2	A0A0G2K261	tr|A0A0G2K261|A0A0G2K261_RAT Isoleucyl-tRNA synthetase 2, mitochondrial OS=Rattus norvegicus OX=10116 GN=Iars2 PE=1 SV=1 ;tr|A0A0G2K150|A0A0G2K150_RAT Isoleucyl-tRNA synthetase 2, mitochondrial OS=Rattus norvegicus OX=10116 GN=Iars2 PE=1 SV=1 ;tr|D4A8P9|D4A8	28	112.68	323.31	3.58352e+06	3.65683e+06	0.726167	0.755799	0.979952	-0.0292166
Dusp3	B5DFF7	tr|B5DFF7|B5DFF7_RAT Dual specificity protein phosphatase OS=Rattus norvegicus OX=10116 GN=Dusp3 PE=2 SV=1 ;tr|G3V9L3|G3V9L3_RAT Dual specificity protein phosphatase OS=Rattus norvegicus OX=10116 GN=Dusp3 PE=1 SV=2 ;tr|A0A0G2K3I9|A0A0G2K3I9_RAT Dual specific	6	20.468	323.31	851311	1.01471e+06	0.0896161	0.529015	0.838965	-0.253317
Pcca	A0A0G2K401	tr|A0A0G2K401|A0A0G2K401_RAT Propionyl-CoA carboxylase alpha chain, mitochondrial OS=Rattus norvegicus OX=10116 GN=Pcca PE=1 SV=1 ;tr|A0A0G2K5P9|A0A0G2K5P9_RAT Propionyl-CoA carboxylase alpha chain, mitochondrial OS=Rattus norvegicus OX=10116 GN=Pcca PE=1 S	2	79.811	323.31	5.2504e+06	4.7968e+06	0.31992	0.652717	1.09456	0.130356
Dctn1	A0A0G2K428	tr|A0A0G2K428|A0A0G2K428_RAT Dynactin subunit 1 OS=Rattus norvegicus OX=10116 GN=Dctn1 PE=1 SV=1 ;tr|D4A8U7|D4A8U7_RAT Dynactin 1, isoform CRA_a OS=Rattus norvegicus OX=10116 GN=Dctn1 PE=1 SV=2 ;sp|P28023|DCTN1_RAT Dynactin subunit 1 OS=Rattus norvegicus OX=	26	139.84	323.31	2.29556e+06	2.44986e+06	0.0015442	0.266953	0.937017	-0.0938528
Acta2	A0A0G2K4M6	tr|A0A0G2K4M6|A0A0G2K4M6_RAT Actin, aortic smooth muscle OS=Rattus norvegicus OX=10116 GN=Acta2 PE=3 SV=1 ;tr|B0BMT0|B0BMT0_RAT RCG47746, isoform CRA_a OS=Rattus norvegicus OX=10116 GN=Acta2 PE=2 SV=1 ;sp|P62738|ACTA_RAT Actin, aortic smooth muscle OS=Rattus	1	41.924	323.31	3.08091e+07	3.27239e+07	0.413319	0.681488	0.941487	-0.0869872
Rock2	F1LQT3	tr|F1LQT3|F1LQT3_RAT Rho-associated protein kinase OS=Rattus norvegicus OX=10116 GN=Rock2 PE=1 SV=3 ;tr|A0A0G2K5N6|A0A0G2K5N6_RAT Rho-associated protein kinase OS=Rattus norvegicus OX=10116 GN=Rock2 PE=1 SV=1 ;sp|Q62868|ROCK2_RAT Rho-associated protein kinas	26	159.44	323.31	2.73612e+06	2.63735e+06	0.107449	0.538707	1.03745	0.0530421
Myom1	A0A0G2K5P5	tr|A0A0G2K5P5|A0A0G2K5P5_RAT Myomesin 1 OS=Rattus norvegicus OX=10116 GN=Myom1 PE=1 SV=1	86	187.6	323.31	1.93199e+07	2.08805e+07	0.381321	0.669716	0.925257	-0.112074
Dysf	A0A0G2K7B6	tr|A0A0G2K7B6|A0A0G2K7B6_RAT Dysferlin OS=Rattus norvegicus OX=10116 GN=Dysf PE=1 SV=1 ;tr|D4A6X1|D4A6X1_RAT Dysferlin OS=Rattus norvegicus OX=10116 GN=Dysf PE=1 SV=2	53	242.46	323.31	7.36979e+06	6.80174e+06	0.192018	0.596295	1.08352	0.115721
Aifm1	Q9JM53	sp|Q9JM53|AIFM1_RAT Apoptosis-inducing factor 1, mitochondrial OS=Rattus norvegicus OX=10116 GN=Aifm1 PE=1 SV=1 ;tr|A0A0G2K7K2|A0A0G2K7K2_RAT Apoptosis-inducing factor 1, mitochondrial OS=Rattus norvegicus OX=10116 GN=Aifm1 PE=1 SV=1 ;tr|Q924M6|Q924M6_RAT Ap	22	66.722	323.31	5.80606e+06	5.74914e+06	0.895891	0.792461	1.0099	0.0142133
Lmo7	A0A0G2K8R3	tr|A0A0G2K8R3|A0A0G2K8R3_RAT LIM domain 7 OS=Rattus norvegicus OX=10116 GN=Lmo7 PE=1 SV=1 ;tr|Q6JBI7|Q6JBI7_RAT LMO7a OS=Rattus norvegicus OX=10116 GN=Lmo7 PE=2 SV=1	6	195.68	323.31	3.21463e+06	3.27255e+06	0.668349	0.742895	0.982302	-0.025762
Vcl	R9PXU6	tr|R9PXU6|R9PXU6_RAT Vinculin OS=Rattus norvegicus OX=10116 GN=Vcl PE=1 SV=1 ;tr|A0A0G2K8V2|A0A0G2K8V2_RAT Vinculin OS=Rattus norvegicus OX=10116 GN=Vcl PE=1 SV=1 ;sp|P85972|VINC_RAT Vinculin OS=Rattus norvegicus OX=10116 GN=Vcl PE=1 SV=1	74	116.57	323.31	1.61755e+07	1.64286e+07	0.354656	0.662044	0.984593	-0.0224003
Sptbn1	A0A0G2K8W9	tr|A0A0G2K8W9|A0A0G2K8W9_RAT Spectrin beta chain OS=Rattus norvegicus OX=10116 GN=Sptbn1 PE=1 SV=1 ;tr|G3V6S0|G3V6S0_RAT Spectrin beta chain OS=Rattus norvegicus OX=10116 GN=Sptbn1 PE=1 SV=3 ;tr|Q6XD99|Q6XD99_RAT Spectrin beta chain OS=Rattus norvegicus OX=1	91	273.47	323.31	1.67277e+07	1.82599e+07	0.0348067	0.45188	0.91609	-0.126439
Serpina3n	A0A0H2UHI5	tr|A0A0H2UHI5|A0A0H2UHI5_RAT Serine protease inhibitor A3N OS=Rattus norvegicus OX=10116 GN=Serpina3n PE=1 SV=1 ;tr|E0A3N4|E0A3N4_RAT Serpina3n-like protein OS=Rattus norvegicus OX=10116 PE=2 SV=1 ;tr|A0A0G2KB85|A0A0G2KB85_RAT Serine protease inhibitor A3N O	7	45.481	323.31	2.67874e+06	3.62159e+06	0.0822808	0.523951	0.739659	-0.435067
Macf1	A0A0G2K9T4	tr|A0A0G2K9T4|A0A0G2K9T4_RAT Microtubule-actin cross-linking factor 1 OS=Rattus norvegicus OX=10116 GN=Macf1 PE=1 SV=1 ;tr|A0A0G2JWA8|A0A0G2JWA8_RAT Microtubule-actin cross-linking factor 1 OS=Rattus norvegicus OX=10116 GN=Macf1 PE=1 SV=1 ;tr|M9MMM9|M9MMM9_R	50	835.1	323.31	2.5368e+06	2.64622e+06	0.217048	0.611055	0.958653	-0.0609192
Pdhb	A0A0G2KAM3	tr|A0A0G2KAM3|A0A0G2KAM3_RAT Pyruvate dehydrogenase E1 component subunit beta OS=Rattus norvegicus OX=10116 GN=Pdhb PE=1 SV=1 ;sp|P49432|ODPB_RAT Pyruvate dehydrogenase E1 component subunit beta, mitochondrial OS=Rattus norvegicus OX=10116 GN=Pdhb PE=1 SV=2	19	46.192	323.31	7.60309e+06	7.95306e+06	0.648035	0.739348	0.955996	-0.0649233
Tf	Q7TMC7	tr|Q7TMC7|Q7TMC7_RAT Ab2-417 OS=Rattus norvegicus OX=10116 PE=2 SV=1 ;tr|A0A0G2QC06|A0A0G2QC06_RAT Serotransferrin OS=Rattus norvegicus OX=10116 GN=Tf PE=1 SV=1 ;tr|Q7TP24|Q7TP24_RAT Ba1-667 OS=Rattus norvegicus OX=10116 PE=2 SV=1	8	107.41	323.31	1.26069e+07	1.28376e+07	0.928514	0.798282	0.982027	-0.0261651
LOC100909441	A0A0H2UHM7	tr|A0A0H2UHM7|A0A0H2UHM7_RAT Tubulin alpha chain OS=Rattus norvegicus OX=10116 GN=LOC100909441 PE=3 SV=1 ;sp|Q6AYZ1|TBA1C_RAT Tubulin alpha-1C chain OS=Rattus norvegicus OX=10116 GN=Tuba1c PE=1 SV=1	1	49.806	323.31	7.84295e+06	8.4699e+06	0.314127	0.65099	0.925979	-0.110949
Flnc	A0A0H2UHR7	tr|A0A0H2UHR7|A0A0H2UHR7_RAT Filamin-C OS=Rattus norvegicus OX=10116 GN=Flnc PE=1 SV=1 ;sp|D3ZHA0|FLNC_RAT Filamin-C OS=Rattus norvegicus OX=10116 GN=Flnc PE=1 SV=1	97	287.3	323.31	1.47542e+07	2.04892e+07	0.032763	0.446422	0.720094	-0.473742
Crat	A0A0H2UI21	tr|A0A0H2UI21|A0A0H2UI21_RAT Carnitine O-acetyltransferase OS=Rattus norvegicus OX=10116 GN=Crat PE=1 SV=1 ;sp|Q704S8|CACP_RAT Carnitine O-acetyltransferase OS=Rattus norvegicus OX=10116 GN=Crat PE=1 SV=1	20	71.013	323.31	5.0898e+06	4.63938e+06	0.34648	0.659994	1.09709	0.133677
Sptb	A0A140UHX6	tr|A0A140UHX6|A0A140UHX6_RAT Spectrin beta chain OS=Rattus norvegicus OX=10116 GN=Sptb PE=1 SV=1 ;tr|Q6XDA0|Q6XDA0_RAT Spectrin beta chain OS=Rattus norvegicus OX=10116 GN=Sptb PE=1 SV=1	70	268.02	323.31	5.35639e+06	5.95921e+06	0.53206	0.716014	0.898842	-0.153861
Mb	A0A1K0FUB2	tr|A0A1K0FUB2|A0A1K0FUB2_RAT Myoglobin OS=Rattus norvegicus OX=10116 GN=Mb PE=3 SV=1 ;sp|Q9QZ76|MYG_RAT Myoglobin OS=Rattus norvegicus OX=10116 GN=Mb PE=1 SV=3	11	17.157	323.31	1.701e+07	1.55952e+07	0.0840749	0.525262	1.09072	0.125284
Csrp3	G3V7U0	tr|G3V7U0|G3V7U0_RAT Cysteine and glycine-rich protein 3 OS=Rattus norvegicus OX=10116 GN=Csrp3 PE=1 SV=1 ;tr|A0A3S4B5A5|A0A3S4B5A5_RAT Cysteine and glycine rich protein 3 (Muscle lim protein) OS=Rattus norvegicus OX=10116 GN=Csrp3 PE=4 SV=1 ;tr|A0A3S4FDI0|A	13	20.862	323.31	3.74986e+06	4.77482e+06	0.0247014	0.43089	0.785341	-0.348609
Hspd1	A0A482IDN3	tr|A0A482IDN3|A0A482IDN3_RAT Hsp60 OS=Rattus norvegicus OX=10116 GN=Hspd1 PE=2 SV=1 ;sp|P63039|CH60_RAT 60 kDa heat shock protein, mitochondrial OS=Rattus norvegicus OX=10116 GN=Hspd1 PE=1 SV=1	36	60.955	323.31	9.71833e+06	9.58061e+06	0.819841	0.777493	1.01437	0.0205903
Trim72	A0JPQ4	sp|A0JPQ4|TRI72_RAT Tripartite motif-containing protein 72 OS=Rattus norvegicus OX=10116 GN=Trim72 PE=1 SV=1	25	52.831	323.31	5.42063e+06	5.91471e+06	0.342871	0.659063	0.916465	-0.125848
Pgm1	Q499Q4	tr|Q499Q4|Q499Q4_RAT Phosphoglucomutase 1 OS=Rattus norvegicus OX=10116 GN=Pgm1 PE=1 SV=2 ;tr|A1A5L2|A1A5L2_RAT Pgm1 protein (Fragment) OS=Rattus norvegicus OX=10116 GN=Pgm1 PE=2 SV=1 ;sp|P38652|PGM1_RAT Phosphoglucomutase-1 OS=Rattus norvegicus OX=10116 GN=	27	61.389	323.31	5.52897e+06	5.9247e+06	0.0780466	0.520648	0.933206	-0.0997322
Tcap	A6HIS0	tr|A6HIS0|A6HIS0_RAT RCG32667 OS=Rattus norvegicus OX=10116 GN=Tcap PE=1 SV=1	10	19.091	323.31	829494	1.13813e+06	0.0387513	0.463119	0.728824	-0.456357
Tnnt2	A9YUA5	tr|A9YUA5|A9YUA5_RAT Cardiac troponin T2 OS=Rattus norvegicus OX=10116 GN=Tnnt2 PE=1 SV=1 ;tr|F1LQ95|F1LQ95_RAT Troponin T, cardiac muscle OS=Rattus norvegicus OX=10116 GN=Tnnt2 PE=4 SV=3 ;tr|B1WBR4|B1WBR4_RAT Tnnt2 protein OS=Rattus norvegicus OX=10116 GN=T	24	34.452	323.31	9.846e+06	9.87843e+06	0.959505	0.803517	0.996717	-0.00474383
Hsd17b10	B0BMW2	tr|B0BMW2|B0BMW2_RAT 3-hydroxyacyl-CoA dehydrogenase type-2 OS=Rattus norvegicus OX=10116 GN=Hsd17b10 PE=1 SV=1 ;sp|O70351|HCD2_RAT 3-hydroxyacyl-CoA dehydrogenase type-2 OS=Rattus norvegicus OX=10116 GN=Hsd17b10 PE=1 SV=3	16	27.249	323.31	4.69572e+06	4.59504e+06	0.829347	0.77948	1.02191	0.0312694
Ckmt2	B0BNC0	tr|B0BNC0|B0BNC0_RAT Ckmt2 protein OS=Rattus norvegicus OX=10116 GN=Ckmt2 PE=2 SV=1 ;sp|P09605|KCRS_RAT Creatine kinase S-type, mitochondrial OS=Rattus norvegicus OX=10116 GN=Ckmt2 PE=1 SV=2 ;tr|A0A0G2JVQ1|A0A0G2JVQ1_RAT Creatine kinase S-type, mitochondrial	23	47.473	323.31	1.51256e+07	1.47716e+07	0.812798	0.775996	1.02396	0.0341662
Ryr2	B0LPN4-2	sp|B0LPN4-2|RYR2_RAT Isoform 2 of Ryanodine receptor 2 OS=Rattus norvegicus OX=10116 GN=Ryr2 ;sp|B0LPN4|RYR2_RAT Ryanodine receptor 2 OS=Rattus norvegicus OX=10116 GN=Ryr2 PE=1 SV=2 ;tr|F1LRZ1|F1LRZ1_RAT Ryanodine receptor 2 OS=Rattus norvegicus OX=10116 GN=	138	562.33	323.31	2.25049e+07	2.2182e+07	0.827357	0.779067	1.01456	0.0208499
Suclg2	Q5EBA9	tr|Q5EBA9|Q5EBA9_RAT Succinate-CoA ligase subunit beta (Fragment) OS=Rattus norvegicus OX=10116 GN=Suclg2 PE=2 SV=1 ;tr|Q499V7|Q499V7_RAT Succinate-CoA ligase subunit beta (Fragment) OS=Rattus norvegicus OX=10116 GN=Suclg2 PE=2 SV=1 ;tr|Q68FT4|Q68FT4_RAT Suc	26	41.72	323.31	5.31113e+06	5.54658e+06	0.647525	0.739261	0.957549	-0.0625815
Bckdha	B1WBN3	tr|B1WBN3|B1WBN3_RAT 2-oxoisovalerate dehydrogenase subunit alpha OS=Rattus norvegicus OX=10116 GN=Bckdha PE=2 SV=1 ;tr|F7EV94|F7EV94_RAT 2-oxoisovalerate dehydrogenase subunit alpha OS=Rattus norvegicus OX=10116 GN=Bckdha PE=1 SV=1 ;sp|P11960|ODBA_RAT 2-oxo	19	50.668	323.31	3.64364e+06	3.30153e+06	0.385132	0.670953	1.10362	0.142246
Oxct1	B2GV06	sp|B2GV06|SCOT1_RAT Succinyl-CoA:3-ketoacid coenzyme A transferase 1, mitochondrial OS=Rattus norvegicus OX=10116 GN=Oxct1 PE=1 SV=1	22	56.203	323.31	6.37344e+06	6.4485e+06	0.864816	0.786595	0.98836	-0.0168915
Sucla2	B2RZ24	tr|B2RZ24|B2RZ24_RAT Succinate-CoA ligase subunit beta (Fragment) OS=Rattus norvegicus OX=10116 GN=Sucla2 PE=2 SV=1 ;tr|F1LM47|F1LM47_RAT Succinate--CoA ligase [ADP-forming] subunit beta, mitochondrial OS=Rattus norvegicus OX=10116 GN=Sucla2 PE=1 SV=1	28	47.387	323.31	9.61744e+06	8.95134e+06	0.341684	0.658753	1.07441	0.103549
RGD1310159	B5DEF6	tr|B5DEF6|B5DEF6_RAT RGD1310159 protein OS=Rattus norvegicus OX=10116 GN=RGD1310159 PE=2 SV=1 ;tr|F1LSP2|F1LSP2_RAT Acyl-CoA dehydrogenase family, member 10 OS=Rattus norvegicus OX=10116 GN=Acad10 PE=1 SV=2 ;tr|M0R6F2|M0R6F2_RAT Acyl-CoA dehydrogenase family	37	119.27	323.31	3.57578e+06	3.4644e+06	0.72393	0.755229	1.03215	0.0456555
Slmap	B5DF63	tr|B5DF63|B5DF63_RAT Sarcolemmal membrane-associated protein OS=Rattus norvegicus OX=10116 GN=Slmap PE=1 SV=1 ;tr|D3ZKE6|D3ZKE6_RAT Sarcolemma associated protein (Predicted) OS=Rattus norvegicus OX=10116 GN=Slmap PE=1 SV=1 ;tr|A0A0G2JWA5|A0A0G2JWA5_RAT Sarco	26	86.02	323.31	3.77113e+06	4.07171e+06	0.129468	0.547276	0.926179	-0.110636
Gstk1	B6DYQ0	tr|B6DYQ0|B6DYQ0_RAT Glutathione S-transferase kappa OS=Rattus norvegicus OX=10116 GN=Gstk1 PE=2 SV=1 ;sp|P24473|GSTK1_RAT Glutathione S-transferase kappa 1 OS=Rattus norvegicus OX=10116 GN=Gstk1 PE=1 SV=3	15	25.493	323.31	2.10857e+06	1.98798e+06	0.658212	0.741113	1.06066	0.0849645
Flna	C0JPT7	tr|C0JPT7|C0JPT7_RAT Filamin A OS=Rattus norvegicus OX=10116 GN=Flna PE=1 SV=1	59	280.49	323.31	6.70158e+06	7.46207e+06	0.692218	0.746916	0.898085	-0.155075
Nrap	D3Z802	tr|D3Z802|D3Z802_RAT Nebulin-related-anchoring protein OS=Rattus norvegicus OX=10116 GN=Nrap PE=1 SV=1 ;tr|D4A4K6|D4A4K6_RAT Nebulin-related-anchoring protein OS=Rattus norvegicus OX=10116 GN=Nrap PE=1 SV=1	65	192.28	323.31	4.30599e+06	6.52458e+06	0.145461	0.561926	0.659965	-0.599539
	D3Z874	tr|D3Z874|D3Z874_RAT Uncharacterized protein OS=Rattus norvegicus OX=10116 PE=1 SV=1	21	47.485	323.31	4.26522e+06	4.07416e+06	0.437112	0.689598	1.04689	0.0661152
Tln2	D3ZA84	tr|D3ZA84|D3ZA84_RAT Talin 2 OS=Rattus norvegicus OX=10116 GN=Tln2 PE=1 SV=3 ;tr|D4A3B0|D4A3B0_RAT Talin 2 OS=Rattus norvegicus OX=10116 GN=Tln2 PE=1 SV=3 ;tr|D3ZT58|D3ZT58_RAT Talin 2 OS=Rattus norvegicus OX=10116 GN=Tln2 PE=1 SV=2 ;tr|D3ZE09|D3ZE09_RAT Tali	78	271.68	323.31	9.91022e+06	9.49137e+06	0.190555	0.595365	1.04413	0.0623019
Dst	D3ZC56	tr|D3ZC56|D3ZC56_RAT Dystonin OS=Rattus norvegicus OX=10116 GN=Dst PE=1 SV=3	45	847.2	323.31	2.67907e+06	2.68946e+06	0.915132	0.795934	0.996136	-0.00558565
Actn2	D3ZCV0	tr|D3ZCV0|D3ZCV0_RAT Actinin alpha 2 OS=Rattus norvegicus OX=10116 GN=Actn2 PE=1 SV=1	48	103.83	323.31	2.75409e+07	2.88871e+07	0.495288	0.706761	0.953396	-0.068853
Ccdc141	D3ZEY0	tr|D3ZEY0|D3ZEY0_RAT Coiled-coil domain-containing 141 OS=Rattus norvegicus OX=10116 GN=Ccdc141 PE=1 SV=2	52	173.5	323.31	5.2729e+06	5.09083e+06	0.412657	0.681252	1.03576	0.0506944
Cyc1	D3ZFQ8	tr|D3ZFQ8|D3ZFQ8_RAT Cytochrome c-1 OS=Rattus norvegicus OX=10116 GN=Cyc1 PE=1 SV=3	11	35.434	323.31	3.06211e+06	3.09284e+06	0.908317	0.794717	0.990063	-0.0144071
Perm1	D3ZH76	tr|D3ZH76|D3ZH76_RAT PPARGC1 and ESRR-induced regulator, muscle 1 OS=Rattus norvegicus OX=10116 GN=Perm1 PE=1 SV=1	9	83.366	323.31	575982	528963	0.347421	0.660234	1.08889	0.122856
Ppp1r12b	D3ZIC4	tr|D3ZIC4|D3ZIC4_RAT Protein phosphatase 1 regulatory subunit OS=Rattus norvegicus OX=10116 GN=Ppp1r12b PE=1 SV=1	37	111.39	323.31	4.31882e+06	4.77344e+06	0.0430799	0.473561	0.90476	-0.144393
Lamb1	D3ZQN7	tr|D3ZQN7|D3ZQN7_RAT Laminin subunit beta 1 OS=Rattus norvegicus OX=10116 GN=Lamb1 PE=1 SV=3	47	197.39	323.31	6.36959e+06	5.92009e+06	0.111845	0.540663	1.07593	0.105581
Col6a1	D3ZUL3	tr|D3ZUL3|D3ZUL3_RAT Collagen type VI alpha 1 chain OS=Rattus norvegicus OX=10116 GN=Col6a1 PE=1 SV=1	18	108.8	323.31	2.44971e+06	1.95517e+06	0.338607	0.65794	1.25294	0.325322
Pgm5	D3ZVR9	tr|D3ZVR9|D3ZVR9_RAT Phosphoglucomutase 5 OS=Rattus norvegicus OX=10116 GN=Pgm5 PE=1 SV=3	20	62.204	323.31	2.16499e+06	2.23841e+06	0.583356	0.727292	0.967202	-0.0481112
Acss1	D3ZZN3	tr|D3ZZN3|D3ZZN3_RAT Acetyl-coenzyme A synthetase OS=Rattus norvegicus OX=10116 GN=Acss1 PE=3 SV=1	23	74.891	323.31	3.27222e+06	3.1367e+06	0.669898	0.743163	1.0432	0.0610214
Synpo2	D4A702	sp|D4A702|SYNP2_RAT Synaptopodin-2 OS=Rattus norvegicus OX=10116 GN=Synpo2 PE=1 SV=2	29	136.02	323.31	3.32098e+06	3.48242e+06	0.380337	0.669393	0.953641	-0.0684818
Ipo5	D4A781	tr|D4A781|D4A781_RAT Importin 5 OS=Rattus norvegicus OX=10116 GN=Ipo5 PE=1 SV=1 ;tr|M0RB74|M0RB74_RAT Importin 5 OS=Rattus norvegicus OX=10116 GN=Ipo5 PE=1 SV=2	27	123.7	323.31	2.71082e+06	2.71261e+06	0.990695	0.808518	0.99934	-0.000952487
	D4A8Y1	tr|D4A8Y1|D4A8Y1_RAT Uncharacterized protein OS=Rattus norvegicus OX=10116 PE=1 SV=1	31	70.994	323.31	4.31726e+06	4.24874e+06	0.591044	0.728841	1.01613	0.0230822
Cct8	D4ACB8	tr|D4ACB8|D4ACB8_RAT Chaperonin subunit 8 (Theta) (Predicted), isoform CRA_a OS=Rattus norvegicus OX=10116 GN=Cct8 PE=1 SV=1	23	59.588	323.31	3.18492e+06	3.27277e+06	0.316406	0.651676	0.97316	-0.0392517
Agl	D4AEH9	tr|D4AEH9|D4AEH9_RAT Amylo-1, 6-glucosidase, 4-alpha-glucanotransferase (Glycogen debranching enzyme, glycogen storage disease type III) (Predicted), isoform CRA_a OS=Rattus norvegicus OX=10116 GN=Agl PE=1 SV=1	64	174.33	323.31	9.14595e+06	8.8903e+06	0.642153	0.738337	1.02876	0.0409
Rnh1	E2RUH2	tr|E2RUH2|E2RUH2_RAT Ribonuclease inhibitor OS=Rattus norvegicus OX=10116 GN=Rnh1 PE=1 SV=1 ;sp|P29315|RINI_RAT Ribonuclease inhibitor OS=Rattus norvegicus OX=10116 GN=Rnh1 PE=1 SV=2 ;tr|A0A0G2K9E0|A0A0G2K9E0_RAT Ribonuclease inhibitor OS=Rattus norvegicus O	15	49.919	323.31	1.71194e+06	1.75645e+06	0.64053	0.738055	0.974657	-0.0370328
Myh11	E9PTU4	tr|E9PTU4|E9PTU4_RAT Myosin-11 OS=Rattus norvegicus OX=10116 GN=Myh11 PE=1 SV=2	1	227.29	323.31	9.00919e+06	7.73602e+06	0.697968	0.748415	1.16458	0.219806
Lrpprc	F1LM33	tr|F1LM33|F1LM33_RAT Leucine-rich PPR motif-containing protein, mitochondrial OS=Rattus norvegicus OX=10116 GN=Lrpprc PE=1 SV=2 ;sp|Q5SGE0|LPPRC_RAT Leucine-rich PPR motif-containing protein, mitochondrial OS=Rattus norvegicus OX=10116 GN=Lrpprc PE=1 SV=1	53	156.68	323.31	6.98081e+06	7.03739e+06	0.877487	0.789026	0.991961	-0.0116447
Nid1	F1LM84	tr|F1LM84|F1LM84_RAT Nidogen-1 OS=Rattus norvegicus OX=10116 GN=Nid1 PE=1 SV=1	29	137.04	323.31	3.43163e+06	3.20138e+06	0.178548	0.587281	1.07192	0.100199
Xirp2	F1LMC2	tr|F1LMC2|F1LMC2_RAT Xin actin-binding repeat-containing protein 2 OS=Rattus norvegicus OX=10116 GN=Xirp2 PE=1 SV=1 ;sp|Q71LX6|XIRP2_RAT Xin actin-binding repeat-containing protein 2 OS=Rattus norvegicus OX=10116 GN=Xirp2 PE=1 SV=1	71	374.06	323.31	5.3881e+06	9.19526e+06	0.192577	0.596648	0.585965	-0.771113
Pdk2	Q9JID3	tr|Q9JID3|Q9JID3_RAT Protein-serine/threonine kinase OS=Rattus norvegicus OX=10116 PE=2 SV=1 ;tr|F1LMM8|F1LMM8_RAT Protein-serine/threonine kinase OS=Rattus norvegicus OX=10116 GN=Pdk2 PE=1 SV=3 ;sp|Q64536|PDK2_RAT [Pyruvate dehydrogenase (acetyl-transferrin	11	43.884	323.31	1.53513e+06	1.53639e+06	0.990499	0.808487	0.99918	-0.00118402
Dsp	F1LMV6	tr|F1LMV6|F1LMV6_RAT Desmoplakin OS=Rattus norvegicus OX=10116 GN=Dsp PE=1 SV=1	131	332.39	323.31	1.95767e+07	1.94959e+07	0.904629	0.794052	1.00414	0.00596409
Tns1	F1LN42	tr|F1LN42|F1LN42_RAT Tensin 1 OS=Rattus norvegicus OX=10116 GN=Tns1 PE=1 SV=2	42	203.91	323.31	4.65925e+06	4.51976e+06	0.644064	0.738667	1.03086	0.0438542
Aldh2	F1LN88	tr|F1LN88|F1LN88_RAT Aldehyde dehydrogenase, mitochondrial OS=Rattus norvegicus OX=10116 GN=Aldh2 PE=1 SV=2 ;sp|P11884|ALDH2_RAT Aldehyde dehydrogenase, mitochondrial OS=Rattus norvegicus OX=10116 GN=Aldh2 PE=1 SV=1	22	56.516	323.31	6.46644e+06	6.49096e+06	0.945905	0.801253	0.996223	-0.00545973
Myh14	F1LNF0	tr|F1LNF0|F1LNF0_RAT Myosin heavy chain 14 OS=Rattus norvegicus OX=10116 GN=Myh14 PE=1 SV=1	38	228.91	323.31	3.99512e+06	3.85171e+06	0.143323	0.560112	1.03723	0.052739
Rab2a	P05712	sp|P05712|RAB2A_RAT Ras-related protein Rab-2A OS=Rattus norvegicus OX=10116 GN=Rab2a PE=2 SV=1 ;tr|F1LP82|F1LP82_RAT Ras-related protein Rab-2A OS=Rattus norvegicus OX=10116 GN=Rab2a PE=1 SV=3	6	23.535	323.31	1.75806e+06	1.65371e+06	0.203509	0.603226	1.0631	0.0882733
Acox1	F1LQC1	tr|F1LQC1|F1LQC1_RAT Acyl-coenzyme A oxidase OS=Rattus norvegicus OX=10116 GN=Acox1 PE=1 SV=3 ;sp|P07872-2|ACOX1_RAT Isoform 2 of Peroxisomal acyl-coenzyme A oxidase 1 OS=Rattus norvegicus OX=10116 GN=Acox1 ;sp|P07872|ACOX1_RAT Peroxisomal acyl-coenzyme A ox	13	74.508	323.31	1.56288e+06	1.40634e+06	0.421665	0.684415	1.11131	0.152265
Rtn4	F1LQN3	tr|F1LQN3|F1LQN3_RAT Reticulon OS=Rattus norvegicus OX=10116 GN=Rtn4 PE=1 SV=1 ;sp|Q9JK11|RTN4_RAT Reticulon-4 OS=Rattus norvegicus OX=10116 GN=Rtn4 PE=1 SV=1	12	126.4	323.31	2.30977e+06	2.59399e+06	0.271252	0.636294	0.890431	-0.167424
Hspa4	F1LRV4	tr|F1LRV4|F1LRV4_RAT Heat shock 70 kDa protein 4 OS=Rattus norvegicus OX=10116 GN=Hspa4 PE=1 SV=1 ;sp|O88600|HSP74_RAT Heat shock 70 kDa protein 4 OS=Rattus norvegicus OX=10116 GN=Hspa4 PE=1 SV=1	34	94.025	323.31	5.89109e+06	6.30351e+06	0.121019	0.544326	0.934572	-0.0976221
	F1LTJ5	tr|F1LTJ5|F1LTJ5_RAT Uncharacterized protein OS=Rattus norvegicus OX=10116 PE=1 SV=3	50	263.11	323.31	5.96734e+06	5.69188e+06	0.59066	0.728764	1.04839	0.0681823
Srl	F1LWG8	tr|F1LWG8|F1LWG8_RAT Sarcalumenin OS=Rattus norvegicus OX=10116 GN=Srl PE=1 SV=3	32	98.363	323.31	8.25662e+06	7.9324e+06	0.625879	0.735456	1.04087	0.0577943
Slc25a12	F1LX07	tr|F1LX07|F1LX07_RAT Solute carrier family 25 member 12 OS=Rattus norvegicus OX=10116 GN=Slc25a12 PE=1 SV=3 ;tr|A0A0G2K2J7|A0A0G2K2J7_RAT Solute carrier family 25 member 12 OS=Rattus norvegicus OX=10116 GN=Slc25a12 PE=1 SV=1	23	71.916	323.31	4.9258e+06	5.11996e+06	0.706972	0.75082	0.962078	-0.0557745
Dsg2	F1LYX9	tr|F1LYX9|F1LYX9_RAT Desmoglein 2 OS=Rattus norvegicus OX=10116 GN=Dsg2 PE=1 SV=2	18	122.29	323.31	1.50222e+06	1.71716e+06	0.0872526	0.527466	0.874826	-0.192933
Slc25a13	F1LZW6	tr|F1LZW6|F1LZW6_RAT Solute carrier family 25 member 13 OS=Rattus norvegicus OX=10116 GN=Slc25a13 PE=1 SV=2	18	54.099	323.31	3.85658e+06	4.0383e+06	0.72032	0.754304	0.955	-0.066427
Lama2	F1M614	tr|F1M614|F1M614_RAT Laminin subunit alpha 2 OS=Rattus norvegicus OX=10116 GN=Lama2 PE=1 SV=3	91	343.86	323.31	1.28561e+07	1.14251e+07	0.0525324	0.491411	1.12526	0.170255
Cltc	F1M779	tr|F1M779|F1M779_RAT Clathrin heavy chain OS=Rattus norvegicus OX=10116 GN=Cltc PE=1 SV=1 ;sp|P11442|CLH1_RAT Clathrin heavy chain 1 OS=Rattus norvegicus OX=10116 GN=Cltc PE=1 SV=3	55	191.56	323.31	8.16883e+06	9.16132e+06	0.00399863	0.29669	0.891666	-0.165425
Pkp2	F1M7L9	tr|F1M7L9|F1M7L9_RAT Uncharacterized protein OS=Rattus norvegicus OX=10116 PE=1 SV=3 ;tr|Q562C0|Q562C0_RAT Pkp2 protein (Fragment) OS=Rattus norvegicus OX=10116 GN=Pkp2 PE=2 SV=1	21	88.596	323.31	3.12478e+06	3.42593e+06	0.10446	0.537291	0.912097	-0.132741
Rrbp1	F1M853	tr|F1M853|F1M853_RAT Ribosome-binding protein 1 OS=Rattus norvegicus OX=10116 GN=Rrbp1 PE=1 SV=3	40	157.5	323.31	2.95121e+06	3.11386e+06	0.593945	0.729417	0.947766	-0.0773978
Sorbs1	F1M8Z8	tr|F1M8Z8|F1M8Z8_RAT Sorbin and SH3 domain-containing protein 1 OS=Rattus norvegicus OX=10116 GN=Sorbs1 PE=1 SV=1 ;tr|F1M840|F1M840_RAT Sorbin and SH3 domain-containing protein 1 OS=Rattus norvegicus OX=10116 GN=Sorbs1 PE=1 SV=1	5	104.28	323.31	5.04907e+06	5.25444e+06	0.571572	0.724851	0.960915	-0.0575188
Hspa9	F1M953	tr|F1M953|F1M953_RAT Stress-70 protein, mitochondrial OS=Rattus norvegicus OX=10116 GN=Hspa9 PE=1 SV=1 ;sp|P48721|GRP75_RAT Stress-70 protein, mitochondrial OS=Rattus norvegicus OX=10116 GN=Hspa9 PE=1 SV=3	40	73.744	323.31	1.02372e+07	1.04508e+07	0.819279	0.777374	0.97956	-0.0297949
Cfh	F1M983	tr|F1M983|F1M983_RAT Complement factor H OS=Rattus norvegicus OX=10116 GN=Cfh PE=1 SV=1 ;tr|G3V9R2|G3V9R2_RAT Complement factor H OS=Rattus norvegicus OX=10116 GN=Cfh PE=1 SV=1 ;tr|Q91YB6|Q91YB6_RAT Complement inhibitory factor H OS=Rattus norvegicus OX=1011	28	140.01	323.31	3.34345e+06	4.53074e+06	0.320334	0.652838	0.737948	-0.43841
Lamc1	F1MAA7	tr|F1MAA7|F1MAA7_RAT Laminin subunit gamma 1 OS=Rattus norvegicus OX=10116 GN=Lamc1 PE=1 SV=1	51	177.38	323.31	8.53353e+06	7.73447e+06	0.056407	0.497278	1.10331	0.141841
Plec	Q6S3A4	tr|Q6S3A4|Q6S3A4_RAT Plectin OS=Rattus norvegicus OX=10116 GN=Plec PE=1 SV=1 ;tr|Q6S398|Q6S398_RAT Plectin 8 OS=Rattus norvegicus OX=10116 PE=2 SV=1 ;tr|Q6S3A5|Q6S3A5_RAT Plectin OS=Rattus norvegicus OX=10116 GN=Plec PE=1 SV=1 ;tr|Q6S396|Q6S396_RAT Plectin OS	221	516.69	323.31	2.83449e+07	2.90349e+07	0.364582	0.664425	0.976235	-0.0346998
Atp5f1b	P10719	sp|P10719|ATPB_RAT ATP synthase subunit beta, mitochondrial OS=Rattus norvegicus OX=10116 GN=Atp5f1b PE=1 SV=2 ;tr|G3V6D3|G3V6D3_RAT ATP synthase subunit beta OS=Rattus norvegicus OX=10116 GN=Atp5f1b PE=1 SV=1 ;tr|Q0QEP3|Q0QEP3_RAT ATP synthase subunit beta	28	56.353	323.31	2.09209e+07	2.04573e+07	0.798229	0.772837	1.02266	0.0323288
Slc25a11	G3V6H5	tr|G3V6H5|G3V6H5_RAT Mitochondrial 2-oxoglutarate/malate carrier protein OS=Rattus norvegicus OX=10116 GN=Slc25a11 PE=1 SV=1 ;sp|P97700|M2OM_RAT Mitochondrial 2-oxoglutarate/malate carrier protein OS=Rattus norvegicus OX=10116 GN=Slc25a11 PE=1 SV=3	18	34.136	323.31	4.22048e+06	4.02605e+06	0.516356	0.712194	1.04829	0.0680447
Myh9	G3V6P7	tr|G3V6P7|G3V6P7_RAT Myosin, heavy polypeptide 9, non-muscle OS=Rattus norvegicus OX=10116 GN=Myh9 PE=1 SV=1 ;sp|Q62812|MYH9_RAT Myosin-9 OS=Rattus norvegicus OX=10116 GN=Myh9 PE=1 SV=3	57	226.41	323.31	1.08175e+07	1.12644e+07	0.665758	0.742444	0.960331	-0.0583965
Pygb	G3V6Y6	tr|G3V6Y6|G3V6Y6_RAT Alpha-1,4 glucan phosphorylase OS=Rattus norvegicus OX=10116 GN=Pygb PE=1 SV=2 ;sp|P53534|PYGB_RAT Glycogen phosphorylase, brain form (Fragment) OS=Rattus norvegicus OX=10116 GN=Pygb PE=1 SV=3	30	96.774	323.31	9.91801e+06	8.8191e+06	0.24233	0.623977	1.12461	0.16942
Decr1	G3V734	tr|G3V734|G3V734_RAT 2,4-dienoyl CoA reductase 1, mitochondrial, isoform CRA_a OS=Rattus norvegicus OX=10116 GN=Decr1 PE=1 SV=1 ;sp|Q64591|DECR_RAT 2,4-dienoyl-CoA reductase, mitochondrial OS=Rattus norvegicus OX=10116 GN=Decr1 PE=1 SV=2	16	36.132	323.31	4.98237e+06	3.56514e+06	0.0506383	0.488273	1.39752	0.482873
Slc25a3	Q6IRH6	tr|Q6IRH6|Q6IRH6_RAT Phosphate carrier protein, mitochondrial OS=Rattus norvegicus OX=10116 GN=Slc25a3 PE=1 SV=1 ;tr|G3V741|G3V741_RAT Phosphate carrier protein, mitochondrial OS=Rattus norvegicus OX=10116 GN=Slc25a3 PE=1 SV=1 ;sp|P16036|MPCP_RAT Phosphate c	19	39.621	323.31	1.27848e+07	1.25889e+07	0.868506	0.787308	1.01556	0.0222755
Tubb4b	G3V7C6	tr|G3V7C6|G3V7C6_RAT Tubulin beta chain OS=Rattus norvegicus OX=10116 GN=Tubb4b PE=1 SV=2 ;sp|Q6P9T8|TBB4B_RAT Tubulin beta-4B chain OS=Rattus norvegicus OX=10116 GN=Tubb4b PE=1 SV=1 ;tr|B4F7C2|B4F7C2_RAT Tubulin beta chain OS=Rattus norvegicus OX=10116 GN=T	3	61.186	323.31	9.27162e+06	9.75614e+06	0.454229	0.695013	0.950337	-0.0734887
Aldh6a1	G3V7J0	tr|G3V7J0|G3V7J0_RAT Aldehyde dehydrogenase family 6, subfamily A1, isoform CRA_b OS=Rattus norvegicus OX=10116 GN=Aldh6a1 PE=1 SV=1 ;sp|Q02253|MMSA_RAT Methylmalonate-semialdehyde dehydrogenase [acylating], mitochondrial OS=Rattus norvegicus OX=10116 GN=Al	32	57.747	323.31	9.64627e+06	8.96703e+06	0.465844	0.698505	1.07575	0.105341
Myom2	G3V7K1	tr|G3V7K1|G3V7K1_RAT Myomesin 2 OS=Rattus norvegicus OX=10116 GN=Myom2 PE=1 SV=1	87	164.71	323.31	1.85393e+07	1.82101e+07	0.81529	0.776528	1.01808	0.025845
Lmnb1	G3V7U4	tr|G3V7U4|G3V7U4_RAT Lamin-B1 OS=Rattus norvegicus OX=10116 GN=Lmnb1 PE=1 SV=1 ;sp|P70615|LMNB1_RAT Lamin-B1 OS=Rattus norvegicus OX=10116 GN=Lmnb1 PE=1 SV=3	25	66.686	323.31	3.29577e+06	2.89301e+06	0.0703537	0.513766	1.13922	0.188048
Tln1	G3V852	tr|G3V852|G3V852_RAT RCG55135, isoform CRA_b OS=Rattus norvegicus OX=10116 GN=Tln1 PE=1 SV=1 ;tr|Q498D4|Q498D4_RAT Tln1 protein OS=Rattus norvegicus OX=10116 GN=Tln1 PE=2 SV=1	74	269.67	323.31	6.7652e+06	7.49937e+06	0.0403329	0.467139	0.902101	-0.148638
Myh6	G3V885	tr|G3V885|G3V885_RAT Myosin-6 OS=Rattus norvegicus OX=10116 GN=Myh6 PE=1 SV=2	4	223.38	323.31	1.41422e+08	1.35346e+08	0.47954	0.702447	1.04489	0.0633507
Vps35	G3V8A5	tr|G3V8A5|G3V8A5_RAT Vacuolar protein sorting-associated protein 35 OS=Rattus norvegicus OX=10116 GN=Vps35 PE=1 SV=1 ;tr|B5DFC1|B5DFC1_RAT Vps35 protein (Fragment) OS=Rattus norvegicus OX=10116 GN=Vps35 PE=2 SV=1	23	91.726	323.31	2.55922e+06	2.6744e+06	0.387407	0.67178	0.956932	-0.0635111
Myh7	G3V8B0	tr|G3V8B0|G3V8B0_RAT Myosin-7 OS=Rattus norvegicus OX=10116 GN=Myh7 PE=1 SV=1 ;sp|P02564|MYH7_RAT Myosin-7 OS=Rattus norvegicus OX=10116 GN=Myh7 PE=1 SV=2	42	222.9	323.31	1.71133e+07	2.3095e+07	0.252664	0.628645	0.740998	-0.432458
Psmd1	G3V8B6	tr|G3V8B6|G3V8B6_RAT 26S proteasome non-ATPase regulatory subunit 1 OS=Rattus norvegicus OX=10116 GN=Psmd1 PE=1 SV=1 ;sp|O88761|PSMD1_RAT 26S proteasome non-ATPase regulatory subunit 1 OS=Rattus norvegicus OX=10116 GN=Psmd1 PE=1 SV=1 ;tr|A0A0G2JTW5|A0A0G2JTW	25	105.7	323.31	2.8435e+06	2.89097e+06	0.368492	0.665401	0.983581	-0.0238847
Lmna	G3V8L3	tr|G3V8L3|G3V8L3_RAT Lamin A, isoform CRA_b OS=Rattus norvegicus OX=10116 GN=Lmna PE=1 SV=1 ;sp|P48679|LMNA_RAT Prelamin-A/C OS=Rattus norvegicus OX=10116 GN=Lmna PE=1 SV=1 ;tr|A0A0G2JTC5|A0A0G2JTC5_RAT Prelamin-A/C OS=Rattus norvegicus OX=10116 GN=Lmna PE=1	38	74.311	323.31	6.22461e+06	6.01566e+06	0.808198	0.775008	1.03474	0.0492625
Cavin1	G3V8L9	tr|G3V8L9|G3V8L9_RAT Caveolae-associated protein 1 OS=Rattus norvegicus OX=10116 GN=Cavin1 PE=1 SV=1 ;sp|P85125|CAVN1_RAT Caveolae-associated protein 1 OS=Rattus norvegicus OX=10116 GN=Cavin1 PE=1 SV=1	19	43.908	323.31	4.30778e+06	3.88594e+06	0.0788007	0.521259	1.10856	0.148681
Pygm	G3V8V3	tr|G3V8V3|G3V8V3_RAT Alpha-1,4 glucan phosphorylase OS=Rattus norvegicus OX=10116 GN=Pygm PE=1 SV=1 ;tr|B1WBU9|B1WBU9_RAT Alpha-1,4 glucan phosphorylase OS=Rattus norvegicus OX=10116 GN=Pygm PE=2 SV=1 ;sp|P09812|PYGM_RAT Glycogen phosphorylase, muscle form O	42	97.287	323.31	1.5659e+07	1.47476e+07	0.318115	0.652184	1.0618	0.0865179
Hspb1	G3V913	tr|G3V913|G3V913_RAT Heat shock 27kDa protein 1 OS=Rattus norvegicus OX=10116 GN=Hspb1 PE=1 SV=1 ;sp|P42930|HSPB1_RAT Heat shock protein beta-1 OS=Rattus norvegicus OX=10116 GN=Hspb1 PE=1 SV=1	13	22.807	323.31	2.12171e+06	2.70475e+06	0.0528026	0.491843	0.784438	-0.350269
Cs	G3V936	tr|G3V936|G3V936_RAT Citrate synthase OS=Rattus norvegicus OX=10116 GN=Cs PE=1 SV=1 ;sp|Q8VHF5|CISY_RAT Citrate synthase, mitochondrial OS=Rattus norvegicus OX=10116 GN=Cs PE=1 SV=1 ;tr|Q0QEL8|Q0QEL8_RAT Citrate synthase (Fragment) OS=Rattus norvegicus OX=10	18	51.83	323.31	8.34717e+06	8.10318e+06	0.70888	0.751324	1.03011	0.0427986
Fbn1	G3V9M6	tr|G3V9M6|G3V9M6_RAT Fibrillin 1 OS=Rattus norvegicus OX=10116 GN=Fbn1 PE=1 SV=1 ;tr|Q9WUH8|Q9WUH8_RAT Fibrillin-1 OS=Rattus norvegicus OX=10116 GN=Fbn1 PE=2 SV=1	55	311.95	323.31	8.21221e+06	5.93274e+06	0.297268	0.645639	1.38422	0.469071
Acaa2	G3V9U2	tr|G3V9U2|G3V9U2_RAT 3-ketoacyl-CoA thiolase, mitochondrial OS=Rattus norvegicus OX=10116 GN=Acaa2 PE=1 SV=3 ;tr|A0A0G2K642|A0A0G2K642_RAT 3-ketoacyl-CoA thiolase, mitochondrial OS=Rattus norvegicus OX=10116 GN=Acaa2 PE=1 SV=1 ;sp|P13437|THIM_RAT 3-ketoacyl-	26	41.885	323.31	1.32923e+07	1.26245e+07	0.672942	0.743688	1.05289	0.0743546
Cmya5	M0R557	tr|M0R557|M0R557_RAT Cardiomyopathy-associated 5 OS=Rattus norvegicus OX=10116 GN=Cmya5 PE=1 SV=2	48	433.59	323.31	3.66207e+06	3.65744e+06	0.970371	0.805288	1.00127	0.00182632
Eno1	Q5BJ93	tr|Q5BJ93|Q5BJ93_RAT Enolase 1, (Alpha) OS=Rattus norvegicus OX=10116 GN=Eno1 PE=2 SV=2 ;tr|M0R5J4|M0R5J4_RAT Uncharacterized protein OS=Rattus norvegicus OX=10116 PE=3 SV=1 ;sp|P04764|ENOA_RAT Alpha-enolase OS=Rattus norvegicus OX=10116 GN=Eno1 PE=1 SV=4 ;tr	16	47.127	323.31	6.17749e+06	6.55799e+06	0.222173	0.613866	0.941979	-0.0862337
Adssl1	M0R629	tr|M0R629|M0R629_RAT Adenylosuccinate synthetase isozyme 1 OS=Rattus norvegicus OX=10116 GN=Adssl1 PE=1 SV=1	16	50.25	323.31	3.05128e+06	2.4377e+06	0.0192829	0.414728	1.2517	0.323893
Lamb2	P15800	sp|P15800|LAMB2_RAT Laminin subunit beta-2 OS=Rattus norvegicus OX=10116 GN=Lamb2 PE=1 SV=1 ;tr|M0R6K0|M0R6K0_RAT Laminin subunit beta-2 OS=Rattus norvegicus OX=10116 GN=Lamb2 PE=1 SV=1 ;tr|Q5M7W9|Q5M7W9_RAT Lamb2 protein OS=Rattus norvegicus OX=10116 GN=Lam	54	196.47	323.31	5.07751e+06	5.0273e+06	0.84648	0.782975	1.00999	0.0143368
Plin4	M0R7S5	tr|M0R7S5|M0R7S5_RAT Perilipin 4 OS=Rattus norvegicus OX=10116 GN=Plin4 PE=4 SV=2	20	141.26	323.31	4.59308e+06	3.95515e+06	0.096595	0.533191	1.16129	0.215732
Naca	M0R9L0	tr|M0R9L0|M0R9L0_RAT Nascent polypeptide-associated complex subunit alpha OS=Rattus norvegicus OX=10116 GN=Naca PE=1 SV=1	64	220.19	323.31	7.29435e+06	7.12846e+06	0.560508	0.722481	1.02327	0.0331892
Dync1h1	M0R9X8	tr|M0R9X8|M0R9X8_RAT Cytoplasmic dynein 1 heavy chain 1 OS=Rattus norvegicus OX=10116 GN=Dync1h1 PE=1 SV=2 ;tr|F1LRT9|F1LRT9_RAT Cytoplasmic dynein 1 heavy chain 1 OS=Rattus norvegicus OX=10116 GN=Dync1h1 PE=1 SV=3 ;sp|P38650|DYHC1_RAT Cytoplasmic dynein 1 h	122	532.04	323.31	1.15322e+07	1.20445e+07	0.190476	0.595315	0.95747	-0.062701
C3	M0RBF1	tr|M0RBF1|M0RBF1_RAT Complement C3 OS=Rattus norvegicus OX=10116 GN=C3 PE=1 SV=1 ;tr|M0RBJ7|M0RBJ7_RAT Complement C3 OS=Rattus norvegicus OX=10116 GN=C3 PE=1 SV=1 ;sp|P01026|CO3_RAT Complement C3 OS=Rattus norvegicus OX=10116 GN=C3 PE=1 SV=3	82	186.32	323.31	1.28529e+07	1.89748e+07	0.198763	0.600441	0.677369	-0.561985
Dnm1l	O35303-2	sp|O35303-2|DNM1L_RAT Isoform 2 of Dynamin-1-like protein OS=Rattus norvegicus OX=10116 GN=Dnm1l ;sp|O35303-6|DNM1L_RAT Isoform 6 of Dynamin-1-like protein OS=Rattus norvegicus OX=10116 GN=Dnm1l ;sp|O35303-5|DNM1L_RAT Isoform 5 of Dynamin-1-like protein OS=R	30	79.95	323.31	3.38277e+06	3.43546e+06	0.754773	0.762859	0.984662	-0.0222999
Atic	O35567	sp|O35567|PUR9_RAT Bifunctional purine biosynthesis protein ATIC OS=Rattus norvegicus OX=10116 GN=Atic PE=1 SV=2	20	64.208	323.31	3.1632e+06	3.2861e+06	0.480233	0.702642	0.962599	-0.054993
Mdh1	O88989	sp|O88989|MDHC_RAT Malate dehydrogenase, cytoplasmic OS=Rattus norvegicus OX=10116 GN=Mdh1 PE=1 SV=3	17	36.483	323.31	1.12532e+07	1.14049e+07	0.856284	0.784925	0.9867	-0.0193162
Got2	P00507	sp|P00507|AATM_RAT Aspartate aminotransferase, mitochondrial OS=Rattus norvegicus OX=10116 GN=Got2 PE=1 SV=2	33	47.314	323.31	1.63461e+07	1.61177e+07	0.867341	0.787084	1.01417	0.0203041
Alb	P02770	sp|P02770|ALBU_RAT Albumin OS=Rattus norvegicus OX=10116 GN=Alb PE=1 SV=2 ;tr|A0A0G2JSH5|A0A0G2JSH5_RAT Serum albumin OS=Rattus norvegicus OX=10116 GN=Alb PE=1 SV=1	40	68.73	323.31	2.08955e+07	2.26122e+07	0.748469	0.761339	0.924081	-0.113909
Mdh2	P04636	sp|P04636|MDHM_RAT Malate dehydrogenase, mitochondrial OS=Rattus norvegicus OX=10116 GN=Mdh2 PE=1 SV=2 ;tr|Q0QF43|Q0QF43_RAT Malate dehydrogenase (Fragment) OS=Rattus norvegicus OX=10116 GN=MDH2 PE=2 SV=1	20	35.683	323.31	1.74193e+07	1.70446e+07	0.783031	0.769444	1.02199	0.0313744
Apoa1	P04639	sp|P04639|APOA1_RAT Apolipoprotein A-I OS=Rattus norvegicus OX=10116 GN=Apoa1 PE=1 SV=2	15	30.062	323.31	1.65951e+06	5.30781e+06	0.166215	0.578037	0.312654	-1.67736
Tpm1	P04692	sp|P04692|TPM1_RAT Tropomyosin alpha-1 chain OS=Rattus norvegicus OX=10116 GN=Tpm1 PE=1 SV=3 ;tr|A0A0G2K7F7|A0A0G2K7F7_RAT Tropomyosin alpha-1 chain OS=Rattus norvegicus OX=10116 GN=Tpm1 PE=1 SV=1 ;tr|A0A0G2JX64|A0A0G2JX64_RAT Tropomyosin 1, alpha, isoform C	1	32.68	323.31	2.00554e+07	1.89977e+07	0.530067	0.71554	1.05567	0.0781634
Cat	P04762	sp|P04762|CATA_RAT Catalase OS=Rattus norvegicus OX=10116 GN=Cat PE=1 SV=3	22	59.756	323.31	2.66795e+06	2.80998e+06	0.60865	0.732264	0.949458	-0.074824
P4hb	P04785	sp|P04785|PDIA1_RAT Protein disulfide-isomerase OS=Rattus norvegicus OX=10116 GN=P4hb PE=1 SV=2	20	56.951	323.31	3.13948e+06	3.49225e+06	0.250941	0.627889	0.898987	-0.153628
Gapdh	P04797	sp|P04797|G3P_RAT Glyceraldehyde-3-phosphate dehydrogenase OS=Rattus norvegicus OX=10116 GN=Gapdh PE=1 SV=3 ;tr|M0R590|M0R590_RAT Glyceraldehyde-3-phosphate dehydrogenase OS=Rattus norvegicus OX=10116 GN=LOC108351137 PE=3 SV=1 ;tr|D3ZGY4|D3ZGY4_RAT Glycerald	3	35.828	323.31	1.50368e+07	1.48291e+07	0.728298	0.756339	1.014	0.0200623
Aldoa	P05065	sp|P05065|ALDOA_RAT Fructose-bisphosphate aldolase A OS=Rattus norvegicus OX=10116 GN=Aldoa PE=1 SV=2 ;tr|Q6AY07|Q6AY07_RAT Fructose-bisphosphate aldolase OS=Rattus norvegicus OX=10116 GN=Aldoart2 PE=2 SV=1	23	39.351	323.31	8.80342e+06	9.08545e+06	0.493299	0.706228	0.968958	-0.0454932
Eef2	P05197	sp|P05197|EF2_RAT Elongation factor 2 OS=Rattus norvegicus OX=10116 GN=Eef2 PE=1 SV=4	35	95.283	323.31	6.20144e+06	6.79693e+06	0.0527794	0.491806	0.912389	-0.132279
Serpina3l	P05544	sp|P05544|SPA3L_RAT Serine protease inhibitor A3L OS=Rattus norvegicus OX=10116 GN=Serpina3l PE=1 SV=3 ;tr|A0A0G2JXK5|A0A0G2JXK5_RAT Serine protease inhibitor A3N OS=Rattus norvegicus OX=10116 GN=LOC299282 PE=1 SV=1 ;sp|P09005|SPI21_RAT Serine protease inhib	1	46.277	323.31	1.43919e+06	1.63817e+06	0.530254	0.715584	0.878534	-0.18683
Serpina3k	P05545	sp|P05545|SPA3K_RAT Serine protease inhibitor A3K OS=Rattus norvegicus OX=10116 GN=Serpina3k PE=1 SV=3	4	46.561	323.31	3.44759e+06	3.56657e+06	0.854541	0.784581	0.96664	-0.0489501
Hk1	P05708	sp|P05708|HXK1_RAT Hexokinase-1 OS=Rattus norvegicus OX=10116 GN=Hk1 PE=1 SV=4	7	102.41	323.31	5.33238e+06	5.77494e+06	0.0737857	0.516991	0.923366	-0.115026
Atp1a1	P06685	sp|P06685|AT1A1_RAT Sodium/potassium-transporting ATPase subunit alpha-1 OS=Rattus norvegicus OX=10116 GN=Atp1a1 PE=1 SV=1	27	113.05	323.31	8.18054e+06	7.61392e+06	0.224545	0.615132	1.07442	0.103556
Hspa5	P06761	sp|P06761|BIP_RAT Endoplasmic reticulum chaperone BiP OS=Rattus norvegicus OX=10116 GN=Hspa5 PE=1 SV=1	27	72.346	323.31	6.36408e+06	6.24974e+06	0.694659	0.747519	1.0183	0.026156
Ckb	P07335	sp|P07335|KCRB_RAT Creatine kinase B-type OS=Rattus norvegicus OX=10116 GN=Ckb PE=1 SV=2	12	42.725	323.31	3.1945e+06	3.64728e+06	0.224114	0.614904	0.875858	-0.191232
Akr1b1	P07943	sp|P07943|ALDR_RAT Aldo-keto reductase family 1 member B1 OS=Rattus norvegicus OX=10116 GN=Akr1b1 PE=1 SV=3	18	35.797	323.31	4.20031e+06	4.08827e+06	0.774963	0.767602	1.02741	0.0390062
C4a	Q6MG79	tr|Q6MG79|Q6MG79_RAT Complement component 4, gene 1 OS=Rattus norvegicus OX=10116 GN=C4a PE=4 SV=1 ;sp|P08649|CO4_RAT Complement C4 OS=Rattus norvegicus OX=10116 GN=C4 PE=1 SV=3 ;tr|A0A0G2JW12|A0A0G2JW12_RAT Complement C4-like OS=Rattus norvegicus OX=10116 G	9	192.19	323.31	3.83018e+06	5.61899e+06	0.247638	0.626415	0.681649	-0.552899
Kng1	P08932	sp|P08932|KNT2_RAT T-kininogen 2 OS=Rattus norvegicus OX=10116 PE=1 SV=2 ;tr|F7EUK4|F7EUK4_RAT Kininogen-1 OS=Rattus norvegicus OX=10116 GN=Kng1 PE=1 SV=2 ;tr|A0A0G2KAY3|A0A0G2KAY3_RAT Kininogen-1 OS=Rattus norvegicus OX=10116 GN=Kng1 PE=1 SV=1 ;tr|A0A0G2KA54	4	47.704	323.31	2.49982e+06	3.96333e+06	0.0304909	0.442544	0.630736	-0.664891
Prkar1a	P09456	sp|P09456|KAP0_RAT cAMP-dependent protein kinase type I-alpha regulatory subunit OS=Rattus norvegicus OX=10116 GN=Prkar1a PE=1 SV=2 ;tr|Q6LCA5|Q6LCA5_RAT cAMP-dependent protein kinase type I regulatory subunit (Fragment) OS=Rattus norvegicus OX=10116 PE=2 S	21	43.094	323.31	2.88857e+06	2.86269e+06	0.893344	0.791992	1.00904	0.0129865
Ces1c	P10959	sp|P10959|EST1C_RAT Carboxylesterase 1C OS=Rattus norvegicus OX=10116 GN=Ces1c PE=1 SV=3 ;tr|D3ZGK7|D3ZGK7_RAT Carboxylic ester hydrolase OS=Rattus norvegicus OX=10116 GN=Ces1c PE=1 SV=3	12	60.174	323.31	1.85017e+06	1.77488e+06	0.731319	0.757101	1.04242	0.0599365
	P11507-2	sp|P11507-2|AT2A2_RAT Isoform 2 of Sarcoplasmic/endoplasmic reticulum calcium ATPase 2 OS=Rattus norvegicus OX=10116 GN=Atp2a2	1	109.68	323.31	2.35313e+07	2.11395e+07	0.126545	0.546296	1.11314	0.154641
Dmd	P11530	sp|P11530|DMD_RAT Dystrophin OS=Rattus norvegicus OX=10116 GN=Dmd PE=1 SV=2	132	425.82	323.31	2.09942e+07	1.96464e+07	0.125051	0.545779	1.06861	0.0957292
Pkm	P11980	sp|P11980|KPYM_RAT Pyruvate kinase PKM OS=Rattus norvegicus OX=10116 GN=Pkm PE=1 SV=3	4	57.817	323.31	9.91565e+06	9.92496e+06	0.977291	0.8064	0.999062	-0.00135427
Ivd	P12007	sp|P12007|IVD_RAT Isovaleryl-CoA dehydrogenase, mitochondrial OS=Rattus norvegicus OX=10116 GN=Ivd PE=1 SV=2	19	46.435	323.31	5.09125e+06	4.46113e+06	0.102623	0.536384	1.14125	0.190612
Got1	P13221	sp|P13221|AATC_RAT Aspartate aminotransferase, cytoplasmic OS=Rattus norvegicus OX=10116 GN=Got1 PE=1 SV=3	24	46.428	323.31	5.22138e+06	5.16982e+06	0.913445	0.795634	1.00997	0.014318
Etfa	P13803	sp|P13803|ETFA_RAT Electron transfer flavoprotein subunit alpha, mitochondrial OS=Rattus norvegicus OX=10116 GN=Etfa PE=1 SV=4	19	34.951	323.31	7.92303e+06	7.48018e+06	0.518749	0.712789	1.0592	0.082978
A1i3	P14046	sp|P14046|A1I3_RAT Alpha-1-inhibitor 3 OS=Rattus norvegicus OX=10116 GN=A1i3 PE=1 SV=1 ;tr|D4AA52|D4AA52_RAT Murinoglobulin-1 OS=Rattus norvegicus OX=10116 GN=LOC297568 PE=1 SV=3 ;tr|A0A0G2K926|A0A0G2K926_RAT Murinoglobulin-1 OS=Rattus norvegicus OX=10116 GN	12	163.77	323.31	1.67532e+07	2.29936e+07	0.487629	0.704691	0.728605	-0.456792
Fh	P14408-2	sp|P14408-2|FUMH_RAT Isoform Cytoplasmic of Fumarate hydratase, mitochondrial OS=Rattus norvegicus OX=10116 GN=Fh ;sp|P14408|FUMH_RAT Fumarate hydratase, mitochondrial OS=Rattus norvegicus OX=10116 GN=Fh PE=1 SV=2	24	50.17	323.31	6.65179e+06	6.41766e+06	0.646456	0.739078	1.03648	0.0516954
Fgb	P14480	sp|P14480|FIBB_RAT Fibrinogen beta chain OS=Rattus norvegicus OX=10116 GN=Fgb PE=1 SV=4 ;sp|P14480-2|FIBB_RAT Isoform 2 of Fibrinogen beta chain OS=Rattus norvegicus OX=10116 GN=Fgb	26	54.235	323.31	2.38938e+06	5.70018e+06	0.324643	0.654085	0.419176	-1.25437
Echs1	P14604	sp|P14604|ECHM_RAT Enoyl-CoA hydratase, mitochondrial OS=Rattus norvegicus OX=10116 GN=Echs1 PE=1 SV=1	18	31.516	323.31	8.1722e+06	7.91715e+06	0.691205	0.74675	1.03221	0.0457433
Anxa5	P14668	sp|P14668|ANXA5_RAT Annexin A5 OS=Rattus norvegicus OX=10116 GN=Anxa5 PE=1 SV=3 ;tr|Q66HH8|Q66HH8_RAT Annexin OS=Rattus norvegicus OX=10116 GN=Anxa5 PE=1 SV=1 ;tr|O70371|O70371_RAT Annexin (Fragment) OS=Rattus norvegicus OX=10116 PE=2 SV=1	20	35.744	323.31	6.27117e+06	7.36474e+06	0.0148822	0.394767	0.851512	-0.231901
Acadl	P15650	sp|P15650|ACADL_RAT Long-chain specific acyl-CoA dehydrogenase, mitochondrial OS=Rattus norvegicus OX=10116 GN=Acadl PE=1 SV=1	24	47.872	323.31	1.33957e+07	1.29354e+07	0.635008	0.737087	1.03558	0.0504401
Acads	Q6IMX3	tr|Q6IMX3|Q6IMX3_RAT Acetyl-Coenzyme A dehydrogenase, short chain, isoform CRA_a OS=Rattus norvegicus OX=10116 GN=Acads PE=1 SV=1 ;sp|P15651|ACADS_RAT Short-chain specific acyl-CoA dehydrogenase, mitochondrial OS=Rattus norvegicus OX=10116 GN=Acads PE=1 SV=	20	44.967	323.31	7.41814e+06	7.35842e+06	0.944399	0.800999	1.00811	0.0116598
Atp5f1a	P15999	sp|P15999|ATPA_RAT ATP synthase subunit alpha, mitochondrial OS=Rattus norvegicus OX=10116 GN=Atp5f1a PE=1 SV=2 ;tr|F1LP05|F1LP05_RAT ATP synthase subunit alpha OS=Rattus norvegicus OX=10116 GN=Atp5f1a PE=1 SV=1 ;tr|A0A0G2K099|A0A0G2K099_RAT Uncharacterized	35	59.753	323.31	2.58953e+07	2.49967e+07	0.688633	0.746327	1.03595	0.0509539
Myl3	P16409	sp|P16409|MYL3_RAT Myosin light chain 3 OS=Rattus norvegicus OX=10116 GN=Myl3 PE=1 SV=2	14	22.156	323.31	1.65814e+07	1.69989e+07	0.719813	0.754173	0.975438	-0.0358779
Pgk1	P16617	sp|P16617|PGK1_RAT Phosphoglycerate kinase 1 OS=Rattus norvegicus OX=10116 GN=Pgk1 PE=1 SV=2	28	44.538	323.31	8.64317e+06	8.7862e+06	0.779903	0.768733	0.983721	-0.0236793
Acat1	P17764	sp|P17764|THIL_RAT Acetyl-CoA acetyltransferase, mitochondrial OS=Rattus norvegicus OX=10116 GN=Acat1 PE=1 SV=1	20	44.695	323.31	6.82959e+06	6.41392e+06	0.535474	0.71682	1.06481	0.0905925
Acsl1	P18163	sp|P18163|ACSL1_RAT Long-chain-fatty-acid--CoA ligase 1 OS=Rattus norvegicus OX=10116 GN=Acsl1 PE=1 SV=1	36	78.178	323.31	1.06e+07	9.69496e+06	0.37797	0.668611	1.09335	0.128756
Cpt2	P18886	sp|P18886|CPT2_RAT Carnitine O-palmitoyltransferase 2, mitochondrial OS=Rattus norvegicus OX=10116 GN=Cpt2 PE=1 SV=1 ;tr|G3V7N5|G3V7N5_RAT Carnitine O-palmitoyltransferase 2, mitochondrial OS=Rattus norvegicus OX=10116 GN=Cpt2 PE=1 SV=1	31	74.109	323.31	8.7456e+06	9.51616e+06	0.589557	0.728544	0.919026	-0.121822
Uqcrfs1	P20788	sp|P20788|UCRI_RAT Cytochrome b-c1 complex subunit Rieske, mitochondrial OS=Rattus norvegicus OX=10116 GN=Uqcrfs1 PE=1 SV=2	17	29.445	323.31	3.95352e+06	4.12265e+06	0.642109	0.738329	0.958976	-0.0604336
Sdhb	P21913	sp|P21913|SDHB_RAT Succinate dehydrogenase [ubiquinone] iron-sulfur subunit, mitochondrial OS=Rattus norvegicus OX=10116 GN=Sdhb PE=2 SV=2	20	31.83	323.31	6.34611e+06	6.30392e+06	0.949851	0.801915	1.00669	0.00962341
Tnni3	P23693	sp|P23693|TNNI3_RAT Troponin I, cardiac muscle OS=Rattus norvegicus OX=10116 GN=Tnni3 PE=1 SV=2	12	24.159	323.31	5.97799e+06	5.69353e+06	0.451758	0.694252	1.04996	0.0703379
Cryab	P23928	sp|P23928|CRYAB_RAT Alpha-crystallin B chain OS=Rattus norvegicus OX=10116 GN=Cryab PE=1 SV=1	13	20.089	323.31	6.0559e+06	7.13406e+06	0.0299431	0.441611	0.848871	-0.236382
Eci1	P23965	sp|P23965|ECI1_RAT Enoyl-CoA delta isomerase 1, mitochondrial OS=Rattus norvegicus OX=10116 GN=Eci1 PE=1 SV=1 ;tr|Q68G41|Q68G41_RAT Dodecenoyl-Coenzyme A delta isomerase (3,2 trans-enoyl-Coenzyme A isomerase) OS=Rattus norvegicus OX=10116 GN=Eci1 PE=1 SV=1 ;	14	32.254	323.31	3.35124e+06	3.56169e+06	0.746971	0.760974	0.940914	-0.0878658
Tst	P24329	sp|P24329|THTR_RAT Thiosulfate sulfurtransferase OS=Rattus norvegicus OX=10116 GN=Tst PE=1 SV=3	12	33.406	323.31	1.6249e+06	1.51965e+06	0.587853	0.728202	1.06926	0.096618
Hibadh	P29266	sp|P29266|3HIDH_RAT 3-hydroxyisobutyrate dehydrogenase, mitochondrial OS=Rattus norvegicus OX=10116 GN=Hibadh PE=1 SV=3	12	35.302	323.31	3.49256e+06	3.68419e+06	0.666687	0.742606	0.947988	-0.0770596
Vim	P31000	sp|P31000|VIME_RAT Vimentin OS=Rattus norvegicus OX=10116 GN=Vim PE=1 SV=2 ;tr|G3V8C3|G3V8C3_RAT Vimentin OS=Rattus norvegicus OX=10116 GN=Vim PE=1 SV=1	26	53.732	323.31	5.65309e+06	6.808e+06	0.556118	0.721519	0.83036	-0.268191
Pebp1	P31044	sp|P31044|PEBP1_RAT Phosphatidylethanolamine-binding protein 1 OS=Rattus norvegicus OX=10116 GN=Pebp1 PE=1 SV=3	13	20.801	323.31	2.53219e+06	2.15967e+06	0.230123	0.618026	1.17249	0.229578
Uqcrc2	P32551	sp|P32551|QCR2_RAT Cytochrome b-c1 complex subunit 2, mitochondrial OS=Rattus norvegicus OX=10116 GN=Uqcrc2 PE=1 SV=2	21	48.396	323.31	8.61079e+06	8.51692e+06	0.885296	0.790497	1.01102	0.0158147
Hsp90ab1	P34058	sp|P34058|HS90B_RAT Heat shock protein HSP 90-beta OS=Rattus norvegicus OX=10116 GN=Hsp90ab1 PE=1 SV=4 ;tr|A0A0G2K793|A0A0G2K793_RAT Heat shock protein HSP 90-beta OS=Rattus norvegicus OX=10116 GN=Hsp90ab1 PE=1 SV=1	21	83.28	323.31	7.57709e+06	7.83108e+06	0.55449	0.721159	0.967566	-0.0475686
Crip2	P36201	sp|P36201|CRIP2_RAT Cysteine-rich protein 2 OS=Rattus norvegicus OX=10116 GN=Crip2 PE=2 SV=1	8	22.696	323.31	2.02042e+06	2.44835e+06	0.177296	0.586388	0.825217	-0.277155
Ak1	P39069	sp|P39069|KAD1_RAT Adenylate kinase isoenzyme 1 OS=Rattus norvegicus OX=10116 GN=Ak1 PE=1 SV=3 ;tr|A0A0G2K7Q6|A0A0G2K7Q6_RAT Uncharacterized protein OS=Rattus norvegicus OX=10116 PE=3 SV=1	13	21.584	323.31	3.66551e+06	3.63714e+06	0.910074	0.795032	1.0078	0.0112077
Ldhb	P42123	sp|P42123|LDHB_RAT L-lactate dehydrogenase B chain OS=Rattus norvegicus OX=10116 GN=Ldhb PE=1 SV=2	19	36.612	323.31	1.44054e+07	1.49478e+07	0.361912	0.663796	0.963709	-0.0533303
Vcp	P46462	sp|P46462|TERA_RAT Transitional endoplasmic reticulum ATPase OS=Rattus norvegicus OX=10116 GN=Vcp PE=1 SV=3	34	89.348	323.31	4.22522e+06	4.67748e+06	0.0945069	0.531999	0.903311	-0.146706
Dpysl2	P47942	sp|P47942|DPYL2_RAT Dihydropyrimidinase-related protein 2 OS=Rattus norvegicus OX=10116 GN=Dpysl2 PE=1 SV=1	13	62.277	323.31	2.12859e+06	2.03886e+06	0.804073	0.774115	1.04401	0.0621335
Anxa6	Q6IMZ3	tr|Q6IMZ3|Q6IMZ3_RAT Annexin OS=Rattus norvegicus OX=10116 GN=Anxa6 PE=1 SV=1 ;sp|P48037|ANXA6_RAT Annexin A6 OS=Rattus norvegicus OX=10116 GN=Anxa6 PE=1 SV=2	38	75.755	323.31	7.76678e+06	7.91569e+06	0.600215	0.730645	0.981187	-0.0274001
Tpi1	P48500	sp|P48500|TPIS_RAT Triosephosphate isomerase OS=Rattus norvegicus OX=10116 GN=Tpi1 PE=1 SV=2 ;tr|A0A0G2JWJ4|A0A0G2JWJ4_RAT Triosephosphate isomerase OS=Rattus norvegicus OX=10116 GN=LOC100911515 PE=1 SV=1 ;tr|A0A0G2JWU1|A0A0G2JWU1_RAT Triosephosphate isomera	19	26.849	323.31	6.20886e+06	6.37987e+06	0.74341	0.760104	0.973196	-0.0391979
Plaa	P54319	sp|P54319|PLAP_RAT Phospholipase A-2-activating protein OS=Rattus norvegicus OX=10116 GN=Plaa PE=1 SV=3	21	87.083	323.31	1.24901e+06	1.36779e+06	0.0153167	0.397143	0.913158	-0.131064
Idh2	P56574	sp|P56574|IDHP_RAT Isocitrate dehydrogenase [NADP], mitochondrial OS=Rattus norvegicus OX=10116 GN=Idh2 PE=1 SV=2 ;tr|A0A0G2JUF6|A0A0G2JUF6_RAT Isocitrate dehydrogenase [NADP] OS=Rattus norvegicus OX=10116 GN=Idh2 PE=1 SV=1	30	50.967	323.31	1.53128e+07	1.54107e+07	0.938842	0.800057	0.993647	-0.0091941
Mybpc3	P56741	sp|P56741|MYPC_RAT Myosin-binding protein C, cardiac-type OS=Rattus norvegicus OX=10116 GN=Mybpc3 PE=1 SV=2	83	140.76	323.31	2.51928e+07	2.62105e+07	0.599474	0.730501	0.961173	-0.0571314
Actb	P60711	sp|P60711|ACTB_RAT Actin, cytoplasmic 1 OS=Rattus norvegicus OX=10116 GN=Actb PE=1 SV=1 ;tr|A0A0G2K3K2|A0A0G2K3K2_RAT Actin, cytoplasmic 1 OS=Rattus norvegicus OX=10116 GN=Actb PE=1 SV=1	1	41.736	323.31	2.66784e+06	2.7945e+06	0.560547	0.722489	0.954676	-0.0669176
Ywhag	P61983	sp|P61983|1433G_RAT 14-3-3 protein gamma OS=Rattus norvegicus OX=10116 GN=Ywhag PE=1 SV=2	10	28.302	323.31	2.93056e+06	3.0596e+06	0.119608	0.543796	0.957825	-0.0621664
Ywhae	P62260	sp|P62260|1433E_RAT 14-3-3 protein epsilon OS=Rattus norvegicus OX=10116 GN=Ywhae PE=1 SV=1	17	29.174	323.31	3.76041e+06	3.88537e+06	0.30769	0.649006	0.967839	-0.0471614
Eef1a2	P62632	sp|P62632|EF1A2_RAT Elongation factor 1-alpha 2 OS=Rattus norvegicus OX=10116 GN=Eef1a2 PE=1 SV=1	14	50.454	323.31	5.90869e+06	6.15791e+06	0.367898	0.665195	0.959528	-0.0596028
Rps27a	Q6PED0	tr|Q6PED0|Q6PED0_RAT RCG23287, isoform CRA_a OS=Rattus norvegicus OX=10116 GN=Rps27a PE=2 SV=1 ;sp|P62982|RS27A_RAT Ubiquitin-40S ribosomal protein S27a OS=Rattus norvegicus OX=10116 GN=Rps27a PE=1 SV=2 ;tr|F1LU69|F1LU69_RAT Ubiquitin-like domain-containing	5	17.951	323.31	1.03492e+06	1.06778e+06	0.550842	0.720346	0.969232	-0.045086
Hspa8	P63018	sp|P63018|HSP7C_RAT Heat shock cognate 71 kDa protein OS=Rattus norvegicus OX=10116 GN=Hspa8 PE=1 SV=1 ;tr|D4A4S3|D4A4S3_RAT Heat shock cognate 71 kDa protein OS=Rattus norvegicus OX=10116 GN=Hspa8 PE=3 SV=3 ;tr|M0RCB1|M0RCB1_RAT Uncharacterized protein OS=R	25	70.87	323.31	1.00415e+07	1.01328e+07	0.793627	0.77182	0.990987	-0.013062
Ywhaz	P63102	sp|P63102|1433Z_RAT 14-3-3 protein zeta/delta OS=Rattus norvegicus OX=10116 GN=Ywhaz PE=1 SV=1 ;tr|A0A0G2JV65|A0A0G2JV65_RAT 14-3-3 protein zeta/delta OS=Rattus norvegicus OX=10116 GN=Ywhaz PE=1 SV=1	8	27.771	323.31	4.00241e+06	4.08656e+06	0.685589	0.745823	0.979407	-0.0300202
Phb	P67779	sp|P67779|PHB_RAT Prohibitin OS=Rattus norvegicus OX=10116 GN=Phb PE=1 SV=1	20	29.82	323.31	5.46379e+06	5.40519e+06	0.907226	0.794521	1.01084	0.0155547
Ywhaq	P68255	sp|P68255|1433T_RAT 14-3-3 protein theta OS=Rattus norvegicus OX=10116 GN=Ywhaq PE=1 SV=1	9	27.778	323.31	1.8516e+06	2.05823e+06	0.204434	0.603756	0.899609	-0.152631
Vdac2	P81155	sp|P81155|VDAC2_RAT Voltage-dependent anion-selective channel protein 2 OS=Rattus norvegicus OX=10116 GN=Vdac2 PE=1 SV=2	15	31.745	323.31	6.24319e+06	5.84276e+06	0.378501	0.668788	1.06854	0.0956348
Tufm	P85834	sp|P85834|EFTU_RAT Elongation factor Tu, mitochondrial OS=Rattus norvegicus OX=10116 GN=Tufm PE=1 SV=1	24	49.522	323.31	6.65252e+06	6.95883e+06	0.563994	0.723236	0.955983	-0.0649437
Pgls	P85971	sp|P85971|6PGL_RAT 6-phosphogluconolactonase OS=Rattus norvegicus OX=10116 GN=Pgls PE=1 SV=1 ;tr|G3V8D5|G3V8D5_RAT 6-phosphogluconolactonase OS=Rattus norvegicus OX=10116 GN=Pgls PE=1 SV=1	11	27.234	323.31	1.18409e+06	1.30713e+06	0.241919	0.623785	0.905867	-0.142629
Hsd17b4	Q6IN39	tr|Q6IN39|Q6IN39_RAT Hsd17b4 protein OS=Rattus norvegicus OX=10116 GN=Hsd17b4 PE=1 SV=1 ;sp|P97852|DHB4_RAT Peroxisomal multifunctional enzyme type 2 OS=Rattus norvegicus OX=10116 GN=Hsd17b4 PE=1 SV=3	25	81.088	323.31	3.17264e+06	3.32754e+06	0.570878	0.724704	0.953451	-0.0687697
Plg	Q01177	sp|Q01177|PLMN_RAT Plasminogen OS=Rattus norvegicus OX=10116 GN=Plg PE=2 SV=2 ;tr|Q7TP84|Q7TP84_RAT Plasminogen OS=Rattus norvegicus OX=10116 GN=Plg PE=1 SV=1	31	90.535	323.31	4.1498e+06	4.52332e+06	0.752187	0.762238	0.917423	-0.12434
Atp5po	Q06647	sp|Q06647|ATPO_RAT ATP synthase subunit O, mitochondrial OS=Rattus norvegicus OX=10116 GN=Atp5po PE=1 SV=1	13	23.397	323.31	8.95005e+06	8.36109e+06	0.421011	0.684189	1.07044	0.0982059
Gfm1	Q07803	sp|Q07803|EFGM_RAT Elongation factor G, mitochondrial OS=Rattus norvegicus OX=10116 GN=Gfm1 PE=1 SV=2 ;tr|F1LMM9|F1LMM9_RAT Elongation factor G, mitochondrial OS=Rattus norvegicus OX=10116 GN=Gfm1 PE=1 SV=2	23	83.456	323.31	3.05905e+06	3.09838e+06	0.805355	0.774393	0.987309	-0.0184262
Anxa2	Q07936	sp|Q07936|ANXA2_RAT Annexin A2 OS=Rattus norvegicus OX=10116 GN=Anxa2 PE=1 SV=2 ;sp|Q07936-2|ANXA2_RAT Isoform Long of Annexin A2 OS=Rattus norvegicus OX=10116 GN=Anxa2	18	38.678	323.31	2.45871e+06	2.66036e+06	0.545825	0.719213	0.924203	-0.113718
Kif5b	Q2PQA9	sp|Q2PQA9|KINH_RAT Kinesin-1 heavy chain OS=Rattus norvegicus OX=10116 GN=Kif5b PE=1 SV=1	35	109.53	323.31	3.50567e+06	3.48793e+06	0.852429	0.784163	1.00509	0.00731873
Opa1	Q2TA68-3	sp|Q2TA68-3|OPA1_RAT Isoform 3 of Dynamin-like 120 kDa protein, mitochondrial OS=Rattus norvegicus OX=10116 GN=Opa1 ;sp|Q2TA68|OPA1_RAT Dynamin-like 120 kDa protein, mitochondrial OS=Rattus norvegicus OX=10116 GN=Opa1 PE=1 SV=1 ;sp|Q2TA68-2|OPA1_RAT Isoform	42	115.56	323.31	5.68935e+06	6.02999e+06	0.566256	0.723722	0.943509	-0.0838921
Nit2	Q497B0	sp|Q497B0|NIT2_RAT Omega-amidase NIT2 OS=Rattus norvegicus OX=10116 GN=Nit2 PE=1 SV=1	15	30.701	323.31	2.45863e+06	2.40764e+06	0.724549	0.755387	1.02118	0.0302318
Acsf2	Q499N5	sp|Q499N5|ACSF2_RAT Medium-chain acyl-CoA ligase ACSF2, mitochondrial OS=Rattus norvegicus OX=10116 GN=Acsf2 PE=2 SV=1	25	67.886	323.31	4.67205e+06	4.32533e+06	0.34339	0.659198	1.08016	0.111246
Hsdl2	Q4V8F9	sp|Q4V8F9|HSDL2_RAT Hydroxysteroid dehydrogenase-like protein 2 OS=Rattus norvegicus OX=10116 GN=Hsdl2 PE=2 SV=1	23	58.343	323.31	4.67597e+06	4.36122e+06	0.477418	0.701848	1.07217	0.100535
Ehd2	Q4V8H8	sp|Q4V8H8|EHD2_RAT EH domain-containing protein 2 OS=Rattus norvegicus OX=10116 GN=Ehd2 PE=1 SV=1	16	61.237	323.31	3.09103e+06	3.16623e+06	0.773744	0.767321	0.976251	-0.0346767
Pfkm	Q52KS1	tr|Q52KS1|Q52KS1_RAT ATP-dependent 6-phosphofructokinase OS=Rattus norvegicus OX=10116 GN=Pfkm PE=1 SV=1 ;tr|A0A0G2KBC7|A0A0G2KBC7_RAT ATP-dependent 6-phosphofructokinase OS=Rattus norvegicus OX=10116 GN=Pfkm PE=1 SV=1 ;sp|P47858|PFKAM_RAT ATP-dependent 6-ph	30	85.342	323.31	4.90037e+06	4.57759e+06	0.337003	0.657511	1.07051	0.0983016
Ndufa10	Q561S0	sp|Q561S0|NDUAA_RAT NADH dehydrogenase [ubiquinone] 1 alpha subcomplex subunit 10, mitochondrial OS=Rattus norvegicus OX=10116 GN=Ndufa10 PE=1 SV=1 ;tr|A0A1W2Q6F8|A0A1W2Q6F8_RAT NADH dehydrogenase [ubiquinone] 1 alpha subcomplex subunit 10, mitochondrial OS	19	40.493	323.31	5.64406e+06	5.76717e+06	0.842259	0.782125	0.978655	-0.0311283
Coq8a	Q5BJQ0	sp|Q5BJQ0|COQ8A_RAT Atypical kinase COQ8A, mitochondrial OS=Rattus norvegicus OX=10116 GN=Coq8a PE=2 SV=1	19	72.225	323.31	3.11591e+06	2.55077e+06	0.0734061	0.516647	1.22155	0.288718
Nnt	Q5BJZ3	tr|Q5BJZ3|Q5BJZ3_RAT Nicotinamide nucleotide transhydrogenase OS=Rattus norvegicus OX=10116 GN=Nnt PE=1 SV=1	42	113.87	323.31	2.01207e+07	2.03064e+07	0.939295	0.800134	0.990852	-0.0132586
Ndufa9	Q5BK63	sp|Q5BK63|NDUA9_RAT NADH dehydrogenase [ubiquinone] 1 alpha subcomplex subunit 9, mitochondrial OS=Rattus norvegicus OX=10116 GN=Ndufa9 PE=1 SV=2	22	42.559	323.31	5.44098e+06	5.68887e+06	0.671802	0.743492	0.956426	-0.0642752
Itih4	Q5EBC0	tr|Q5EBC0|Q5EBC0_RAT Inter alpha-trypsin inhibitor, heavy chain 4 OS=Rattus norvegicus OX=10116 GN=Itih4 PE=1 SV=1 ;tr|O35802|O35802_RAT Inter-alpha-inhibitor H4 heavy chain OS=Rattus norvegicus OX=10116 GN=ITIH4 PE=2 SV=1 ;tr|D3ZFC6|D3ZFC6_RAT Inter-alpha-t	34	103.75	323.31	3.69492e+06	6.23729e+06	0.153229	0.568183	0.592392	-0.755376
Acadvl	Q5M9H2	tr|Q5M9H2|Q5M9H2_RAT Acyl-Coenzyme A dehydrogenase, very long chain OS=Rattus norvegicus OX=10116 GN=Acadvl PE=1 SV=1 ;sp|P45953|ACADV_RAT Very long-chain specific acyl-CoA dehydrogenase, mitochondrial OS=Rattus norvegicus OX=10116 GN=Acadvl PE=1 SV=1	41	70.821	323.31	1.47594e+07	1.39507e+07	0.599875	0.730579	1.05797	0.0812925
Uqcrh	Q5M9I5	sp|Q5M9I5|QCR6_RAT Cytochrome b-c1 complex subunit 6, mitochondrial OS=Rattus norvegicus OX=10116 GN=Uqcrh PE=3 SV=1	7	10.424	323.31	1.98377e+06	1.80119e+06	0.43803	0.689897	1.10137	0.139299
Wdr1	Q5RKI0	sp|Q5RKI0|WDR1_RAT WD repeat-containing protein 1 OS=Rattus norvegicus OX=10116 GN=Wdr1 PE=1 SV=3	24	66.181	323.31	3.21493e+06	3.27566e+06	0.379908	0.669252	0.981461	-0.0269966
Uba1	Q5U300	sp|Q5U300|UBA1_RAT Ubiquitin-like modifier-activating enzyme 1 OS=Rattus norvegicus OX=10116 GN=Uba1 PE=1 SV=1	29	117.79	323.31	3.70354e+06	4.03303e+06	0.119428	0.543728	0.918302	-0.122959
Ctnna1	Q5U302	tr|Q5U302|Q5U302_RAT Catenin (Cadherin associated protein), alpha 1 OS=Rattus norvegicus OX=10116 GN=Ctnna1 PE=1 SV=1 ;tr|A0A0G2JYF7|A0A0G2JYF7_RAT Catenin alpha 1 OS=Rattus norvegicus OX=10116 GN=Ctnna1 PE=1 SV=1	37	100.24	323.31	5.56921e+06	6.07424e+06	0.0824772	0.524097	0.916857	-0.125232
Anxa4	Q5U362	tr|Q5U362|Q5U362_RAT Annexin OS=Rattus norvegicus OX=10116 GN=Anxa4 PE=1 SV=1 ;sp|P55260|ANXA4_RAT Annexin A4 OS=Rattus norvegicus OX=10116 GN=Anxa4 PE=1 SV=3	14	35.893	323.31	1.28428e+06	1.46909e+06	0.234777	0.620354	0.874202	-0.193962
Trap1	Q5XHZ0	sp|Q5XHZ0|TRAP1_RAT Heat shock protein 75 kDa, mitochondrial OS=Rattus norvegicus OX=10116 GN=Trap1 PE=1 SV=1	17	80.46	323.31	1.90268e+06	1.97974e+06	0.624575	0.735219	0.961072	-0.0572829
Ppp2r1a	Q5XI34	tr|Q5XI34|Q5XI34_RAT Protein phosphatase 2 (Formerly 2A), regulatory subunit A (PR 65), alpha isoform, isoform CRA_a OS=Rattus norvegicus OX=10116 GN=Ppp2r1a PE=1 SV=1	27	65.322	323.31	3.52526e+06	3.63121e+06	0.385948	0.671215	0.97082	-0.0427235
Anxa11	Q5XI77	tr|Q5XI77|Q5XI77_RAT Annexin OS=Rattus norvegicus OX=10116 GN=Anxa11 PE=1 SV=1	18	54.16	323.31	3.00325e+06	2.85249e+06	0.458001	0.696163	1.05285	0.0743005
Ogdh	Q5XI78	sp|Q5XI78|ODO1_RAT 2-oxoglutarate dehydrogenase, mitochondrial OS=Rattus norvegicus OX=10116 GN=Ogdh PE=1 SV=1	42	116.29	323.31	1.40687e+07	1.33827e+07	0.499588	0.7079	1.05126	0.0721156
Eci2	Q5XIC0	sp|Q5XIC0|ECI2_RAT Enoyl-CoA delta isomerase 2 OS=Rattus norvegicus OX=10116 GN=Eci2 PE=1 SV=1	14	43.021	323.31	3.42772e+06	3.33827e+06	0.804787	0.77427	1.02679	0.0381475
Hibch	Q5XIE6	sp|Q5XIE6|HIBCH_RAT 3-hydroxyisobutyryl-CoA hydrolase, mitochondrial OS=Rattus norvegicus OX=10116 GN=Hibch PE=1 SV=2 ;sp|Q5XIE6-2|HIBCH_RAT Isoform 2 of 3-hydroxyisobutyryl-CoA hydrolase, mitochondrial OS=Rattus norvegicus OX=10116 GN=Hibch	20	43.024	323.31	3.05947e+06	3.0299e+06	0.858995	0.785459	1.00976	0.0140109
Ndufv1	Q5XIH3	tr|Q5XIH3|Q5XIH3_RAT NADH dehydrogenase [ubiquinone] flavoprotein 1, mitochondrial OS=Rattus norvegicus OX=10116 GN=Ndufv1 PE=1 SV=1	27	50.73	323.31	6.26531e+06	6.69846e+06	0.516383	0.712201	0.935336	-0.0964437
Phb2	Q5XIH7	sp|Q5XIH7|PHB2_RAT Prohibitin-2 OS=Rattus norvegicus OX=10116 GN=Phb2 PE=1 SV=1 ;tr|A0A0G2KB63|A0A0G2KB63_RAT Prohibitin OS=Rattus norvegicus OX=10116 GN=Phb2 PE=1 SV=1	22	33.312	323.31	2.91833e+06	3.02499e+06	0.723731	0.755178	0.964741	-0.0517865
Idh3g	Q5XIJ3	tr|Q5XIJ3|Q5XIJ3_RAT Isocitrate dehydrogenase [NAD] subunit, mitochondrial OS=Rattus norvegicus OX=10116 GN=Idh3g PE=1 SV=1 ;sp|P41565|IDHG1_RAT Isocitrate dehydrogenase [NAD] subunit gamma 1, mitochondrial OS=Rattus norvegicus OX=10116 GN=Idh3g PE=1 SV=2	10	42.85	323.31	1.24552e+06	1.18599e+06	0.46986	0.69968	1.0502	0.0706636
Bcs1l	Q5XIM0	tr|Q5XIM0|Q5XIM0_RAT BCS1 homolog, ubiquinol-cytochrome c reductase complex chaperone OS=Rattus norvegicus OX=10116 GN=Bcs1l PE=1 SV=1	10	47.393	323.31	1.3224e+06	1.50598e+06	0.254471	0.629429	0.878101	-0.187541
Letm1	Q5XIN6	sp|Q5XIN6|LETM1_RAT Mitochondrial proton/calcium exchanger protein OS=Rattus norvegicus OX=10116 GN=Letm1 PE=1 SV=1	24	83.059	323.31	3.11561e+06	3.12518e+06	0.965139	0.804439	0.996938	-0.00442392
Mccc2	Q5XIT9	sp|Q5XIT9|MCCB_RAT Methylcrotonoyl-CoA carboxylase beta chain, mitochondrial OS=Rattus norvegicus OX=10116 GN=Mccc2 PE=2 SV=1	27	61.516	323.31	3.6963e+06	3.5084e+06	0.479245	0.702364	1.05356	0.0752713
Hadhb	Q60587	sp|Q60587|ECHB_RAT Trifunctional enzyme subunit beta, mitochondrial OS=Rattus norvegicus OX=10116 GN=Hadhb PE=1 SV=1 ;tr|A0A0G2K330|A0A0G2K330_RAT Trifunctional enzyme subunit beta, mitochondrial OS=Rattus norvegicus OX=10116 GN=Hadhb PE=1 SV=1	25	51.414	323.31	4.74521e+06	5.57186e+06	0.377487	0.668451	0.851638	-0.231687
A1m	Q63041	sp|Q63041|A1M_RAT Alpha-1-macroglobulin OS=Rattus norvegicus OX=10116 GN=A1m PE=1 SV=1	56	167.12	323.31	8.17215e+06	1.50176e+07	0.357784	0.662807	0.54417	-0.877871
Myo1c	Q63355	sp|Q63355|MYO1C_RAT Unconventional myosin-Ic OS=Rattus norvegicus OX=10116 GN=Myo1c PE=1 SV=2	29	119.81	323.31	2.76488e+06	2.76299e+06	0.972898	0.805696	1.00068	0.000982137
Speg	Q63638	sp|Q63638|SPEG_RAT Striated muscle-specific serine/threonine-protein kinase OS=Rattus norvegicus OX=10116 GN=Speg PE=1 SV=2	58	354.16	323.31	4.75579e+06	4.58111e+06	0.115672	0.542256	1.03813	0.0539868
Cpt1b	Q63704	sp|Q63704|CPT1B_RAT Carnitine O-palmitoyltransferase 1, muscle isoform OS=Rattus norvegicus OX=10116 GN=Cpt1b PE=1 SV=1 ;tr|O70253|O70253_RAT Muscle carnitine palmitoyltransferase I OS=Rattus norvegicus OX=10116 GN=Cpt1b PE=3 SV=1	21	88.216	323.31	5.71467e+06	5.75046e+06	0.945003	0.801101	0.993775	-0.00900865
Aldh7a1	Q64057	sp|Q64057|AL7A1_RAT Alpha-aminoadipic semialdehyde dehydrogenase OS=Rattus norvegicus OX=10116 GN=Aldh7a1 PE=1 SV=2	20	58.748	323.31	3.9546e+06	4.30937e+06	0.4056	0.678697	0.917675	-0.123944
Ndufs2	Q641Y2	sp|Q641Y2|NDUS2_RAT NADH dehydrogenase [ubiquinone] iron-sulfur protein 2, mitochondrial OS=Rattus norvegicus OX=10116 GN=Ndufs2 PE=1 SV=1	23	52.561	323.31	7.70935e+06	7.68249e+06	0.967921	0.804892	1.0035	0.00503416
Ehd1	Q641Z6	sp|Q641Z6|EHD1_RAT EH domain-containing protein 1 OS=Rattus norvegicus OX=10116 GN=Ehd1 PE=1 SV=1	16	60.602	323.31	6.59516e+06	6.8135e+06	0.4592	0.696525	0.967954	-0.0469897
Hadha	Q64428	sp|Q64428|ECHA_RAT Trifunctional enzyme subunit alpha, mitochondrial OS=Rattus norvegicus OX=10116 GN=Hadha PE=1 SV=2	41	82.664	323.31	1.66923e+07	1.50612e+07	0.376078	0.667981	1.1083	0.148346
Ndufs1	Q66HF1	sp|Q66HF1|NDUS1_RAT NADH-ubiquinone oxidoreductase 75 kDa subunit, mitochondrial OS=Rattus norvegicus OX=10116 GN=Ndufs1 PE=1 SV=1	42	79.411	323.31	1.47679e+07	1.59021e+07	0.491717	0.705802	0.928673	-0.106757
Etfdh	Q66HF3	tr|Q66HF3|Q66HF3_RAT Electron transfer flavoprotein-ubiquinone oxidoreductase OS=Rattus norvegicus OX=10116 GN=Etfdh PE=1 SV=1 ;sp|Q6UPE1|ETFD_RAT Electron transfer flavoprotein-ubiquinone oxidoreductase, mitochondrial OS=Rattus norvegicus OX=10116 GN=Etfdh	30	68.163	323.31	9.2406e+06	8.96215e+06	0.755623	0.763063	1.03107	0.0441407
Mavs	Q66HG9	sp|Q66HG9|MAVS_RAT Mitochondrial antiviral-signaling protein OS=Rattus norvegicus OX=10116 GN=Mavs PE=1 SV=1	13	53.804	323.31	1.08693e+06	1.12847e+06	0.585213	0.727669	0.963192	-0.0541053
Uqcrc1	Q68FY0	sp|Q68FY0|QCR1_RAT Cytochrome b-c1 complex subunit 1, mitochondrial OS=Rattus norvegicus OX=10116 GN=Uqcrc1 PE=1 SV=1	17	52.848	323.31	4.51757e+06	4.55277e+06	0.933136	0.79908	0.992269	-0.0111972
Pccb	Q68FZ8	tr|Q68FZ8|Q68FZ8_RAT Propionyl coenzyme A carboxylase, beta polypeptide OS=Rattus norvegicus OX=10116 GN=Pccb PE=1 SV=1	3	58.678	323.31	7.35184e+06	7.20092e+06	0.845102	0.782698	1.02096	0.0299239
Samm50	Q6AXV4	sp|Q6AXV4|SAM50_RAT Sorting and assembly machinery component 50 homolog OS=Rattus norvegicus OX=10116 GN=Samm50 PE=1 SV=1	23	51.96	323.31	5.40745e+06	5.11338e+06	0.471051	0.700025	1.05751	0.0806716
Tmod1	Q6IMZ5	tr|Q6IMZ5|Q6IMZ5_RAT Tropomodulin-1 OS=Rattus norvegicus OX=10116 GN=Tmod1 PE=1 SV=1 ;sp|P70567|TMOD1_RAT Tropomodulin-1 OS=Rattus norvegicus OX=10116 GN=Tmod1 PE=2 SV=1	14	40.454	323.31	2.82835e+06	3.02135e+06	0.295646	0.645098	0.936121	-0.0952331
Jup	Q6P0K8	sp|Q6P0K8|PLAK_RAT Junction plakoglobin OS=Rattus norvegicus OX=10116 GN=Jup PE=1 SV=1 ;tr|P70565|P70565_RAT Plakoglobin OS=Rattus norvegicus OX=10116 PE=2 SV=1	32	81.8	323.31	3.80473e+06	4.14773e+06	0.128129	0.546832	0.917305	-0.124527
Ak3	Q6P2A5	tr|Q6P2A5|Q6P2A5_RAT GTP:AMP phosphotransferase AK3, mitochondrial OS=Rattus norvegicus OX=10116 GN=Ak3 PE=1 SV=1 ;sp|P29411|KAD3_RAT GTP:AMP phosphotransferase AK3, mitochondrial OS=Rattus norvegicus OX=10116 GN=Ak3 PE=2 SV=2	15	25.494	323.31	1.88372e+06	1.89256e+06	0.929534	0.798458	0.995329	-0.00675526
Dld	Q6P6R2	sp|Q6P6R2|DLDH_RAT Dihydrolipoyl dehydrogenase, mitochondrial OS=Rattus norvegicus OX=10116 GN=Dld PE=1 SV=1	19	54.037	323.31	6.7996e+06	7.54576e+06	0.397739	0.675769	0.901115	-0.150216
Tgm2	Q6P6R6	tr|Q6P6R6|Q6P6R6_RAT Transglutaminase 2, C polypeptide OS=Rattus norvegicus OX=10116 GN=Tgm2 PE=2 SV=1 ;tr|Q9WVJ6|Q9WVJ6_RAT Tissue-type transglutaminase OS=Rattus norvegicus OX=10116 GN=Tgm2 PE=1 SV=1	25	76.935	323.31	2.2709e+06	3.46835e+06	0.0507881	0.488529	0.65475	-0.610984
Gpi	Q6P6V0	sp|Q6P6V0|G6PI_RAT Glucose-6-phosphate isomerase OS=Rattus norvegicus OX=10116 GN=Gpi PE=1 SV=1	26	62.826	323.31	4.10865e+06	4.88068e+06	0.0524767	0.491321	0.84182	-0.248417
Des	Q6P725	tr|Q6P725|Q6P725_RAT Desmin OS=Rattus norvegicus OX=10116 GN=Des PE=1 SV=1 ;sp|P48675|DESM_RAT Desmin OS=Rattus norvegicus OX=10116 GN=Des PE=1 SV=2	33	53.422	323.31	1.24102e+07	1.28841e+07	0.578163	0.726226	0.963212	-0.0540749
Slc25a4	Q6P9Y4	tr|Q6P9Y4|Q6P9Y4_RAT ADP/ATP translocase 1 OS=Rattus norvegicus OX=10116 GN=Slc25a4 PE=1 SV=1 ;sp|Q05962|ADT1_RAT ADP/ATP translocase 1 OS=Rattus norvegicus OX=10116 GN=Slc25a4 PE=1 SV=3	12	32.904	323.31	1.21974e+07	1.29848e+07	0.591054	0.728843	0.939357	-0.0902548
	Q6TXE7	tr|Q6TXE7|Q6TXE7_RAT LRRGT00052 OS=Rattus norvegicus OX=10116 PE=2 SV=1	18	278.21	323.31	2.12948e+06	2.36201e+06	0.042225	0.471634	0.901554	-0.149513
	Q7TMZ9	tr|Q7TMZ9|Q7TMZ9_RAT Cardiac titin N2B isoform (Fragment) OS=Rattus norvegicus OX=10116 PE=2 SV=1	45	136.85	323.31	1.09581e+07	1.11651e+07	0.700453	0.749083	0.981461	-0.0269973
	Q7TN00	tr|Q7TN00|Q7TN00_RAT Cardiac titin N2BA isoform (Fragment) OS=Rattus norvegicus OX=10116 PE=2 SV=2	69	375.76	323.31	1.00311e+07	1.09882e+07	0.180853	0.588898	0.912893	-0.131482
Fga	Q7TQ70	tr|Q7TQ70|Q7TQ70_RAT Ac1873 OS=Rattus norvegicus OX=10116 GN=Fga PE=1 SV=1 ;sp|P06399|FIBA_RAT Fibrinogen alpha chain OS=Rattus norvegicus OX=10116 GN=Fga PE=1 SV=3 ;tr|A1L114|A1L114_RAT Fga protein OS=Rattus norvegicus OX=10116 GN=Fga PE=2 SV=1 ;sp|P06399-2|	30	86.656	323.31	3.1016e+06	7.95682e+06	0.326796	0.654698	0.389804	-1.35918
Ehd4	Q8R3Z7	tr|Q8R3Z7|Q8R3Z7_RAT EH-domain-containing 4 OS=Rattus norvegicus OX=10116 GN=Ehd4 PE=1 SV=1	17	61.467	323.31	2.94831e+06	3.27176e+06	0.0582011	0.499772	0.901138	-0.15018
Mlycd	Q920F5-2	sp|Q920F5-2|DCMC_RAT Isoform Cytoplasmic+peroxisomal of Malonyl-CoA decarboxylase, mitochondrial OS=Rattus norvegicus OX=10116 GN=Mlycd ;sp|Q920F5|DCMC_RAT Malonyl-CoA decarboxylase, mitochondrial OS=Rattus norvegicus OX=10116 GN=Mlycd PE=1 SV=1	19	50.685	323.31	2.42162e+06	2.4089e+06	0.963385	0.804153	1.00528	0.0076006
Sdha	Q920L2	sp|Q920L2|SDHA_RAT Succinate dehydrogenase [ubiquinone] flavoprotein subunit, mitochondrial OS=Rattus norvegicus OX=10116 GN=Sdha PE=1 SV=1 ;tr|Q0QF18|Q0QF18_RAT Succinate dehydrogenase (quinone) (Fragment) OS=Rattus norvegicus OX=10116 GN=SDHA PE=2 SV=1	29	71.614	323.31	1.24035e+07	1.15645e+07	0.367113	0.665014	1.07255	0.10105
Aco2	Q9ER34	sp|Q9ER34|ACON_RAT Aconitate hydratase, mitochondrial OS=Rattus norvegicus OX=10116 GN=Aco2 PE=1 SV=2	44	85.432	323.31	2.3383e+07	2.34263e+07	0.980002	0.806832	0.998154	-0.00266512
Bcam	Q9ESS6	sp|Q9ESS6|BCAM_RAT Basal cell adhesion molecule OS=Rattus norvegicus OX=10116 GN=Bcam PE=2 SV=1	17	67.511	323.31	2.20764e+06	1.94869e+06	0.0609581	0.503362	1.13289	0.180002
Hadh	Q9WVK7	sp|Q9WVK7|HCDH_RAT Hydroxyacyl-coenzyme A dehydrogenase, mitochondrial OS=Rattus norvegicus OX=10116 GN=Hadh PE=2 SV=1	20	34.447	323.31	4.68302e+06	3.89732e+06	0.178733	0.587411	1.2016	0.264956
Vdac1	Q9Z2L0	sp|Q9Z2L0|VDAC1_RAT Voltage-dependent anion-selective channel protein 1 OS=Rattus norvegicus OX=10116 GN=Vdac1 PE=1 SV=4	19	30.755	323.31	1.37487e+07	1.32322e+07	0.634587	0.737013	1.03904	0.0552472
Iqgap1	G3V7Q7	tr|G3V7Q7|G3V7Q7_RAT IQ motif containing GTPase activating protein 1 (Predicted), isoform CRA_b OS=Rattus norvegicus OX=10116 GN=Iqgap1 PE=1 SV=1 ;tr|B5DFH1|B5DFH1_RAT Iqgap1 protein (Fragment) OS=Rattus norvegicus OX=10116 GN=Iqgap1 PE=2 SV=1	31	188.83	322.23	2.73035e+06	2.86313e+06	0.615287	0.733511	0.953624	-0.0685076
Ndufv2	P19234	sp|P19234|NDUV2_RAT NADH dehydrogenase [ubiquinone] flavoprotein 2, mitochondrial OS=Rattus norvegicus OX=10116 GN=Ndufv2 PE=1 SV=2	12	27.378	320.97	4.12037e+06	3.68411e+06	0.152598	0.567693	1.11842	0.16146
Suox	Q07116	sp|Q07116|SUOX_RAT Sulfite oxidase, mitochondrial OS=Rattus norvegicus OX=10116 GN=Suox PE=1 SV=2 ;tr|G3V6R5|G3V6R5_RAT Sulfite oxidase OS=Rattus norvegicus OX=10116 GN=Suox PE=1 SV=1	15	60.805	319.07	1.23738e+06	1.25397e+06	0.904754	0.794075	0.986773	-0.0192105
Gnai2	Q45QN0	tr|Q45QN0|Q45QN0_RAT Guanine nucleotide binding protein alpha inhibiting 2 OS=Rattus norvegicus OX=10116 GN=Gnai2 PE=2 SV=1 ;sp|P04897|GNAI2_RAT Guanine nucleotide-binding protein G(i) subunit alpha-2 OS=Rattus norvegicus OX=10116 GN=Gnai2 PE=1 SV=3 ;tr|Q5EE	8	40.499	318.17	1.63827e+06	1.6603e+06	0.74654	0.760869	0.98673	-0.0192721
Aco1	G3V6S2	tr|G3V6S2|G3V6S2_RAT Cytoplasmic aconitate hydratase OS=Rattus norvegicus OX=10116 GN=Aco1 PE=1 SV=1 ;sp|Q63270|ACOC_RAT Cytoplasmic aconitate hydratase OS=Rattus norvegicus OX=10116 GN=Aco1 PE=1 SV=1	25	98.191	316.86	2.50351e+06	2.50853e+06	0.963882	0.804234	0.997999	-0.00288953
Me3	A0A0G2K4C6	tr|A0A0G2K4C6|A0A0G2K4C6_RAT Malic enzyme OS=Rattus norvegicus OX=10116 GN=Me3 PE=3 SV=1 ;tr|F1M5N4|F1M5N4_RAT Malic enzyme OS=Rattus norvegicus OX=10116 GN=Me3 PE=3 SV=2	21	63.436	316.31	3.346e+06	3.23839e+06	0.729364	0.756609	1.03323	0.0471623
Hba1	P01946	sp|P01946|HBA_RAT Hemoglobin subunit alpha-1/2 OS=Rattus norvegicus OX=10116 GN=Hba1 PE=1 SV=3 ;tr|B1H216|B1H216_RAT Globin c3 OS=Rattus norvegicus OX=10116 GN=Hba-a1 PE=2 SV=1	3	15.328	316.05	7.60241e+06	1.11169e+07	0.547403	0.719571	0.683858	-0.548231
Oxsr1	D3ZUC9	tr|D3ZUC9|D3ZUC9_RAT Oxidative stress-responsive kinase 1 OS=Rattus norvegicus OX=10116 GN=Oxsr1 PE=1 SV=1	6	58.204	314.93	933885	877895	0.463176	0.697715	1.06378	0.0891957
Eif4a2	Q5RKI1	sp|Q5RKI1|IF4A2_RAT Eukaryotic initiation factor 4A-II OS=Rattus norvegicus OX=10116 GN=Eif4a2 PE=1 SV=1 ;tr|A0A0G2K8B7|A0A0G2K8B7_RAT Eukaryotic initiation factor 4A-II OS=Rattus norvegicus OX=10116 GN=Eif4a2 PE=1 SV=1	10	46.402	314.76	2.65056e+06	2.91335e+06	0.0600887	0.50226	0.909797	-0.136383
Sars2	D3ZM09	tr|D3ZM09|D3ZM09_RAT Seryl-tRNA synthetase 2 (Predicted) OS=Rattus norvegicus OX=10116 GN=Sars2 PE=1 SV=1	13	58.286	314.32	819257	886881	0.385844	0.671181	0.92375	-0.114425
Pdk1	F1MA54	tr|F1MA54|F1MA54_RAT Protein-serine/threonine kinase OS=Rattus norvegicus OX=10116 GN=Pdk1 PE=1 SV=2 ;tr|Q5FVT5|Q5FVT5_RAT Protein-serine/threonine kinase OS=Rattus norvegicus OX=10116 GN=Pdk1 PE=2 SV=1 ;sp|Q63065|PDK1_RAT [Pyruvate dehydrogenase (acetyl-tra	12	49.098	312.48	2.15334e+06	2.38627e+06	0.336346	0.657334	0.902386	-0.148184
Lama4	F1LTF8	tr|F1LTF8|F1LTF8_RAT Laminin subunit alpha 4 OS=Rattus norvegicus OX=10116 GN=Lama4 PE=1 SV=3	29	196.95	312.24	2.8249e+06	2.69196e+06	0.39804	0.675882	1.04938	0.0695417
Svil	F1M155	tr|F1M155|F1M155_RAT Supervillin OS=Rattus norvegicus OX=10116 GN=Svil PE=1 SV=3 ;tr|D3ZEZ9|D3ZEZ9_RAT Supervillin OS=Rattus norvegicus OX=10116 GN=Svil PE=1 SV=3	23	242.05	311.59	1.2877e+06	1.39527e+06	0.192755	0.596759	0.922902	-0.115751
Ppp5c	Q64538	tr|Q64538|Q64538_RAT Serine/threonine-protein phosphatase (Fragment) OS=Rattus norvegicus OX=10116 PE=2 SV=1 ;sp|P53042|PPP5_RAT Serine/threonine-protein phosphatase 5 OS=Rattus norvegicus OX=10116 GN=Ppp5c PE=1 SV=1 ;tr|Q68G16|Q68G16_RAT Serine/threonine-pr	15	54.718	310.32	1.84587e+06	2.01339e+06	0.0661779	0.509455	0.916798	-0.125325
Ech1	Q62651	sp|Q62651|ECH1_RAT Delta(3,5)-Delta(2,4)-dienoyl-CoA isomerase, mitochondrial OS=Rattus norvegicus OX=10116 GN=Ech1 PE=1 SV=2	17	36.171	309.86	3.25989e+06	3.4421e+06	0.683148	0.745416	0.947063	-0.0784675
Cct4	Q7TPB1	sp|Q7TPB1|TCPD_RAT T-complex protein 1 subunit delta OS=Rattus norvegicus OX=10116 GN=Cct4 PE=1 SV=3	21	58.099	309.46	1.83371e+06	1.86757e+06	0.66665	0.7426	0.981873	-0.0263911
Dpysl3	Q62952-2	sp|Q62952-2|DPYL3_RAT Isoform 2 of Dihydropyrimidinase-related protein 3 OS=Rattus norvegicus OX=10116 GN=Dpysl3 ;sp|Q62952|DPYL3_RAT Dihydropyrimidinase-related protein 3 OS=Rattus norvegicus OX=10116 GN=Dpysl3 PE=1 SV=2	14	73.898	309.36	1.31599e+06	1.4671e+06	0.711445	0.751999	0.896999	-0.156821
Acad9	B1WC61	sp|B1WC61|ACAD9_RAT Complex I assembly factor ACAD9, mitochondrial OS=Rattus norvegicus OX=10116 GN=Acad9 PE=1 SV=1	30	68.842	309.06	3.55057e+06	3.41622e+06	0.453738	0.694862	1.03933	0.0556523
Bcat2	Q6P784	tr|Q6P784|Q6P784_RAT Branched-chain-amino-acid aminotransferase OS=Rattus norvegicus OX=10116 GN=Bcat2 PE=2 SV=1 ;tr|G3V8U8|G3V8U8_RAT Branched-chain-amino-acid aminotransferase OS=Rattus norvegicus OX=10116 GN=Bcat2 PE=1 SV=1 ;sp|O35854|BCAT2_RAT Branched-c	10	43.595	309.04	2.47902e+06	2.28491e+06	0.540968	0.718099	1.08496	0.117637
	P56571	sp|P56571|ES1_RAT ES1 protein homolog, mitochondrial OS=Rattus norvegicus OX=10116 PE=1 SV=2	13	28.172	308.22	5.04622e+06	4.89945e+06	0.621519	0.734662	1.02996	0.0425847
Hsp90aa1	P82995	sp|P82995|HS90A_RAT Heat shock protein HSP 90-alpha OS=Rattus norvegicus OX=10116 GN=Hsp90aa1 PE=1 SV=3	16	84.814	308.07	2.0611e+06	2.52986e+06	0.0446954	0.477042	0.814707	-0.295647
Hpx	P20059	sp|P20059|HEMO_RAT Hemopexin OS=Rattus norvegicus OX=10116 GN=Hpx PE=1 SV=3	22	51.35	307.66	6.46368e+06	5.72866e+06	0.468696	0.699341	1.12831	0.174158
Cp	G3V7K3	tr|G3V7K3|G3V7K3_RAT Ceruloplasmin OS=Rattus norvegicus OX=10116 GN=Cp PE=1 SV=1 ;tr|A0A0G2K9I6|A0A0G2K9I6_RAT Ceruloplasmin OS=Rattus norvegicus OX=10116 GN=Cp PE=1 SV=1 ;tr|Q9JL97|Q9JL97_RAT GPI-anchored ceruloplasmin OS=Rattus norvegicus OX=10116 PE=2 SV=	25	120.66	307.45	2.80764e+06	2.64984e+06	0.923109	0.79734	1.05955	0.083452
Gys1	A2RRU1	sp|A2RRU1|GYS1_RAT Glycogen [starch] synthase, muscle OS=Rattus norvegicus OX=10116 GN=Gys1 PE=1 SV=1	21	84.071	307.38	2.87656e+06	2.64162e+06	0.243762	0.624644	1.08894	0.122924
Utrn	O55147	tr|O55147|O55147_RAT Rattus norvegicus utrophin OS=Rattus norvegicus OX=10116 GN=Utrn PE=1 SV=1 ;tr|G3V7L1|G3V7L1_RAT Utrophin OS=Rattus norvegicus OX=10116 GN=Utrn PE=1 SV=3 ;tr|A0A0G2JW60|A0A0G2JW60_RAT Utrophin OS=Rattus norvegicus OX=10116 GN=Utrn PE=1 S	35	391.07	306.98	1.49451e+06	1.48057e+06	0.872674	0.788109	1.00941	0.0135159
Myzap	Q5EB94	sp|Q5EB94|MYZAP_RAT Myocardial zonula adherens protein OS=Rattus norvegicus OX=10116 GN=Myzap PE=1 SV=1 ;tr|H8Y6S5|H8Y6S5_RAT DNA-directed RNA polymerase II subunit GRINL1A OS=Rattus norvegicus OX=10116 GN=Polr2m PE=2 SV=1	19	53.955	306.08	2.9832e+06	3.20557e+06	0.492205	0.705934	0.930632	-0.103718
C1qbp	O35796	sp|O35796|C1QBP_RAT Complement component 1 Q subcomponent-binding protein, mitochondrial OS=Rattus norvegicus OX=10116 GN=C1qbp PE=1 SV=2	6	30.997	305.3	1.62336e+06	1.78086e+06	0.300108	0.646576	0.911561	-0.133588
Ldha	B5DEN4	tr|B5DEN4|B5DEN4_RAT L-lactate dehydrogenase OS=Rattus norvegicus OX=10116 GN=Ldha PE=1 SV=1 ;sp|P04642|LDHA_RAT L-lactate dehydrogenase A chain OS=Rattus norvegicus OX=10116 GN=Ldha PE=1 SV=1 ;tr|Q6P9U7|Q6P9U7_RAT L-lactate dehydrogenase OS=Rattus norvegicu	19	36.45	305.12	5.90558e+06	6.52829e+06	0.0625384	0.505298	0.904614	-0.144626
Ctnnb1	Q9WU82	sp|Q9WU82|CTNB1_RAT Catenin beta-1 OS=Rattus norvegicus OX=10116 GN=Ctnnb1 PE=1 SV=1 ;tr|A0A0G2JT93|A0A0G2JT93_RAT Catenin (Cadherin associated protein), beta 1, isoform CRA_a OS=Rattus norvegicus OX=10116 GN=Ctnnb1 PE=1 SV=1	21	85.454	303.43	1.5882e+06	1.91619e+06	0.146687	0.562949	0.828835	-0.270843
Xpo1	Q80U96	sp|Q80U96|XPO1_RAT Exportin-1 OS=Rattus norvegicus OX=10116 GN=Xpo1 PE=1 SV=1 ;tr|Q9WUW7|Q9WUW7_RAT CRM1 protein (Fragment) OS=Rattus norvegicus OX=10116 GN=crm1 PE=2 SV=1	18	123.04	302.5	1.53526e+06	1.5557e+06	0.453561	0.694808	0.986861	-0.019081
Cops4	Q68FS2	sp|Q68FS2|CSN4_RAT COP9 signalosome complex subunit 4 OS=Rattus norvegicus OX=10116 GN=Cops4 PE=1 SV=1	14	46.289	301.79	1.1878e+06	1.28991e+06	0.333469	0.656554	0.920839	-0.118979
D2hgdh	P84850	sp|P84850|D2HDH_RAT D-2-hydroxyglutarate dehydrogenase, mitochondrial OS=Rattus norvegicus OX=10116 GN=D2hgdh PE=3 SV=1 ;tr|B2GV75|B2GV75_RAT D2hgdh protein OS=Rattus norvegicus OX=10116 GN=D2hgdh PE=2 SV=1 ;tr|A0A0A0MXZ3|A0A0A0MXZ3_RAT D-2-hydroxyglutarate	7	58.804	301.37	709177	738642	0.587149	0.72806	0.960109	-0.0587296
Atp5pf	P21571	sp|P21571|ATP5J_RAT ATP synthase-coupling factor 6, mitochondrial OS=Rattus norvegicus OX=10116 GN=Atp5pf PE=1 SV=1	6	12.494	299.73	2.96711e+06	2.62143e+06	0.468358	0.699243	1.13187	0.178706
Fermt2	A0A0G2JWC7	tr|A0A0G2JWC7|A0A0G2JWC7_RAT Fermitin family member 2 OS=Rattus norvegicus OX=10116 GN=Fermt2 PE=1 SV=1 ;tr|Q5XI19|Q5XI19_RAT Fermitin family homolog 2 (Drosophila) OS=Rattus norvegicus OX=10116 GN=Fermt2 PE=1 SV=1	26	79.623	298.3	2.77045e+06	2.75132e+06	0.861494	0.785948	1.00695	0.00999454
Hbb	P02091	sp|P02091|HBB1_RAT Hemoglobin subunit beta-1 OS=Rattus norvegicus OX=10116 GN=Hbb PE=1 SV=3 ;tr|A0A0G2JSW3|A0A0G2JSW3_RAT Globin a4 OS=Rattus norvegicus OX=10116 GN=Hbb PE=1 SV=1	3	15.979	297.62	1.12685e+07	1.71165e+07	0.513089	0.711376	0.658344	-0.603086
Nlrx1	Q5FVQ8	sp|Q5FVQ8|NLRX1_RAT NLR family member X1 OS=Rattus norvegicus OX=10116 GN=Nlrx1 PE=2 SV=1 ;tr|A0A0G2K1Q1|A0A0G2K1Q1_RAT NLR family member X1 OS=Rattus norvegicus OX=10116 GN=Nlrx1 PE=1 SV=1	22	107.59	296.59	1.73919e+06	1.75198e+06	0.915139	0.795935	0.9927	-0.0105706
Dlat	P08461	sp|P08461|ODP2_RAT Dihydrolipoyllysine-residue acetyltransferase component of pyruvate dehydrogenase complex, mitochondrial OS=Rattus norvegicus OX=10116 GN=Dlat PE=1 SV=3	20	67.165	296.16	5.38834e+06	5.57155e+06	0.578743	0.726346	0.967116	-0.0482387
Cct3	Q6P502	sp|Q6P502|TCPG_RAT T-complex protein 1 subunit gamma OS=Rattus norvegicus OX=10116 GN=Cct3 PE=1 SV=1	20	60.646	295.66	3.05918e+06	3.1202e+06	0.566459	0.723765	0.980445	-0.0284916
Rps8	B2RYR8	tr|B2RYR8|B2RYR8_RAT 40S ribosomal protein S8 OS=Rattus norvegicus OX=10116 GN=Rps8 PE=2 SV=1 ;sp|P62243|RS8_RAT 40S ribosomal protein S8 OS=Rattus norvegicus OX=10116 GN=Rps8 PE=1 SV=2 ;tr|M0R7Q5|M0R7Q5_RAT 40S ribosomal protein S8 OS=Rattus norvegicus OX=1	7	24.205	293.96	1.05838e+06	1.04481e+06	0.647488	0.739255	1.01299	0.0186174
Bag3	Q156J1	tr|Q156J1|Q156J1_RAT Bcl-2-interacting death suppressor OS=Rattus norvegicus OX=10116 PE=2 SV=1 ;tr|Q5U2U8|Q5U2U8_RAT BAG cochaperone 3 OS=Rattus norvegicus OX=10116 GN=Bag3 PE=1 SV=1	23	61.524	292.99	2.85112e+06	2.90108e+06	0.763605	0.764957	0.982777	-0.0250641
Psmc2	G3V7L6	tr|G3V7L6|G3V7L6_RAT 26S proteasome regulatory subunit 7 OS=Rattus norvegicus OX=10116 GN=Psmc2 PE=1 SV=1 ;sp|Q63347|PRS7_RAT 26S proteasome regulatory subunit 7 OS=Rattus norvegicus OX=10116 GN=Psmc2 PE=1 SV=3	23	48.633	292.5	3.17217e+06	3.31836e+06	0.0763242	0.519213	0.955946	-0.0649987
C5	A0A096P6L9	tr|A0A096P6L9|A0A096P6L9_RAT Complement C5 OS=Rattus norvegicus OX=10116 GN=C5 PE=1 SV=2 ;tr|A0A1B0GWS5|A0A1B0GWS5_RAT Complement C5 (Fragment) OS=Rattus norvegicus OX=10116 GN=C5 PE=1 SV=1	27	189.08	292.31	2.80867e+06	4.44189e+06	0.194787	0.598025	0.632315	-0.661285
Xirp1	D4ABA9	tr|D4ABA9|D4ABA9_RAT Xin actin-binding repeat containing 1 OS=Rattus norvegicus OX=10116 GN=Xirp1 PE=1 SV=2	23	125.77	292.3	1.53998e+06	2.05862e+06	0.000513136	0.209795	0.748064	-0.418767
Pfkp	P47860	sp|P47860|PFKAP_RAT ATP-dependent 6-phosphofructokinase, platelet type OS=Rattus norvegicus OX=10116 GN=Pfkp PE=1 SV=2 ;tr|C7C5T2|C7C5T2_RAT ATP-dependent 6-phosphofructokinase OS=Rattus norvegicus OX=10116 GN=Pfkp PE=2 SV=1 ;tr|A0A0A0MXY5|A0A0A0MXY5_RAT ATP	11	85.719	292.24	1.07436e+06	1.2677e+06	0.33012	0.655631	0.847487	-0.238737
Kank2	D4ACC2	tr|D4ACC2|D4ACC2_RAT KN motif and ankyrin repeat domain-containing protein 2 OS=Rattus norvegicus OX=10116 GN=Kank2 PE=1 SV=2 ;sp|D3ZD05|KANK2_RAT KN motif and ankyrin repeat domain-containing protein 2 OS=Rattus norvegicus OX=10116 GN=Kank2 PE=1 SV=2	22	90.221	291.38	1.9615e+06	1.96203e+06	0.994297	0.809079	0.999726	-0.000395666
Flot1	Q9Z1E1	sp|Q9Z1E1|FLOT1_RAT Flotillin-1 OS=Rattus norvegicus OX=10116 GN=Flot1 PE=2 SV=2 ;tr|Q6P2A7|Q6P2A7_RAT Flotillin OS=Rattus norvegicus OX=10116 PE=2 SV=1 ;tr|Q6MG17|Q6MG17_RAT Flotillin OS=Rattus norvegicus OX=10116 GN=Flot1 PE=3 SV=1 ;sp|Q9Z1E1-2|FLOT1_RAT Is	17	47.499	290.8	1.5911e+06	1.50641e+06	0.51	0.710594	1.05622	0.0789079
Eno3	P15429	sp|P15429|ENOB_RAT Beta-enolase OS=Rattus norvegicus OX=10116 GN=Eno3 PE=1 SV=3	12	47.013	290.59	5.15835e+06	4.03066e+06	0.0660619	0.509329	1.27978	0.355893
Dlst	G3V6P2	tr|G3V6P2|G3V6P2_RAT Dihydrolipoamide S-succinyltransferase (E2 component of 2-oxo-glutarate complex), isoform CRA_a OS=Rattus norvegicus OX=10116 GN=Dlst PE=1 SV=1 ;sp|Q01205|ODO2_RAT Dihydrolipoyllysine-residue succinyltransferase component of 2-oxoglutar	14	48.899	290.26	2.98743e+06	3.14117e+06	0.623429	0.735011	0.951057	-0.072397
Col6a2	F1LNH3	tr|F1LNH3|F1LNH3_RAT Collagen type VI alpha 2 chain OS=Rattus norvegicus OX=10116 GN=Col6a2 PE=1 SV=2	23	109.66	290.01	3.5053e+06	3.03362e+06	0.472888	0.700555	1.15548	0.208496
Glud1	P10860	sp|P10860|DHE3_RAT Glutamate dehydrogenase 1, mitochondrial OS=Rattus norvegicus OX=10116 GN=Glud1 PE=1 SV=2	23	61.415	289.62	3.99381e+06	3.79157e+06	0.626299	0.735532	1.05334	0.0749727
Dctn2	A0A0G2JUC7	tr|A0A0G2JUC7|A0A0G2JUC7_RAT Dynactin subunit 2 OS=Rattus norvegicus OX=10116 GN=Dctn2 PE=1 SV=1 ;sp|Q6AYH5|DCTN2_RAT Dynactin subunit 2 OS=Rattus norvegicus OX=10116 GN=Dctn2 PE=1 SV=1	12	46.222	288.87	1.51187e+06	1.55499e+06	0.214327	0.609519	0.972268	-0.0405742
Jph2	Q2PS20	sp|Q2PS20|JPH2_RAT Junctophilin-2 OS=Rattus norvegicus OX=10116 GN=Jph2 PE=1 SV=1	21	74.258	288.82	1.99173e+06	2.04835e+06	0.48001	0.702579	0.972361	-0.0404353
Acta1	P68136	sp|P68136|ACTS_RAT Actin, alpha skeletal muscle OS=Rattus norvegicus OX=10116 GN=Acta1 PE=1 SV=1	2	42.051	287.19	1.52819e+06	2.52336e+06	0.166185	0.578014	0.605616	-0.723525
Mfn1	Q8R4Z9	sp|Q8R4Z9|MFN1_RAT Mitofusin-1 OS=Rattus norvegicus OX=10116 GN=Mfn1 PE=1 SV=1 ;tr|A0A0G2K5J3|A0A0G2K5J3_RAT Mitofusin-1 OS=Rattus norvegicus OX=10116 GN=Mfn1 PE=1 SV=1 ;tr|D3ZR27|D3ZR27_RAT Mitofusin-1 OS=Rattus norvegicus OX=10116 GN=Mfn1 PE=1 SV=3	21	83.846	286.29	1.76315e+06	1.52013e+06	0.0247021	0.430892	1.15987	0.213961
Serpina1	A0A0G2JZ73	tr|A0A0G2JZ73|A0A0G2JZ73_RAT Alpha-1-antiproteinase OS=Rattus norvegicus OX=10116 GN=Serpina1 PE=1 SV=1 ;tr|A0A0G2JY31|A0A0G2JY31_RAT Alpha-1-antiproteinase OS=Rattus norvegicus OX=10116 GN=Serpina1 PE=1 SV=1 ;sp|P17475|A1AT_RAT Alpha-1-antiproteinase OS=Rat	13	46.634	286.14	3.35963e+06	3.78492e+06	0.618317	0.734073	0.887637	-0.171959
Spag9	A0A0G2K6E8	tr|A0A0G2K6E8|A0A0G2K6E8_RAT Sperm-associated antigen 9 OS=Rattus norvegicus OX=10116 GN=Spag9 PE=1 SV=1 ;tr|E9PSJ4|E9PSJ4_RAT Sperm-associated antigen 9 OS=Rattus norvegicus OX=10116 GN=Spag9 PE=1 SV=2	11	149.58	285.64	1.11259e+06	1.19267e+06	0.083126	0.524575	0.932858	-0.100271
Sccpdh	Q6AY30	sp|Q6AY30|SCPDL_RAT Saccharopine dehydrogenase-like oxidoreductase OS=Rattus norvegicus OX=10116 GN=Sccpdh PE=1 SV=1	12	47.088	285.36	1.44493e+06	1.43409e+06	0.909827	0.794988	1.00755	0.0108575
Stip1	O35814	sp|O35814|STIP1_RAT Stress-induced-phosphoprotein 1 OS=Rattus norvegicus OX=10116 GN=Stip1 PE=1 SV=1	24	62.569	285.33	3.64184e+06	3.82439e+06	0.228742	0.61732	0.952268	-0.0705607
Pdia3	A0A0H2UHM5	tr|A0A0H2UHM5|A0A0H2UHM5_RAT Protein disulfide-isomerase OS=Rattus norvegicus OX=10116 GN=Pdia3 PE=1 SV=1 ;sp|P11598|PDIA3_RAT Protein disulfide-isomerase A3 OS=Rattus norvegicus OX=10116 GN=Pdia3 PE=1 SV=2	23	57.078	285.13	2.39022e+06	2.75077e+06	0.126009	0.546112	0.868927	-0.202692
Oplah	P97608	sp|P97608|OPLA_RAT 5-oxoprolinase OS=Rattus norvegicus OX=10116 GN=Oplah PE=1 SV=2	17	137.72	284.42	1.10001e+06	1.00358e+06	0.0284115	0.438837	1.09608	0.132359
Itga7	D4A051	tr|D4A051|D4A051_RAT Integrin alpha-7 OS=Rattus norvegicus OX=10116 GN=Itga7 PE=3 SV=2 ;sp|Q63258-3|ITA7_RAT Isoform Alpha-7X1C of Integrin alpha-7 OS=Rattus norvegicus OX=10116 GN=Itga7 ;sp|Q63258-2|ITA7_RAT Isoform Alpha-7X1A of Integrin alpha-7 OS=Rattus	17	126.32	283.25	2.3461e+06	2.27487e+06	0.186103	0.592464	1.03131	0.044485
Prdx5	A0A0G2JSS8	tr|A0A0G2JSS8|A0A0G2JSS8_RAT Peroxiredoxin OS=Rattus norvegicus OX=10116 GN=Prdx5 PE=1 SV=1 ;sp|Q9R063-2|PRDX5_RAT Isoform Cytoplasmic+peroxisomal of Peroxiredoxin-5, mitochondrial OS=Rattus norvegicus OX=10116 GN=Prdx5 ;sp|Q9R063|PRDX5_RAT Peroxiredoxin-5,	14	22.206	282.88	2.8578e+06	2.77726e+06	0.71837	0.753801	1.029	0.0412455
Hsp90b1	A0A0A0MY09	tr|A0A0A0MY09|A0A0A0MY09_RAT Endoplasmin OS=Rattus norvegicus OX=10116 GN=Hsp90b1 PE=1 SV=1 ;sp|Q66HD0|ENPL_RAT Endoplasmin OS=Rattus norvegicus OX=10116 GN=Hsp90b1 PE=1 SV=2 ;tr|A0A0G2K4I4|A0A0G2K4I4_RAT Endoplasmin OS=Rattus norvegicus OX=10116 GN=Hsp90b1	27	92.899	282.43	4.16349e+06	4.46421e+06	0.409056	0.679957	0.932638	-0.100611
Mmut	D3ZKG1	tr|D3ZKG1|D3ZKG1_RAT Methylmalonyl-CoA mutase OS=Rattus norvegicus OX=10116 GN=Mmut PE=1 SV=2	18	92.035	282.28	2.41182e+06	2.11422e+06	0.181343	0.589237	1.14076	0.189996
Anxa3	P14669	sp|P14669|ANXA3_RAT Annexin A3 OS=Rattus norvegicus OX=10116 GN=Anxa3 PE=1 SV=4	21	36.363	281.56	2.82076e+06	2.91111e+06	0.653053	0.740198	0.968964	-0.0454851
Pgam2	P16290	sp|P16290|PGAM2_RAT Phosphoglycerate mutase 2 OS=Rattus norvegicus OX=10116 GN=Pgam2 PE=1 SV=2	13	28.755	280.66	6.16906e+06	5.8875e+06	0.633654	0.736848	1.04782	0.0673951
Mccc1	F1LP30	tr|F1LP30|F1LP30_RAT Methylcrotonoyl-CoA carboxylase subunit alpha, mitochondrial OS=Rattus norvegicus OX=10116 GN=Mccc1 PE=1 SV=1 ;sp|Q5I0C3|MCCA_RAT Methylcrotonoyl-CoA carboxylase subunit alpha, mitochondrial OS=Rattus norvegicus OX=10116 GN=Mccc1 PE=1 S	25	79.295	279.31	2.89013e+06	2.74613e+06	0.466613	0.698731	1.05244	0.0737362
Clybl	Q5I0K3	sp|Q5I0K3|CLYBL_RAT Citramalyl-CoA lyase, mitochondrial OS=Rattus norvegicus OX=10116 GN=Clybl PE=2 SV=2 ;sp|Q5I0K3-2|CLYBL_RAT Isoform 2 of Citramalyl-CoA lyase, mitochondrial OS=Rattus norvegicus OX=10116 GN=Clybl	16	37.321	279.19	3.34559e+06	3.22633e+06	0.6153	0.733514	1.03696	0.052365
Pdk4	G3V778	tr|G3V778|G3V778_RAT Protein-serine/threonine kinase OS=Rattus norvegicus OX=10116 GN=Pdk4 PE=1 SV=1 ;sp|O54937|PDK4_RAT [Pyruvate dehydrogenase (acetyl-transferring)] kinase isozyme 4, mitochondrial OS=Rattus norvegicus OX=10116 GN=Pdk4 PE=1 SV=1	8	46.609	279.15	2.41788e+06	1.27972e+06	0.0296147	0.441038	1.88937	0.917908
Ndrg2	A0A0G2JSU4	tr|A0A0G2JSU4|A0A0G2JSU4_RAT N-myc downstream regulated gene 2, isoform CRA_b OS=Rattus norvegicus OX=10116 GN=Ndrg2 PE=1 SV=1 ;sp|Q8VBU2-2|NDRG2_RAT Isoform 2 of Protein NDRG2 OS=Rattus norvegicus OX=10116 GN=Ndrg2	1	39.255	278.97	2.87428e+06	2.72692e+06	0.587649	0.728161	1.05404	0.0759322
	Q9JJ49	tr|Q9JJ49|Q9JJ49_RAT Titin (Fragment) OS=Rattus norvegicus OX=10116 PE=2 SV=1	11	22.318	277.02	4.03712e+06	3.83078e+06	0.438782	0.690141	1.05386	0.0756866
Vamp3	P63025	sp|P63025|VAMP3_RAT Vesicle-associated membrane protein 3 OS=Rattus norvegicus OX=10116 GN=Vamp3 PE=1 SV=1 ;tr|Q19LA7|Q19LA7_RAT Vesicle-associated membrane protein 2 (Fragment) OS=Rattus norvegicus OX=10116 PE=2 SV=1 ;tr|Q9WUW2|Q9WUW2_RAT Vesicle associated	4	11.48	276.85	388379	397856	0.39521	0.674807	0.976181	-0.034779
Nme2	P19804	sp|P19804|NDKB_RAT Nucleoside diphosphate kinase B OS=Rattus norvegicus OX=10116 GN=Nme2 PE=1 SV=1	5	17.283	275.03	4.02882e+06	4.29079e+06	0.29802	0.645889	0.938945	-0.0908876
Cluh	A0A0U1RRV5	tr|A0A0U1RRV5|A0A0U1RRV5_RAT Clustered mitochondria protein homolog OS=Rattus norvegicus OX=10116 GN=Cluh PE=1 SV=1 ;tr|D3ZKG9|D3ZKG9_RAT Clustered mitochondria protein homolog OS=Rattus norvegicus OX=10116 GN=Cluh PE=1 SV=3	30	151.16	274.89	2.46773e+06	2.67058e+06	0.444076	0.691841	0.924044	-0.113967
Hnrnpa2b1	F1LNF1	tr|F1LNF1|F1LNF1_RAT Heterogeneous nuclear ribonucleoproteins A2/B1 OS=Rattus norvegicus OX=10116 GN=Hnrnpa2b1 PE=1 SV=1 ;sp|A7VJC2-2|ROA2_RAT Isoform A2 of Heterogeneous nuclear ribonucleoproteins A2/B1 OS=Rattus norvegicus OX=10116 GN=Hnrnpa2b1 ;sp|A7VJC2|	14	37.297	273.33	2.33174e+06	2.32399e+06	0.911452	0.795278	1.00334	0.00480577
Hk2	P27881	sp|P27881|HXK2_RAT Hexokinase-2 OS=Rattus norvegicus OX=10116 GN=Hk2 PE=1 SV=1 ;tr|O54892|O54892_RAT Mutant type II hexokinase OS=Rattus norvegicus OX=10116 PE=2 SV=1	25	102.54	273.3	2.55973e+06	2.71217e+06	0.418869	0.683445	0.943797	-0.0834523
Rplp2	P02401	sp|P02401|RLA2_RAT 60S acidic ribosomal protein P2 OS=Rattus norvegicus OX=10116 GN=Rplp2 PE=1 SV=2 ;tr|D4A4D5|D4A4D5_RAT Similar to 60S acidic ribosomal protein P2 OS=Rattus norvegicus OX=10116 GN=LOC498555 PE=3 SV=1 ;tr|D3ZN03|D3ZN03_RAT Ribosomal protein	6	11.692	272.61	1.33882e+06	1.3258e+06	0.848052	0.78329	1.00982	0.0140964
	Q925Q9-4	sp|Q925Q9-4|SH3K1_RAT Isoform 4 of SH3 domain-containing kinase-binding protein 1 OS=Rattus norvegicus OX=10116 GN=Sh3kbp1	1	11.895	270.99	1.67141e+06	1.66225e+06	0.930601	0.798643	1.00551	0.00792852
Ktn1	D4A4Z9	tr|D4A4Z9|D4A4Z9_RAT Kinectin 1 OS=Rattus norvegicus OX=10116 GN=Ktn1 PE=1 SV=2	29	151.79	270.63	2.17849e+06	2.40392e+06	0.101709	0.535922	0.906223	-0.142062
Suclg1	P13086	sp|P13086|SUCA_RAT Succinate--CoA ligase [ADP/GDP-forming] subunit alpha, mitochondrial OS=Rattus norvegicus OX=10116 GN=Suclg1 PE=2 SV=2 ;tr|A0A0H2UHE1|A0A0H2UHE1_RAT Succinate--CoA ligase [ADP/GDP-forming] subunit alpha, mitochondrial OS=Rattus norvegicus	14	36.148	269.65	3.62311e+06	3.58904e+06	0.911957	0.795369	1.00949	0.0136309
Fahd2	B2RYW9	sp|B2RYW9|FAHD2_RAT Fumarylacetoacetate hydrolase domain-containing protein 2 OS=Rattus norvegicus OX=10116 GN=Fahd2 PE=1 SV=1	9	34.581	269.45	1.13468e+06	1.20048e+06	0.545186	0.719067	0.945182	-0.0813359
Nampt	A0A0G2K0I3	tr|A0A0G2K0I3|A0A0G2K0I3_RAT Nicotinamide phosphoribosyltransferase OS=Rattus norvegicus OX=10116 GN=Nampt PE=1 SV=1 ;sp|Q80Z29|NAMPT_RAT Nicotinamide phosphoribosyltransferase OS=Rattus norvegicus OX=10116 GN=Nampt PE=1 SV=1	16	54.091	268.59	2.29236e+06	2.3527e+06	0.492553	0.706028	0.974353	-0.0374837
Timm44	G3V640	tr|G3V640|G3V640_RAT Mitochondrial import inner membrane translocase subunit TIM44 OS=Rattus norvegicus OX=10116 GN=Timm44 PE=1 SV=1 ;sp|O35094|TIM44_RAT Mitochondrial import inner membrane translocase subunit TIM44 OS=Rattus norvegicus OX=10116 GN=Timm44 P	18	51.06	266.7	1.70094e+06	1.68929e+06	0.956416	0.803007	1.00689	0.00991265
Gpc1	Q6P7Q2	tr|Q6P7Q2|Q6P7Q2_RAT Glypican-1 OS=Rattus norvegicus OX=10116 GN=Gpc1 PE=2 SV=1 ;sp|P35053|GPC1_RAT Glypican-1 OS=Rattus norvegicus OX=10116 GN=Gpc1 PE=1 SV=1	16	61.628	265.95	1.0249e+06	1.14731e+06	0.14288	0.55973	0.893308	-0.162771
Txlnb	A0A0G2K2T1	tr|A0A0G2K2T1|A0A0G2K2T1_RAT Taxilin beta OS=Rattus norvegicus OX=10116 GN=Txlnb PE=1 SV=1	15	76.956	264.31	1.81473e+06	1.81211e+06	0.987242	0.807977	1.00145	0.00208422
Gstm2	B6DYQ2	tr|B6DYQ2|B6DYQ2_RAT Glutathione S-transferase OS=Rattus norvegicus OX=10116 GN=Gstm2 PE=1 SV=1 ;sp|P08010|GSTM2_RAT Glutathione S-transferase Mu 2 OS=Rattus norvegicus OX=10116 GN=Gstm2 PE=1 SV=2	5	25.702	264.1	5.74153e+06	4.55395e+06	0.0852802	0.526115	1.26078	0.334317
Rars1	P40329	sp|P40329|SYRC_RAT Arginine--tRNA ligase, cytoplasmic OS=Rattus norvegicus OX=10116 GN=Rars1 PE=1 SV=2	22	75.81	263.57	1.67307e+06	1.84099e+06	0.0688	0.512215	0.908792	-0.137978
Afg3l2	F1LN92	tr|F1LN92|F1LN92_RAT AFG3-like matrix AAA peptidase subunit 2 OS=Rattus norvegicus OX=10116 GN=Afg3l2 PE=1 SV=1	29	89.35	263.44	5.02292e+06	5.04586e+06	0.953295	0.802489	0.995454	-0.00657329
Rras2	Q5BJU0	tr|Q5BJU0|Q5BJU0_RAT RAS-related 2 OS=Rattus norvegicus OX=10116 GN=Rras2 PE=1 SV=1 ;tr|A0A0G2K508|A0A0G2K508_RAT RAS-related 2 OS=Rattus norvegicus OX=10116 GN=Rras2 PE=1 SV=1	8	23.399	263.24	1.43091e+06	1.34479e+06	0.305945	0.648456	1.06404	0.0895542
Vars1	Q04462	sp|Q04462|SYVC_RAT Valine--tRNA ligase OS=Rattus norvegicus OX=10116 GN=Vars1 PE=2 SV=2	31	140.37	262.52	2.0561e+06	2.14128e+06	0.236356	0.621127	0.960219	-0.0585647
Shmt2	Q5U3Z7	tr|Q5U3Z7|Q5U3Z7_RAT Serine hydroxymethyltransferase OS=Rattus norvegicus OX=10116 GN=Shmt2 PE=1 SV=1	13	55.764	260.58	1.05388e+06	1.14555e+06	0.123718	0.545309	0.919974	-0.120334
Npepps	F1M9V7	tr|F1M9V7|F1M9V7_RAT Aminopeptidase OS=Rattus norvegicus OX=10116 GN=Npepps PE=1 SV=1	30	103.34	260.23	3.75915e+06	4.06981e+06	0.0785655	0.52107	0.923668	-0.114554
Sorbs2	F1LPM3	tr|F1LPM3|F1LPM3_RAT Sorbin and SH3 domain-containing protein 2 OS=Rattus norvegicus OX=10116 GN=Sorbs2 PE=1 SV=2 ;sp|O35413|SRBS2_RAT Sorbin and SH3 domain-containing protein 2 OS=Rattus norvegicus OX=10116 GN=Sorbs2 PE=1 SV=2	23	134.14	258.46	2.62715e+06	3.2944e+06	0.10983	0.539784	0.797458	-0.32652
Ndufa12	F1LXA0	tr|F1LXA0|F1LXA0_RAT NADH dehydrogenase [ubiquinone] 1 alpha subcomplex subunit 12 OS=Rattus norvegicus OX=10116 GN=Ndufa12 PE=1 SV=2	12	17.177	257.07	2.63665e+06	2.54843e+06	0.782704	0.76937	1.03462	0.0490958
Gyg1	O08730	sp|O08730|GLYG_RAT Glycogenin-1 OS=Rattus norvegicus OX=10116 GN=Gyg1 PE=2 SV=4 ;tr|A0A0G2JXP1|A0A0G2JXP1_RAT Glycogenin-1 OS=Rattus norvegicus OX=10116 GN=Gyg1 PE=1 SV=1 ;tr|F8WFR6|F8WFR6_RAT Glycogenin-1 OS=Rattus norvegicus OX=10116 GN=Gyg1 PE=1 SV=1	8	37.378	256.93	1.71876e+06	1.93863e+06	0.138936	0.556253	0.886586	-0.173667
Hp	A0A0H2UHM3	tr|A0A0H2UHM3|A0A0H2UHM3_RAT Haptoglobin OS=Rattus norvegicus OX=10116 GN=Hp PE=1 SV=1 ;sp|P06866|HPT_RAT Haptoglobin OS=Rattus norvegicus OX=10116 GN=Hp PE=1 SV=3 ;sp|P06866-2|HPT_RAT Isoform 2 of Haptoglobin OS=Rattus norvegicus OX=10116 GN=Hp	19	38.432	256.9	3.682e+06	963088	0.0769511	0.519742	3.82312	1.93475
Ap2b1	Q3ZB97	tr|Q3ZB97|Q3ZB97_RAT AP complex subunit beta OS=Rattus norvegicus OX=10116 GN=Ap2b1 PE=1 SV=1 ;sp|P62944|AP2B1_RAT AP-2 complex subunit beta OS=Rattus norvegicus OX=10116 GN=Ap2b1 PE=1 SV=1 ;sp|P62944-2|AP2B1_RAT Isoform 2 of AP-2 complex subunit beta OS=Rat	14	105.69	253.13	2.43253e+06	2.51934e+06	0.567916	0.724076	0.965543	-0.0505875
Usp9x	D3ZC84	tr|D3ZC84|D3ZC84_RAT Ubiquitin specific peptidase 9, X chromosome (Predicted) OS=Rattus norvegicus OX=10116 GN=Usp9x PE=1 SV=1 ;tr|A0A0G2K2C7|A0A0G2K2C7_RAT Ubiquitin-specific peptidase 9, X-linked OS=Rattus norvegicus OX=10116 GN=Usp9x PE=1 SV=1	36	289.44	252.24	2.19419e+06	2.29146e+06	0.0743243	0.517474	0.957552	-0.0625772
Ap2a1	D3ZUY8	tr|D3ZUY8|D3ZUY8_RAT AP-2 complex subunit alpha OS=Rattus norvegicus OX=10116 GN=Ap2a1 PE=1 SV=1	15	107.67	252.19	1.59097e+06	1.70424e+06	0.108071	0.538992	0.933537	-0.0992208
Lum	P51886	sp|P51886|LUM_RAT Lumican OS=Rattus norvegicus OX=10116 GN=Lum PE=1 SV=1	11	38.279	250.98	1.75375e+06	1.26745e+06	0.381301	0.669709	1.38368	0.468512
Map1a	G3V7U2	tr|G3V7U2|G3V7U2_RAT Microtubule-associated protein 1 A, isoform CRA_c OS=Rattus norvegicus OX=10116 GN=Map1a PE=1 SV=1 ;tr|A0A0G2K5C6|A0A0G2K5C6_RAT Microtubule-associated protein 1A OS=Rattus norvegicus OX=10116 GN=Map1a PE=1 SV=1 ;sp|P34926|MAP1A_RAT Micr	24	299.66	250.9	2.09232e+06	2.73048e+06	0.0241808	0.429607	0.766283	-0.384051
Gc	Q68FY4	tr|Q68FY4|Q68FY4_RAT Group specific component OS=Rattus norvegicus OX=10116 GN=Gc PE=1 SV=1 ;sp|P04276|VTDB_RAT Vitamin D-binding protein OS=Rattus norvegicus OX=10116 GN=Gc PE=1 SV=3	21	53.518	250.1	2.9636e+06	3.01907e+06	0.929334	0.798424	0.981624	-0.0267573
Cyb5r3	P20070-3	sp|P20070-3|NB5R3_RAT Isoform 3 of NADH-cytochrome b5 reductase 3 OS=Rattus norvegicus OX=10116 GN=Cyb5r3 ;sp|P20070|NB5R3_RAT NADH-cytochrome b5 reductase 3 OS=Rattus norvegicus OX=10116 GN=Cyb5r3 PE=1 SV=2 ;sp|P20070-2|NB5R3_RAT Isoform 2 of NADH-cytochrom	10	31.591	250.06	1.44552e+06	1.33982e+06	0.265206	0.633904	1.0789	0.109558
Prkaa2	G3V715	tr|G3V715|G3V715_RAT Non-specific serine/threonine protein kinase OS=Rattus norvegicus OX=10116 GN=Prkaa2 PE=1 SV=1 ;sp|Q09137|AAPK2_RAT 5-AMP-activated protein kinase catalytic subunit alpha-2 OS=Rattus norvegicus OX=10116 GN=Prkaa2 PE=1 SV=1	9	62.213	249.74	1.29382e+06	1.18732e+06	0.345435	0.659726	1.0897	0.123925
Capzb	Q5XI32	sp|Q5XI32|CAPZB_RAT F-actin-capping protein subunit beta OS=Rattus norvegicus OX=10116 GN=Capzb PE=1 SV=1 ;tr|A0A0G2JYB1|A0A0G2JYB1_RAT F-actin-capping protein subunit beta OS=Rattus norvegicus OX=10116 GN=Capzb PE=1 SV=1	15	30.628	247.77	1.61809e+06	1.7199e+06	0.202422	0.602597	0.940805	-0.0880328
Eif3a	Q1JU68	sp|Q1JU68|EIF3A_RAT Eukaryotic translation initiation factor 3 subunit A OS=Rattus norvegicus OX=10116 GN=Eif3a PE=2 SV=2	26	163.19	247.62	2.06358e+06	2.13947e+06	0.524966	0.714312	0.964531	-0.0521004
Rps4x	X1WI37	tr|X1WI37|X1WI37_RAT 40S ribosomal protein S4 OS=Rattus norvegicus OX=10116 GN=Rps4x PE=3 SV=1 ;tr|A0A0H2UHX3|A0A0H2UHX3_RAT 40S ribosomal protein S4 OS=Rattus norvegicus OX=10116 GN=Rps4x-ps9 PE=3 SV=1 ;sp|P62703|RS4X_RAT 40S ribosomal protein S4, X isoform	11	29.466	247.25	3.207e+06	3.23151e+06	0.902943	0.793747	0.992415	-0.0109848
Glrx5	D4ADD7	tr|D4ADD7|D4ADD7_RAT Glutaredoxin 5 OS=Rattus norvegicus OX=10116 GN=Glrx5 PE=1 SV=1	3	16.432	247.13	437641	398909	0.358746	0.663039	1.0971	0.13369
	F1LWK7	tr|F1LWK7|F1LWK7_RAT Uncharacterized protein (Fragment) OS=Rattus norvegicus OX=10116 PE=1 SV=3	14	67.072	246.8	3.10988e+06	3.08448e+06	0.879929	0.789488	1.00824	0.0118325
Eprs	A0A0G2JZI2	tr|A0A0G2JZI2|A0A0G2JZI2_RAT Glutamyl-prolyl-tRNA synthetase OS=Rattus norvegicus OX=10116 GN=Eprs PE=1 SV=1 ;tr|Q6TXE9|Q6TXE9_RAT Glutamyl-prolyl-tRNA synthetase OS=Rattus norvegicus OX=10116 GN=Eprs PE=1 SV=1	30	169.86	246.64	2.61902e+06	2.73624e+06	0.172901	0.583176	0.957158	-0.0631706
Pgrmc2	Q5XIU9	sp|Q5XIU9|PGRC2_RAT Membrane-associated progesterone receptor component 2 OS=Rattus norvegicus OX=10116 GN=Pgrmc2 PE=1 SV=1	5	23.403	245.12	418485	483672	0.0099574	0.360044	0.865225	-0.208853
Ldhd	A0A0G2K1W9	tr|A0A0G2K1W9|A0A0G2K1W9_RAT Lactate dehydrogenase D OS=Rattus norvegicus OX=10116 GN=Ldhd PE=1 SV=1 ;tr|Q7TPJ4|Q7TPJ4_RAT Ac2-202 OS=Rattus norvegicus OX=10116 GN=Ldhd PE=1 SV=1	15	51.842	244.36	1.65116e+06	1.67747e+06	0.837483	0.781154	0.984318	-0.0228035
Spr	P18297	sp|P18297|SPRE_RAT Sepiapterin reductase OS=Rattus norvegicus OX=10116 GN=Spr PE=1 SV=1 ;tr|B2RYK3|B2RYK3_RAT RCG56371 OS=Rattus norvegicus OX=10116 GN=Spr PE=1 SV=1 ;tr|D3ZT59|D3ZT59_RAT Similar to Sepiapterin reductase (SPR) OS=Rattus norvegicus OX=10116 G	10	28.128	243.75	1.13624e+06	1.21903e+06	0.517843	0.712564	0.932089	-0.101461
Selenbp1	F1LRJ9	tr|F1LRJ9|F1LRJ9_RAT Methanethiol oxidase OS=Rattus norvegicus OX=10116 GN=Selenbp1 PE=1 SV=2 ;sp|Q8VIF7|SBP1_RAT Methanethiol oxidase OS=Rattus norvegicus OX=10116 GN=Selenbp1 PE=1 SV=1	19	55.107	243.56	2.74237e+06	2.35844e+06	0.270398	0.635962	1.16279	0.217588
Myoz2	A0A0G2KAQ5	tr|A0A0G2KAQ5|A0A0G2KAQ5_RAT Myozenin 2 OS=Rattus norvegicus OX=10116 GN=Myoz2 PE=1 SV=1	15	29.789	243.53	3.37967e+06	3.78732e+06	0.215366	0.61011	0.892364	-0.164296
Pmpcb	Q03346	sp|Q03346|MPPB_RAT Mitochondrial-processing peptidase subunit beta OS=Rattus norvegicus OX=10116 GN=Pmpcb PE=1 SV=3	10	54.265	243.07	1.24402e+06	1.28036e+06	0.634205	0.736945	0.97162	-0.0415353
Surf4	Q7TP91	tr|Q7TP91|Q7TP91_RAT Ab1-205 OS=Rattus norvegicus OX=10116 GN=Surf4 PE=1 SV=1 ;tr|D4A1D8|D4A1D8_RAT Surfeit 4 OS=Rattus norvegicus OX=10116 GN=Surf4 PE=1 SV=1 ;sp|Q9QXU2|SURF1_RAT Surfeit locus protein 1 OS=Rattus norvegicus OX=10116 GN=Surf1 PE=2 SV=1	8	83.262	242.6	1.1057e+06	1.01188e+06	0.286401	0.64191	1.09272	0.127923
Ecpas	F1M446	tr|F1M446|F1M446_RAT Ecm29 proteasome adaptor and scaffold OS=Rattus norvegicus OX=10116 GN=Ecpas PE=1 SV=3	29	203.92	242.53	2.23368e+06	2.20339e+06	0.549598	0.720066	1.01375	0.0196987
Atp5pd	P31399	sp|P31399|ATP5H_RAT ATP synthase subunit d, mitochondrial OS=Rattus norvegicus OX=10116 GN=Atp5pd PE=1 SV=3	12	18.763	241.32	5.3378e+06	5.06341e+06	0.566488	0.723771	1.05419	0.0761377
Aarsd1	Q5XI97	sp|Q5XI97|AASD1_RAT Alanyl-tRNA editing protein Aarsd1 OS=Rattus norvegicus OX=10116 GN=Aarsd1 PE=1 SV=1	10	45.093	241.1	1.14175e+06	1.02242e+06	0.00234517	0.28272	1.11671	0.159251
Naa15	D3ZD89	tr|D3ZD89|D3ZD89_RAT N(alpha)-acetyltransferase 15, NatA auxiliary subunit OS=Rattus norvegicus OX=10116 GN=Naa15 PE=1 SV=2	16	101.01	240.96	1.39543e+06	1.46864e+06	0.0715773	0.514947	0.950146	-0.0737781
Hspb7	B5DFG4	tr|B5DFG4|B5DFG4_RAT Heat shock 27kD protein family, member 7 (Cardiovascular) OS=Rattus norvegicus OX=10116 GN=Hspb7 PE=2 SV=1 ;sp|Q9QUK5|HSPB7_RAT Heat shock protein beta-7 (Fragment) OS=Rattus norvegicus OX=10116 GN=Hspb7 PE=2 SV=1	8	18.618	240.58	1.05844e+06	1.373e+06	0.0994139	0.534727	0.770894	-0.375395
Clip1	A0A0G2K681	tr|A0A0G2K681|A0A0G2K681_RAT CAP-Gly domain-containing linker protein 1 OS=Rattus norvegicus OX=10116 GN=Clip1 PE=1 SV=1	3	159.46	239.13	2.39167e+06	2.49099e+06	0.112607	0.540988	0.960127	-0.0587021
Bdh1	A0A0G2JSH2	tr|A0A0G2JSH2|A0A0G2JSH2_RAT 3-hydroxybutyrate dehydrogenase, type 1, isoform CRA_a OS=Rattus norvegicus OX=10116 GN=Bdh1 PE=1 SV=1 ;sp|P29147|BDH_RAT D-beta-hydroxybutyrate dehydrogenase, mitochondrial OS=Rattus norvegicus OX=10116 GN=Bdh1 PE=1 SV=2	11	38.333	238.82	1.58288e+06	1.91242e+06	0.0323774	0.445539	0.827682	-0.272851
Ndufb7	D3ZLT1	tr|D3ZLT1|D3ZLT1_RAT NADH dehydrogenase (Ubiquinone) 1 beta subcomplex, 7 (Predicted) OS=Rattus norvegicus OX=10116 GN=Ndufb7 PE=1 SV=1	7	16.568	238.67	2.02575e+06	2.5784e+06	0.204517	0.603803	0.785662	-0.348019
Cct7	D4AC23	tr|D4AC23|D4AC23_RAT T-complex protein 1 subunit eta OS=Rattus norvegicus OX=10116 GN=Cct7 PE=1 SV=1	16	59.658	237.97	2.02481e+06	2.05014e+06	0.843622	0.7824	0.987647	-0.017933
Adh5	P12711	sp|P12711|ADHX_RAT Alcohol dehydrogenase class-3 OS=Rattus norvegicus OX=10116 GN=Adh5 PE=1 SV=2 ;tr|Q7TQ90|Q7TQ90_RAT Ac1002 OS=Rattus norvegicus OX=10116 GN=Adh4 PE=1 SV=1	15	39.575	236.79	1.77533e+06	1.7223e+06	0.2875	0.642298	1.03079	0.0437566
Psmd3	Q5U2S7	tr|Q5U2S7|Q5U2S7_RAT Proteasome (Prosome, macropain) 26S subunit, non-ATPase, 3 OS=Rattus norvegicus OX=10116 GN=Psmd3 PE=1 SV=1	21	60.687	236.72	2.13738e+06	2.41081e+06	0.107373	0.538672	0.88658	-0.173678
Prkar2a	A0A0G2K405	tr|A0A0G2K405|A0A0G2K405_RAT cAMP-dependent protein kinase type II-alpha regulatory subunit OS=Rattus norvegicus OX=10116 GN=Prkar2a PE=1 SV=1 ;sp|P12368|KAP2_RAT cAMP-dependent protein kinase type II-alpha regulatory subunit OS=Rattus norvegicus OX=10116 G	14	48.145	236.4	2.6545e+06	2.59764e+06	0.627138	0.735683	1.02189	0.0312359
Fech	D3ZBM3	tr|D3ZBM3|D3ZBM3_RAT Ferrochelatase OS=Rattus norvegicus OX=10116 GN=Fech PE=1 SV=1	13	47.551	236.12	1.19194e+06	1.21545e+06	0.714702	0.75285	0.980651	-0.0281885
Dtna	D4A772	tr|D4A772|D4A772_RAT Dystrobrevin OS=Rattus norvegicus OX=10116 GN=Dtna PE=1 SV=3	17	70.926	235.93	1.60459e+06	1.72228e+06	0.0996823	0.53487	0.931666	-0.102116
Myl7	A0A0G2K2W5	tr|A0A0G2K2W5|A0A0G2K2W5_RAT Myosin light chain 7 OS=Rattus norvegicus OX=10116 GN=Myl7 PE=1 SV=1 ;tr|F1M7K3|F1M7K3_RAT Myosin light chain 7 OS=Rattus norvegicus OX=10116 GN=Myl7 PE=4 SV=2 ;tr|B1WC41|B1WC41_RAT Myosin, light chain 7, regulatory OS=Rattus nor	10	19.48	235.51	6.24649e+06	1.69545e+06	0.336657	0.657418	3.68426	1.88138
Tpp2	Q64560	sp|Q64560|TPP2_RAT Tripeptidyl-peptidase 2 OS=Rattus norvegicus OX=10116 GN=Tpp2 PE=2 SV=3	26	138.29	234.68	3.6785e+06	3.88487e+06	0.448174	0.693135	0.946879	-0.0787484
Apoa4	P02651	sp|P02651|APOA4_RAT Apolipoprotein A-IV OS=Rattus norvegicus OX=10116 GN=Apoa4 PE=1 SV=2 ;tr|A0A0G2JVX7|A0A0G2JVX7_RAT Apolipoprotein A-IV OS=Rattus norvegicus OX=10116 GN=Apoa4 PE=1 SV=1	19	44.456	233.66	2.27117e+06	2.3868e+06	0.773846	0.767344	0.951556	-0.0716399
Hnrnpu	Q6IMY8	sp|Q6IMY8|HNRPU_RAT Heterogeneous nuclear ribonucleoprotein U OS=Rattus norvegicus OX=10116 GN=Hnrnpu PE=1 SV=1 ;tr|Q63555|Q63555_RAT SP120 OS=Rattus norvegicus OX=10116 PE=2 SV=1 ;tr|A0A0G2JZ52|A0A0G2JZ52_RAT Heterogeneous nuclear ribonucleoprotein U OS=Rat	21	87.731	233.02	2.89124e+06	2.70619e+06	0.313695	0.650859	1.06838	0.0954249
Cand1	P97536	sp|P97536|CAND1_RAT Cullin-associated NEDD8-dissociated protein 1 OS=Rattus norvegicus OX=10116 GN=Cand1 PE=1 SV=1	25	136.36	232.89	2.84457e+06	2.83815e+06	0.949503	0.801857	1.00226	0.00326089
Psme1	Q6P9V7	tr|Q6P9V7|Q6P9V7_RAT Proteasome (Prosome, macropain) activator subunit 1 OS=Rattus norvegicus OX=10116 GN=Psme1 PE=1 SV=1 ;sp|Q63797|PSME1_RAT Proteasome activator complex subunit 1 OS=Rattus norvegicus OX=10116 GN=Psme1 PE=2 SV=1	10	28.635	232.48	2.99054e+06	2.48168e+06	0.0396726	0.465491	1.20505	0.26909
RGD1310507	A0A0G2K896	tr|A0A0G2K896|A0A0G2K896_RAT Similar to RIKEN cDNA 1300017J02 OS=Rattus norvegicus OX=10116 GN=RGD1310507 PE=1 SV=1 ;tr|Q6QI47|Q6QI47_RAT LRRGT00161 OS=Rattus norvegicus OX=10116 GN=RGD1310507 PE=2 SV=1	16	76.721	232.25	2.14735e+06	1.88522e+06	0.535886	0.716917	1.13905	0.187829
Cd36	Q07969	sp|Q07969|CD36_RAT Platelet glycoprotein 4 OS=Rattus norvegicus OX=10116 GN=Cd36 PE=1 SV=3 ;tr|Q6IMX5|Q6IMX5_RAT CD36 molecule (Thrombospondin receptor) OS=Rattus norvegicus OX=10116 GN=Cd36 PE=1 SV=1 ;tr|A0A0G2JYC5|A0A0G2JYC5_RAT Similar to fatty acid trans	10	52.73	231.59	2.72739e+06	2.86073e+06	0.675666	0.744153	0.953391	-0.0688603
Ppa2	D4A830	tr|D4A830|D4A830_RAT Inorganic pyrophosphatase 2 OS=Rattus norvegicus OX=10116 GN=Ppa2 PE=1 SV=2	15	35.046	231.35	2.85045e+06	2.67705e+06	0.4373	0.68966	1.06477	0.0905456
Copa	B5DFK1	tr|B5DFK1|B5DFK1_RAT Coatomer subunit alpha OS=Rattus norvegicus OX=10116 GN=Copa PE=2 SV=1 ;tr|G3V6T1|G3V6T1_RAT Coatomer subunit alpha OS=Rattus norvegicus OX=10116 GN=Copa PE=1 SV=1	23	138.36	230.95	2.55887e+06	2.60857e+06	0.643757	0.738614	0.980948	-0.0277519
Acot9	Q5U2X8	tr|Q5U2X8|Q5U2X8_RAT Acyl-CoA thioesterase 9 OS=Rattus norvegicus OX=10116 GN=Acot9 PE=1 SV=1	19	50.443	230.78	1.73959e+06	1.94349e+06	0.307984	0.649098	0.895084	-0.159905
Aprt	P36972	sp|P36972|APT_RAT Adenine phosphoribosyltransferase OS=Rattus norvegicus OX=10116 GN=Aprt PE=1 SV=1	13	19.546	230.37	1.76144e+06	1.92671e+06	0.275862	0.638058	0.91422	-0.129387
Pgam1	P25113	sp|P25113|PGAM1_RAT Phosphoglycerate mutase 1 OS=Rattus norvegicus OX=10116 GN=Pgam1 PE=1 SV=4	9	28.832	229.96	1.7651e+06	1.93428e+06	0.321167	0.653081	0.912538	-0.132043
Ndufs3	D3ZG43	tr|D3ZG43|D3ZG43_RAT NADH dehydrogenase (Ubiquinone) Fe-S protein 3 (Predicted), isoform CRA_c OS=Rattus norvegicus OX=10116 GN=Ndufs3 PE=1 SV=1	16	30.226	229.22	4.98028e+06	5.14811e+06	0.718026	0.753712	0.967398	-0.047818
Gdi2	P50399	sp|P50399|GDIB_RAT Rab GDP dissociation inhibitor beta OS=Rattus norvegicus OX=10116 GN=Gdi2 PE=1 SV=2	15	50.537	229.04	3.54578e+06	3.59202e+06	0.580076	0.726621	0.987127	-0.018692
Nid2	A0A0G2K3C8	tr|A0A0G2K3C8|A0A0G2K3C8_RAT Nidogen-2 OS=Rattus norvegicus OX=10116 GN=Nid2 PE=1 SV=1 ;tr|W4VSR4|W4VSR4_RAT Nidogen-2 OS=Rattus norvegicus OX=10116 GN=Nid2 PE=1 SV=2 ;sp|B5DFC9|NID2_RAT Nidogen-2 OS=Rattus norvegicus OX=10116 GN=Nid2 PE=2 SV=1	20	152.82	227	1.20093e+06	1.21254e+06	0.867993	0.787209	0.990425	-0.01388
Serpinh1	Q5RJR9	tr|Q5RJR9|Q5RJR9_RAT Serine (Or cysteine) proteinase inhibitor, clade H, member 1, isoform CRA_b OS=Rattus norvegicus OX=10116 GN=Serpinh1 PE=1 SV=1 ;sp|P29457|SERPH_RAT Serpin H1 OS=Rattus norvegicus OX=10116 GN=Serpinh1 PE=1 SV=1	16	46.561	226.82	1.73616e+06	2.13421e+06	0.0242182	0.429701	0.81349	-0.297803
Ank2	A0A0G2JZ56	tr|A0A0G2JZ56|A0A0G2JZ56_RAT Ankyrin 2 OS=Rattus norvegicus OX=10116 GN=Ank2 PE=1 SV=1	2	202.65	226.75	1.96287e+06	1.72863e+06	0.0142463	0.391085	1.1355	0.183331
Mtch2	A0A0G2K459	tr|A0A0G2K459|A0A0G2K459_RAT Mitochondrial carrier 2 OS=Rattus norvegicus OX=10116 GN=Mtch2 PE=1 SV=1 ;tr|B0BN52|B0BN52_RAT Mitochondrial carrier 2 OS=Rattus norvegicus OX=10116 GN=Mtch2 PE=2 SV=1 ;tr|A0A0G2K7P7|A0A0G2K7P7_RAT Mitochondrial carrier 2 OS=Ratt	12	33.757	226.23	2.19319e+06	2.23325e+06	0.743701	0.760176	0.982061	-0.026115
Stoml2	Q4FZT0	sp|Q4FZT0|STML2_RAT Stomatin-like protein 2, mitochondrial OS=Rattus norvegicus OX=10116 GN=Stoml2 PE=1 SV=1	11	38.413	226.22	657949	718594	0.0329205	0.446833	0.915607	-0.1272
Ndufb9	B2RYW3	tr|B2RYW3|B2RYW3_RAT NADH dehydrogenase (Ubiquinone) 1 beta subcomplex, 9 OS=Rattus norvegicus OX=10116 GN=Ndufb9 PE=1 SV=1	8	21.892	226.18	925206	968176	0.645014	0.738831	0.955617	-0.0654952
Gcdh	D3ZT90	tr|D3ZT90|D3ZT90_RAT Glutaryl-CoA dehydrogenase OS=Rattus norvegicus OX=10116 GN=Gcdh PE=1 SV=1	10	49.713	225.24	816787	735857	0.183764	0.590895	1.10998	0.150535
Psmd2	Q4FZT9	sp|Q4FZT9|PSMD2_RAT 26S proteasome non-ATPase regulatory subunit 2 OS=Rattus norvegicus OX=10116 GN=Psmd2 PE=1 SV=1	25	100.19	225.23	2.58523e+06	2.78961e+06	0.109434	0.539608	0.926734	-0.109772
Pdcd6ip	A0A140TAA4	tr|A0A140TAA4|A0A140TAA4_RAT Programmed cell death 6-interacting protein OS=Rattus norvegicus OX=10116 GN=Pdcd6ip PE=1 SV=1 ;sp|Q9QZA2|PDC6I_RAT Programmed cell death 6-interacting protein OS=Rattus norvegicus OX=10116 GN=Pdcd6ip PE=1 SV=2	22	95.881	225.2	1.98736e+06	2.0712e+06	0.0640666	0.507093	0.959517	-0.0596193
Dnpep	Q4V8H5	tr|Q4V8H5|Q4V8H5_RAT Aspartyl aminopeptidase OS=Rattus norvegicus OX=10116 GN=Dnpep PE=1 SV=1	15	52.555	224.5	1.06977e+06	1.44271e+06	0.00971863	0.357969	0.741502	-0.431478
Twf2	B0BMY7	tr|B0BMY7|B0BMY7_RAT Protein tyrosine kinase 9-like (A6-related protein) (Predicted), isoform CRA_b OS=Rattus norvegicus OX=10116 GN=Twf2 PE=1 SV=1	8	39.472	223.73	1.11911e+06	1.23547e+06	0.0418732	0.470823	0.905815	-0.142712
Gcat	Q562C3	tr|Q562C3|Q562C3_RAT Glycine C-acetyltransferase (2-amino-3-ketobutyrate-coenzyme A ligase) OS=Rattus norvegicus OX=10116 GN=Gcat PE=2 SV=1 ;tr|A0A0G2K2Q2|A0A0G2K2Q2_RAT Glycine C-acetyltransferase OS=Rattus norvegicus OX=10116 GN=Gcat PE=1 SV=1	2	45.223	223.27	153582	129662	0.135414	0.553015	1.18448	0.244258
	O55215	tr|O55215|O55215_RAT Ribosomal protein S2 OS=Rattus norvegicus OX=10116 PE=2 SV=1 ;tr|O55211|O55211_RAT Ribosomal protein S2 OS=Rattus norvegicus OX=10116 PE=2 SV=1 ;tr|A0A0U1RVI9|A0A0U1RVI9_RAT RCG34378, isoform CRA_h OS=Rattus norvegicus OX=10116 GN=rCG_34	9	27.231	222.83	2.19551e+06	2.24693e+06	0.693822	0.747291	0.977118	-0.033395
Gcn1	F1LRI5	tr|F1LRI5|F1LRI5_RAT GCN1 activator of EIF2AK4 OS=Rattus norvegicus OX=10116 GN=Gcn1 PE=1 SV=3 ;tr|B5DFK9|B5DFK9_RAT Gcn1l1 protein (Fragment) OS=Rattus norvegicus OX=10116 GN=Gcn1l1 PE=2 SV=1	26	293.07	222.2	1.05443e+06	1.11834e+06	0.218955	0.612113	0.942851	-0.0848984
Idh1	P41562	sp|P41562|IDHC_RAT Isocitrate dehydrogenase [NADP] cytoplasmic OS=Rattus norvegicus OX=10116 GN=Idh1 PE=1 SV=1 ;tr|Q0QER8|Q0QER8_RAT Isocitrate dehydrogenase 1 (Fragment) OS=Rattus norvegicus OX=10116 GN=IDH1 PE=2 SV=1 ;tr|A0A1L1WKG3|A0A1L1WKG3_RAT Isocitrat	17	46.734	221.7	4.26645e+06	4.64695e+06	0.151633	0.566939	0.918118	-0.123249
Fgg	P02680-2	sp|P02680-2|FIBG_RAT Isoform Gamma-A of Fibrinogen gamma chain OS=Rattus norvegicus OX=10116 GN=Fgg ;sp|P02680|FIBG_RAT Fibrinogen gamma chain OS=Rattus norvegicus OX=10116 GN=Fgg PE=1 SV=3	23	49.651	221.05	2.31711e+06	5.68874e+06	0.327713	0.654957	0.407315	-1.29578
Gda	Q9JKB7	tr|Q9JKB7|Q9JKB7_RAT Guanine deaminase OS=Rattus norvegicus OX=10116 GN=Gda PE=1 SV=1 ;sp|Q9WTT6|GUAD_RAT Guanine deaminase OS=Rattus norvegicus OX=10116 GN=Gda PE=1 SV=1	21	50.9	220.95	3.31329e+06	3.46905e+06	0.833058	0.780247	0.9551	-0.0662766
Mtx1	A0A0G2JU49	tr|A0A0G2JU49|A0A0G2JU49_RAT Metaxin 1 OS=Rattus norvegicus OX=10116 GN=Mtx1 PE=1 SV=1 ;tr|Q4KLN2|Q4KLN2_RAT Mtx1 protein (Fragment) OS=Rattus norvegicus OX=10116 GN=Mtx1 PE=2 SV=1 ;tr|B0BN02|B0BN02_RAT Metaxin OS=Rattus norvegicus OX=10116 GN=Mtx1 PE=1 SV=1	9	51.925	220.23	973258	974802	0.981847	0.807125	0.998416	-0.00228673
	Q62920-2	sp|Q62920-2|PDLI5_RAT Isoform 2 of PDZ and LIM domain protein 5 OS=Rattus norvegicus OX=10116 GN=Pdlim5	1	52.368	219.69	2.19599e+06	2.58064e+06	0.0470699	0.481806	0.850946	-0.232861
Mvp	A0A140TAE0	tr|A0A140TAE0|A0A140TAE0_RAT Major vault protein OS=Rattus norvegicus OX=10116 GN=Mvp PE=1 SV=1 ;sp|Q62667|MVP_RAT Major vault protein OS=Rattus norvegicus OX=10116 GN=Mvp PE=1 SV=4	18	96.823	219.31	2.26073e+06	2.77751e+06	0.0206055	0.41933	0.813942	-0.297002
Gstz1	A0A0G2K6H2	tr|A0A0G2K6H2|A0A0G2K6H2_RAT Maleylacetoacetate isomerase OS=Rattus norvegicus OX=10116 GN=Gstz1 PE=1 SV=1 ;sp|P57113|MAAI_RAT Maleylacetoacetate isomerase OS=Rattus norvegicus OX=10116 GN=Gstz1 PE=1 SV=2	12	23.862	219	2.52396e+06	2.28362e+06	0.597701	0.730155	1.10525	0.144368
Ddb1	G3V8T4	tr|G3V8T4|G3V8T4_RAT DNA damage-binding protein 1 OS=Rattus norvegicus OX=10116 GN=Ddb1 PE=1 SV=1 ;sp|Q9ESW0|DDB1_RAT DNA damage-binding protein 1 OS=Rattus norvegicus OX=10116 GN=Ddb1 PE=1 SV=1	26	126.94	218.95	2.76128e+06	2.67949e+06	0.230427	0.61818	1.03052	0.0433771
Hnrnpa3	Q6URK4-2	sp|Q6URK4-2|ROA3_RAT Isoform 2 of Heterogeneous nuclear ribonucleoprotein A3 OS=Rattus norvegicus OX=10116 GN=Hnrnpa3 ;tr|D4A6A2|D4A6A2_RAT Heterogeneous nuclear ribonucleoprotein A3-like OS=Rattus norvegicus OX=10116 GN=LOC100911361 PE=1 SV=3 ;tr|E9PSU5|E9P	1	37.086	218.95	1.29204e+06	1.33453e+06	0.61268	0.733024	0.968161	-0.046681
Chchd3	D3ZUX5	tr|D3ZUX5|D3ZUX5_RAT MICOS complex subunit OS=Rattus norvegicus OX=10116 GN=Chchd3 PE=1 SV=1	14	26.434	218	2.98135e+06	2.82884e+06	0.643361	0.738546	1.05391	0.0757535
Rps3a	P49242	sp|P49242|RS3A_RAT 40S ribosomal protein S3a OS=Rattus norvegicus OX=10116 GN=Rps3a PE=1 SV=2 ;tr|M0R6L4|M0R6L4_RAT 40S ribosomal protein S3a OS=Rattus norvegicus OX=10116 GN=LOC100365839 PE=3 SV=1	17	29.945	217.64	2.30183e+06	2.5679e+06	0.129913	0.54769	0.896387	-0.157807
Col14a1	D3ZZT9	tr|D3ZZT9|D3ZZT9_RAT Collagen type XIV alpha 1 chain OS=Rattus norvegicus OX=10116 GN=Col14a1 PE=1 SV=3	19	192.56	217.19	1.50611e+06	1.7004e+06	0.331718	0.656073	0.88574	-0.175045
COX2	Q5UAJ6	tr|Q5UAJ6|Q5UAJ6_RAT Cytochrome c oxidase subunit 2 OS=Rattus norvegicus OX=10116 GN=COX2 PE=3 SV=1 ;tr|S5RZM8|S5RZM8_RAT Cytochrome c oxidase subunit 2 OS=Rattus norvegicus OX=10116 GN=COX2 PE=3 SV=1 ;tr|Q8SEZ5|Q8SEZ5_RAT Cytochrome c oxidase subunit 2 OS=R	6	25.942	215.88	4.61645e+06	3.56008e+06	0.0179594	0.409566	1.29673	0.374876
Klc1	A0A140TAB3	tr|A0A140TAB3|A0A140TAB3_RAT Kinesin light chain OS=Rattus norvegicus OX=10116 GN=Klc1 PE=1 SV=1 ;sp|P37285-2|KLC1_RAT Isoform A of Kinesin light chain 1 OS=Rattus norvegicus OX=10116 GN=Klc1 ;sp|P37285-3|KLC1_RAT Isoform B of Kinesin light chain 1 OS=Rattus	8	62.852	215.28	1.36192e+06	1.52619e+06	0.00810559	0.341627	0.89237	-0.164286
Cavin4	B1PRL5	sp|B1PRL5|CAVN4_RAT Caveolae-associated protein 4 OS=Rattus norvegicus OX=10116 GN=Cavin4 PE=1 SV=1	11	41.093	215.26	1.44292e+06	1.47658e+06	0.723605	0.755146	0.977203	-0.0332701
C9	F7F389	tr|F7F389|F7F389_RAT Complement component C9 OS=Rattus norvegicus OX=10116 GN=C9 PE=1 SV=1 ;tr|Q5BKC4|Q5BKC4_RAT C9 protein OS=Rattus norvegicus OX=10116 GN=C9 PE=2 SV=1 ;sp|Q62930|CO9_RAT Complement component C9 OS=Rattus norvegicus OX=10116 GN=C9 PE=1 SV=1	18	65.285	215.25	2.37077e+06	2.83973e+06	0.270307	0.635926	0.834859	-0.260396
Lap3	Q68FS4	sp|Q68FS4|AMPL_RAT Cytosol aminopeptidase OS=Rattus norvegicus OX=10116 GN=Lap3 PE=1 SV=1 ;sp|Q68FS4-2|AMPL_RAT Isoform 2 of Cytosol aminopeptidase OS=Rattus norvegicus OX=10116 GN=Lap3	16	56.149	214.83	2.74822e+06	2.76397e+06	0.878639	0.789244	0.994302	-0.00824405
Tnnc1	Q4PP99	tr|Q4PP99|Q4PP99_RAT Cardiac troponin C OS=Rattus norvegicus OX=10116 GN=Tnnc1 PE=2 SV=1	6	18.42	214.29	7.32301e+06	7.71239e+06	0.620266	0.734432	0.949513	-0.0747401
Xdh	F1LQS6	tr|F1LQS6|F1LQS6_RAT RCG61833 OS=Rattus norvegicus OX=10116 GN=Xdh PE=1 SV=2 ;sp|P22985|XDH_RAT Xanthine dehydrogenase/oxidase OS=Rattus norvegicus OX=10116 GN=Xdh PE=1 SV=3	14	146.26	214	1.66611e+06	1.53394e+06	0.284464	0.64122	1.08617	0.119244
Epb41l2	D3ZM69	tr|D3ZM69|D3ZM69_RAT Erythrocyte membrane protein band 4.1-like 2 OS=Rattus norvegicus OX=10116 GN=Epb41l2 PE=1 SV=2 ;tr|D3ZDT1|D3ZDT1_RAT Erythrocyte membrane protein band 4.1-like 2 OS=Rattus norvegicus OX=10116 GN=Epb41l2 PE=1 SV=3 ;tr|D3ZAY7|D3ZAY7_RAT E	19	110.71	213.8	1.79956e+06	1.68507e+06	0.57909	0.726418	1.06795	0.0948387
Ank3	A0A0G2K2B9	tr|A0A0G2K2B9|A0A0G2K2B9_RAT Ankyrin-3 OS=Rattus norvegicus OX=10116 GN=Ank3 PE=1 SV=1 ;sp|O70511-2|ANK3_RAT Isoform 2 of Ankyrin-3 OS=Rattus norvegicus OX=10116 GN=Ank3 ;sp|O70511-3|ANK3_RAT Isoform 3 of Ankyrin-3 OS=Rattus norvegicus OX=10116 GN=Ank3 ;tr|A0	19	202.06	213.27	1.55911e+06	1.50722e+06	0.14105	0.558136	1.03442	0.0488246
Eea1	F1LUA1	tr|F1LUA1|F1LUA1_RAT Early endosome antigen 1 OS=Rattus norvegicus OX=10116 GN=Eea1 PE=1 SV=1 ;tr|A0A0G2K051|A0A0G2K051_RAT Early endosome antigen 1 OS=Rattus norvegicus OX=10116 GN=Eea1 PE=1 SV=1	29	161.1	213.21	2.10451e+06	2.01743e+06	0.11005	0.539881	1.04317	0.0609715
Ak2	A0A0G2JSG6	tr|A0A0G2JSG6|A0A0G2JSG6_RAT Adenylate kinase 2, mitochondrial OS=Rattus norvegicus OX=10116 GN=Ak2 PE=1 SV=1 ;sp|P29410-2|KAD2_RAT Isoform 2 of Adenylate kinase 2, mitochondrial OS=Rattus norvegicus OX=10116 GN=Ak2 ;sp|P29410|KAD2_RAT Adenylate kinase 2, mi	16	25.529	213.06	3.68971e+06	3.55342e+06	0.572973	0.725145	1.03835	0.0542988
Adsl	D3ZW08	tr|D3ZW08|D3ZW08_RAT Adenylosuccinate lyase OS=Rattus norvegicus OX=10116 GN=Adsl PE=1 SV=1	12	54.852	212.69	1.24495e+06	1.27569e+06	0.685458	0.745802	0.975905	-0.0351868
Ugp2	Q4V8I9	tr|Q4V8I9|Q4V8I9_RAT UTP--glucose-1-phosphate uridylyltransferase OS=Rattus norvegicus OX=10116 GN=Ugp2 PE=1 SV=1 ;tr|A0A0G2K542|A0A0G2K542_RAT UTP--glucose-1-phosphate uridylyltransferase OS=Rattus norvegicus OX=10116 GN=Ugp2 PE=1 SV=1 ;tr|Q5XFW3|Q5XFW3_RAT	19	57.023	211.89	2.6211e+06	2.95509e+06	0.115288	0.5421	0.886978	-0.17303
Mpi	Q68FX1	sp|Q68FX1|MPI_RAT Mannose-6-phosphate isomerase OS=Rattus norvegicus OX=10116 GN=Mpi PE=2 SV=1	8	46.423	211.28	1.34621e+06	1.23389e+06	0.108661	0.53926	1.09103	0.125695
Acy1a	Q6AYS7	sp|Q6AYS7|ACY1A_RAT Aminoacylase-1A OS=Rattus norvegicus OX=10116 GN=Acy1a PE=1 SV=1	16	45.804	211.27	1.78686e+06	1.70857e+06	0.34899	0.660633	1.04582	0.0646338
Ppia	P10111	sp|P10111|PPIA_RAT Peptidyl-prolyl cis-trans isomerase A OS=Rattus norvegicus OX=10116 GN=Ppia PE=1 SV=2 ;tr|A0A0G2K1P0|A0A0G2K1P0_RAT Peptidyl-prolyl cis-trans isomerase OS=Rattus norvegicus OX=10116 GN=Ppia PE=1 SV=1 ;tr|A0A0G2K2E4|A0A0G2K2E4_RAT Peptidyl-	13	17.874	211.11	3.49777e+06	3.39326e+06	0.592998	0.729229	1.0308	0.0437623
Myl2	P08733	sp|P08733|MLRV_RAT Myosin regulatory light chain 2, ventricular/cardiac muscle isoform OS=Rattus norvegicus OX=10116 GN=Myl2 PE=1 SV=2	15	18.88	211.01	8.60871e+06	1.02098e+07	0.240478	0.623106	0.84318	-0.246088
Lonp1	Q924S5	sp|Q924S5|LONM_RAT Lon protease homolog, mitochondrial OS=Rattus norvegicus OX=10116 GN=Lonp1 PE=2 SV=1	23	105.79	210.14	3.29155e+06	3.05317e+06	0.0224715	0.42504	1.07808	0.108458
	Q63580	tr|Q63580|Q63580_RAT Titin (Fragment) OS=Rattus norvegicus OX=10116 PE=2 SV=1	14	22.609	209.87	3.26111e+06	2.97746e+06	0.211398	0.60783	1.09527	0.131281
Ddah1	O08557	sp|O08557|DDAH1_RAT N(G),N(G)-dimethylarginine dimethylaminohydrolase 1 OS=Rattus norvegicus OX=10116 GN=Ddah1 PE=1 SV=3	15	31.426	209.61	1.50815e+06	1.66287e+06	0.276803	0.638412	0.906954	-0.140898
Usp5	D3ZVQ0	tr|D3ZVQ0|D3ZVQ0_RAT Ubiquitin carboxyl-terminal hydrolase OS=Rattus norvegicus OX=10116 GN=Usp5 PE=1 SV=1	16	95.778	209.5	1.67177e+06	1.80254e+06	0.0525441	0.491429	0.927449	-0.108659
Aldh5a1	G3V945	tr|G3V945|G3V945_RAT Succinate-semialdehyde dehydrogenase OS=Rattus norvegicus OX=10116 GN=Aldh5a1 PE=1 SV=1 ;sp|P51650|SSDH_RAT Succinate-semialdehyde dehydrogenase, mitochondrial OS=Rattus norvegicus OX=10116 GN=Aldh5a1 PE=1 SV=2 ;sp|P51650-2|SSDH_RAT Isof	20	56.145	209.17	2.92236e+06	2.88965e+06	0.891789	0.791705	1.01132	0.0162413
Ncl	Q5U328	tr|Q5U328|Q5U328_RAT Nucleolin OS=Rattus norvegicus OX=10116 GN=Ncl PE=1 SV=1 ;sp|P13383|NUCL_RAT Nucleolin OS=Rattus norvegicus OX=10116 GN=Ncl PE=1 SV=3 ;tr|C1KE06|C1KE06_RAT Nucleolin-like protein OS=Rattus norvegicus OX=10116 PE=2 SV=1	18	77.276	209.04	1.98424e+06	2.03116e+06	0.62229	0.734803	0.976902	-0.0337145
Acadm	P08503	sp|P08503|ACADM_RAT Medium-chain specific acyl-CoA dehydrogenase, mitochondrial OS=Rattus norvegicus OX=10116 GN=Acadm PE=1 SV=1 ;tr|G3V796|G3V796_RAT Acetyl-Coenzyme A dehydrogenase, medium chain OS=Rattus norvegicus OX=10116 GN=Acadm PE=1 SV=1	20	46.555	208.25	4.61655e+06	4.59074e+06	0.951614	0.80221	1.00562	0.00808865
Uqcc1	Q32Q54	tr|Q32Q54|Q32Q54_RAT RCG37273, isoform CRA_a OS=Rattus norvegicus OX=10116 GN=Uqcc1 PE=1 SV=1	7	34.546	208.21	877355	776585	0.072287	0.515616	1.12976	0.176018
LOC100911422	A0A0G2K0V8	tr|A0A0G2K0V8|A0A0G2K0V8_RAT Nuclear migration protein nudC-like OS=Rattus norvegicus OX=10116 GN=LOC100911422 PE=4 SV=1 ;sp|Q63525|NUDC_RAT Nuclear migration protein nudC OS=Rattus norvegicus OX=10116 GN=Nudc PE=1 SV=1	13	32.4	208	1.78571e+06	1.81003e+06	0.297446	0.645699	0.986566	-0.0195129
Nsfl1c	O35987	sp|O35987|NSF1C_RAT NSFL1 cofactor p47 OS=Rattus norvegicus OX=10116 GN=Nsfl1c PE=1 SV=1 ;tr|A0A0G2K911|A0A0G2K911_RAT NSFL1 cofactor p47 OS=Rattus norvegicus OX=10116 GN=Nsfl1c PE=1 SV=1	13	40.679	207.3	1.1614e+06	1.19972e+06	0.602207	0.731031	0.968067	-0.0468213
Apool	Q5U1W6	tr|Q5U1W6|Q5U1W6_RAT MICOS complex subunit OS=Rattus norvegicus OX=10116 GN=Apool PE=1 SV=1	15	28.237	206.72	2.45506e+06	2.70923e+06	0.359281	0.663168	0.906186	-0.14212
Atp5pb	P19511	sp|P19511|AT5F1_RAT ATP synthase F(0) complex subunit B1, mitochondrial OS=Rattus norvegicus OX=10116 GN=Atp5pb PE=1 SV=1	18	28.868	206.59	4.93567e+06	4.75356e+06	0.708355	0.751186	1.03831	0.0542369
Etfb	Q68FU3	sp|Q68FU3|ETFB_RAT Electron transfer flavoprotein subunit beta OS=Rattus norvegicus OX=10116 GN=Etfb PE=1 SV=3	13	27.687	205.86	4.52779e+06	4.57577e+06	0.929482	0.798449	0.989515	-0.0152068
Eloc	P83941	sp|P83941|ELOC_RAT Elongin-C OS=Rattus norvegicus OX=10116 GN=Eloc PE=1 SV=1 ;tr|A0A096MIY6|A0A096MIY6_RAT Skp1_POZ domain-containing protein OS=Rattus norvegicus OX=10116 PE=3 SV=1 ;tr|A0A0G2K2A0|A0A0G2K2A0_RAT Skp1_POZ domain-containing protein OS=Rattus n	6	12.473	205.79	944351	1.00808e+06	0.286691	0.642012	0.936785	-0.0942108
Tmpo	Q62733	sp|Q62733|LAP2_RAT Lamina-associated polypeptide 2, isoform beta OS=Rattus norvegicus OX=10116 GN=Tmpo PE=1 SV=3	10	50.277	205.58	508535	493045	0.693591	0.747228	1.03142	0.0446274
Nfu1	D3ZA85	tr|D3ZA85|D3ZA85_RAT Histone cell cycle regulation defective interacting protein 5 (Predicted), isoform CRA_a OS=Rattus norvegicus OX=10116 GN=Nfu1 PE=1 SV=1	6	28.367	205.5	575203	584583	0.685214	0.745761	0.983955	-0.0233363
Pdhx	A0A0G2JZH8	tr|A0A0G2JZH8|A0A0G2JZH8_RAT Dihydrolipoamide acetyltransferase component of pyruvate dehydrogenase complex OS=Rattus norvegicus OX=10116 GN=Pdhx PE=1 SV=1 ;tr|Q5BJX2|Q5BJX2_RAT Pdhx protein (Fragment) OS=Rattus norvegicus OX=10116 GN=Pdhx PE=2 SV=1 ;tr|Q7TQ	15	54.169	205.15	2.59184e+06	2.56158e+06	0.864919	0.786615	1.01181	0.0169441
Canx	P35565	sp|P35565|CALX_RAT Calnexin OS=Rattus norvegicus OX=10116 GN=Canx PE=1 SV=1	17	67.254	205.01	2.76781e+06	2.94647e+06	0.381827	0.669881	0.939364	-0.0902442
Psma6	P60901	sp|P60901|PSA6_RAT Proteasome subunit alpha type-6 OS=Rattus norvegicus OX=10116 GN=Psma6 PE=1 SV=1 ;tr|A0A0G2K0D7|A0A0G2K0D7_RAT Proteasome endopeptidase complex OS=Rattus norvegicus OX=10116 GN=Psma6 PE=1 SV=1	14	27.399	204.96	1.38747e+06	1.49074e+06	0.165872	0.577765	0.930725	-0.103574
Ubr4	A0A0G2JU89	tr|A0A0G2JU89|A0A0G2JU89_RAT E3 ubiquitin-protein ligase UBR4 OS=Rattus norvegicus OX=10116 GN=Ubr4 PE=1 SV=1 ;tr|F1LQI5|F1LQI5_RAT E3 ubiquitin-protein ligase UBR4 OS=Rattus norvegicus OX=10116 GN=Ubr4 PE=1 SV=1 ;sp|Q2TL32|UBR4_RAT E3 ubiquitin-protein liga	29	573.87	203.81	1.61622e+06	1.64588e+06	0.357441	0.662724	0.981979	-0.0262358
Pura	F1LPS8	tr|F1LPS8|F1LPS8_RAT Transcriptional activator protein Pur-alpha OS=Rattus norvegicus OX=10116 GN=Pura PE=1 SV=3 ;sp|P86252|PURA_RAT Transcriptional activator protein Pur-alpha (Fragments) OS=Rattus norvegicus OX=10116 GN=Pura PE=1 SV=1	6	31.903	203.6	970051	990336	0.810853	0.77558	0.979517	-0.0298583
Atp6v1b2	P62815	sp|P62815|VATB2_RAT V-type proton ATPase subunit B, brain isoform OS=Rattus norvegicus OX=10116 GN=Atp6v1b2 PE=1 SV=1	12	56.55	203.49	962943	1.02814e+06	0.143583	0.560335	0.936591	-0.0945091
Zadh2	D4A264	tr|D4A264|D4A264_RAT Zinc-binding alcohol dehydrogenase, domain-containing 2 OS=Rattus norvegicus OX=10116 GN=Zadh2 PE=1 SV=2	10	40.535	203.44	1.04564e+06	1.01888e+06	0.830208	0.779659	1.02626	0.0373968
Aqp1	P29975	sp|P29975|AQP1_RAT Aquaporin-1 OS=Rattus norvegicus OX=10116 GN=Aqp1 PE=1 SV=4 ;tr|A0A0G2K3E0|A0A0G2K3E0_RAT Aquaporin-1 OS=Rattus norvegicus OX=10116 GN=Aqp1 PE=1 SV=1	5	28.856	203.29	760432	612867	0.0582013	0.499773	1.24078	0.311247
Lta4h	Q499P2	tr|Q499P2|Q499P2_RAT Leukotriene A(4) hydrolase OS=Rattus norvegicus OX=10116 GN=Lta4h PE=1 SV=1 ;sp|P30349|LKHA4_RAT Leukotriene A-4 hydrolase OS=Rattus norvegicus OX=10116 GN=Lta4h PE=2 SV=2	17	69.088	203.14	1.57934e+06	1.64937e+06	0.605461	0.731656	0.957545	-0.0625875
Rtn4ip1	B2GUZ6	tr|B2GUZ6|B2GUZ6_RAT Reticulon 4-interacting protein 1 OS=Rattus norvegicus OX=10116 GN=Rtn4ip1 PE=1 SV=1	13	43.605	202.79	1.33745e+06	1.37671e+06	0.796454	0.772446	0.971481	-0.0417425
Rpsa	P38983	sp|P38983|RSSA_RAT 40S ribosomal protein SA OS=Rattus norvegicus OX=10116 GN=Rpsa PE=1 SV=3	11	32.824	202.71	1.513e+06	1.53985e+06	0.694555	0.747491	0.982562	-0.02538
Slc25a5	Q09073	sp|Q09073|ADT2_RAT ADP/ATP translocase 2 OS=Rattus norvegicus OX=10116 GN=Slc25a5 PE=1 SV=3	9	32.901	202.58	2.08745e+06	2.78159e+06	0.0460767	0.479862	0.750452	-0.414169
Txndc5	D3ZZC1	tr|D3ZZC1|D3ZZC1_RAT RCG43947 OS=Rattus norvegicus OX=10116 GN=Txndc5 PE=1 SV=1	8	46.353	202.56	608191	637053	0.58609	0.727847	0.954694	-0.0668896
Cap1	Q08163	sp|Q08163|CAP1_RAT Adenylyl cyclase-associated protein 1 OS=Rattus norvegicus OX=10116 GN=Cap1 PE=1 SV=3	15	51.588	202.55	1.31621e+06	1.48311e+06	0.352234	0.661446	0.887462	-0.172243
Snd1	Q66X93	sp|Q66X93|SND1_RAT Staphylococcal nuclease domain-containing protein 1 OS=Rattus norvegicus OX=10116 GN=Snd1 PE=1 SV=1 ;tr|D4A8Y5|D4A8Y5_RAT Staphylococcal nuclease domain-containing protein OS=Rattus norvegicus OX=10116 GN=Snd1 PE=1 SV=2	16	101.95	202.45	1.90811e+06	2.01096e+06	0.206512	0.604934	0.948856	-0.0757395
Tagln2	Q5XFX0	sp|Q5XFX0|TAGL2_RAT Transgelin-2 OS=Rattus norvegicus OX=10116 GN=Tagln2 PE=1 SV=1	10	22.393	201.97	2.00198e+06	2.38289e+06	0.321023	0.653039	0.840145	-0.25129
Hspa4l	B4F772	tr|B4F772|B4F772_RAT Heat shock 70kDa protein 4-like (Predicted), isoform CRA_b OS=Rattus norvegicus OX=10116 GN=Hspa4l PE=1 SV=1 ;tr|F7F2F3|F7F2F3_RAT Heat shock 70 kDa protein 4L OS=Rattus norvegicus OX=10116 GN=Hspa4l PE=1 SV=1	15	94.22	201.71	1.20006e+06	1.23777e+06	0.570011	0.724521	0.969537	-0.0446327
Eef1g	Q68FR6	sp|Q68FR6|EF1G_RAT Elongation factor 1-gamma OS=Rattus norvegicus OX=10116 GN=Eef1g PE=2 SV=3	18	50.06	201.69	2.85982e+06	3.18952e+06	0.0881542	0.528065	0.89663	-0.157415
LOC100359687	A0A0G2JWU3	tr|A0A0G2JWU3|A0A0G2JWU3_RAT Mitochondrial ribosomal protein L1-like OS=Rattus norvegicus OX=10116 GN=LOC100359687 PE=1 SV=1 ;tr|B5DER4|B5DER4_RAT Mitochondrial ribosomal protein L1 OS=Rattus norvegicus OX=10116 GN=Mrpl1 PE=2 SV=1 ;tr|D3ZFE9|D3ZFE9_RAT Mitoc	9	34.926	201.48	968756	980070	0.864551	0.786543	0.988456	-0.0167506
Eef1d	Q68FR9	sp|Q68FR9|EF1D_RAT Elongation factor 1-delta OS=Rattus norvegicus OX=10116 GN=Eef1d PE=1 SV=2 ;sp|Q68FR9-2|EF1D_RAT Isoform 2 of Elongation factor 1-delta OS=Rattus norvegicus OX=10116 GN=Eef1d	9	31.33	201.08	781701	843052	0.0924562	0.530782	0.927228	-0.109004
Gars1	Q5I0G4	sp|Q5I0G4|GARS_RAT Glycine--tRNA ligase OS=Rattus norvegicus OX=10116 GN=Gars1 PE=1 SV=2	14	81.792	200.19	1.16797e+06	1.21664e+06	0.15209	0.567297	0.959998	-0.0588969
Actn1	Q6GMN8	tr|Q6GMN8|Q6GMN8_RAT Actn1 protein OS=Rattus norvegicus OX=10116 GN=Actn1 PE=1 SV=1 ;tr|Q6T487|Q6T487_RAT Alpha-actinin-1 OS=Rattus norvegicus OX=10116 GN=Actn1 PE=1 SV=1 ;sp|Q9Z1P2|ACTN1_RAT Alpha-actinin-1 OS=Rattus norvegicus OX=10116 GN=Actn1 PE=1 SV=1	12	102.61	199.38	1.12462e+06	1.124e+06	0.997384	0.809558	1.00055	0.000796113
Ahsg	P24090	sp|P24090|FETUA_RAT Alpha-2-HS-glycoprotein OS=Rattus norvegicus OX=10116 GN=Ahsg PE=1 SV=2 ;tr|F1LM19|F1LM19_RAT Uncharacterized protein OS=Rattus norvegicus OX=10116 PE=1 SV=3 ;tr|Q7TP75|Q7TP75_RAT Aa2-066 OS=Rattus norvegicus OX=10116 PE=1 SV=1	7	37.982	199.3	2.23481e+06	2.12549e+06	0.846549	0.782989	1.05143	0.072352
Psme2	Q63798	sp|Q63798|PSME2_RAT Proteasome activator complex subunit 2 OS=Rattus norvegicus OX=10116 GN=Psme2 PE=2 SV=3	4	26.857	199.07	770503	733679	0.371393	0.666397	1.05019	0.0706498
Ckap4	D3ZH41	tr|D3ZH41|D3ZH41_RAT Cytoskeleton-associated protein 4 OS=Rattus norvegicus OX=10116 GN=Ckap4 PE=1 SV=2	14	36.315	198.86	1.25179e+06	1.49603e+06	0.261668	0.632463	0.83674	-0.257149
Mylk3	E9PT87	sp|E9PT87|MYLK3_RAT Myosin light chain kinase 3 OS=Rattus norvegicus OX=10116 GN=Mylk3 PE=1 SV=1	17	85.54	198.63	2.19805e+06	1.74042e+06	0.032303	0.445427	1.26294	0.336788
Pitrm1	D3ZUF9	tr|D3ZUF9|D3ZUF9_RAT Pitrilysin metallepetidase 1 (Predicted) OS=Rattus norvegicus OX=10116 GN=Pitrm1 PE=1 SV=1 ;tr|A0A0G2K6D5|A0A0G2K6D5_RAT Pitrilysin metallopeptidase 1 OS=Rattus norvegicus OX=10116 GN=Pitrm1 PE=1 SV=1	23	108.54	198.35	1.99295e+06	2.1866e+06	0.136146	0.553699	0.911436	-0.133786
Atp6v1a	D4A133	tr|D4A133|D4A133_RAT ATPase H+-transporting V1 subunit A OS=Rattus norvegicus OX=10116 GN=Atp6v1a PE=1 SV=1	14	68.264	198.15	1.16311e+06	1.23302e+06	0.336817	0.657461	0.943305	-0.0842039
Pdlim3	A0A0G2JSM3	tr|A0A0G2JSM3|A0A0G2JSM3_RAT PDZ and LIM domain 3, isoform CRA_a OS=Rattus norvegicus OX=10116 GN=Pdlim3 PE=1 SV=1 ;sp|Q66HS7-2|PDLI3_RAT Isoform 2 of PDZ and LIM domain protein 3 OS=Rattus norvegicus OX=10116 GN=Pdlim3 ;tr|D3ZFR7|D3ZFR7_RAT PDZ and LIM doma	8	34.417	197.33	562299	639553	0.262644	0.632864	0.879207	-0.185725
Myl4	M0R4E1	tr|M0R4E1|M0R4E1_RAT Myosin light chain 4 OS=Rattus norvegicus OX=10116 GN=Myl4 PE=1 SV=1 ;sp|P17209|MYL4_RAT Myosin light chain 4 OS=Rattus norvegicus OX=10116 GN=Myl4 PE=2 SV=2	11	21.254	196.8	4.86226e+06	1.15488e+06	0.355664	0.662291	4.2102	2.07389
Fhl2	O35115	sp|O35115|FHL2_RAT Four and a half LIM domains protein 2 OS=Rattus norvegicus OX=10116 GN=Fhl2 PE=1 SV=1	21	32.086	196.65	3.82412e+06	3.38125e+06	0.426761	0.686158	1.13098	0.17757
Ptgr2	Q5BK81	sp|Q5BK81|PTGR2_RAT Prostaglandin reductase 2 OS=Rattus norvegicus OX=10116 GN=Ptgr2 PE=2 SV=2 ;sp|Q5BK81-2|PTGR2_RAT Isoform 2 of Prostaglandin reductase 2 OS=Rattus norvegicus OX=10116 GN=Ptgr2	11	38.136	195.94	1.85092e+06	1.87133e+06	0.814934	0.776452	0.989091	-0.0158255
Capn2	Q07009	sp|Q07009|CAN2_RAT Calpain-2 catalytic subunit OS=Rattus norvegicus OX=10116 GN=Capn2 PE=1 SV=3	12	79.918	195.87	1.12001e+06	1.22323e+06	0.358142	0.662893	0.915622	-0.127177
Hddc3	D4A500	tr|D4A500|D4A500_RAT HD domain containing 3 (Predicted), isoform CRA_b OS=Rattus norvegicus OX=10116 GN=Hddc3 PE=1 SV=1	3	20.254	195.72	211098	201635	0.375067	0.667642	1.04693	0.0661709
Stat1	Q6P6Q7	tr|Q6P6Q7|Q6P6Q7_RAT Signal transducer and activator of transcription OS=Rattus norvegicus OX=10116 GN=Stat1 PE=2 SV=1 ;tr|F1M9D6|F1M9D6_RAT Signal transducer and activator of transcription OS=Rattus norvegicus OX=10116 GN=Stat1 PE=1 SV=2 ;tr|Q9QXK0|Q9QXK0_R	16	83.11	195.72	1.39664e+06	1.34389e+06	0.593379	0.729305	1.03925	0.0555387
Abcb8	Q5RKI8	sp|Q5RKI8|MITOS_RAT Mitochondrial potassium channel ATP-binding subunit OS=Rattus norvegicus OX=10116 GN=Abcb8 PE=2 SV=1 ;tr|A0A0H2UHH3|A0A0H2UHH3_RAT Mitochondrial potassium channel ATP-binding subunit OS=Rattus norvegicus OX=10116 GN=Abcb8 PE=1 SV=1	20	77.77	195.38	1.87736e+06	1.78816e+06	0.419198	0.68356	1.04988	0.0702294
Ptpn11	P41499	sp|P41499|PTN11_RAT Tyrosine-protein phosphatase non-receptor type 11 OS=Rattus norvegicus OX=10116 GN=Ptpn11 PE=1 SV=5 ;sp|P41499-1|PTN11_RAT Isoform 2 of Tyrosine-protein phosphatase non-receptor type 11 OS=Rattus norvegicus OX=10116 GN=Ptpn11	18	68.032	194.93	1.01042e+06	1.07262e+06	0.079455	0.521781	0.942015	-0.0861782
Spta1	D4A678	tr|D4A678|D4A678_RAT Spectrin, alpha, erythrocytic 1 OS=Rattus norvegicus OX=10116 GN=Spta1 PE=1 SV=3 ;tr|Q6XDA1|Q6XDA1_RAT Erythroid spectrin alpha OS=Rattus norvegicus OX=10116 GN=Spta1 PE=1 SV=1	27	280.07	194.62	1.51865e+06	2.15343e+06	0.531223	0.715815	0.705222	-0.503851
Hccs	D3ZL85	tr|D3ZL85|D3ZL85_RAT Cytochrome c heme lyase OS=Rattus norvegicus OX=10116 GN=Hccs PE=1 SV=1	9	31.129	194.44	1.26147e+06	1.18951e+06	0.498342	0.707571	1.0605	0.0847483
Acyp1	D4A6X4	tr|D4A6X4|D4A6X4_RAT Acylphosphatase OS=Rattus norvegicus OX=10116 GN=Acyp1 PE=1 SV=1	6	11.312	194.24	1.7778e+06	1.85364e+06	0.290851	0.643465	0.959089	-0.060264
Elob	P62870	sp|P62870|ELOB_RAT Elongin-B OS=Rattus norvegicus OX=10116 GN=Elob PE=1 SV=1 ;tr|A0A140TA99|A0A140TA99_RAT Elongin-B OS=Rattus norvegicus OX=10116 GN=Elob PE=1 SV=1 ;tr|F1M937|F1M937_RAT Ubiquitin-like domain-containing protein OS=Rattus norvegicus OX=10116	8	13.17	193.82	1.10826e+06	1.16755e+06	0.579407	0.726483	0.949217	-0.07519
Hypk	F1M8A5	tr|F1M8A5|F1M8A5_RAT Huntingtin-interacting protein K OS=Rattus norvegicus OX=10116 GN=Hypk PE=1 SV=1	3	14.661	193.52	270831	269733	0.916182	0.79612	1.00407	0.00586009
LOC500183	Q4KM66	tr|Q4KM66|Q4KM66_RAT LOC500183 protein OS=Rattus norvegicus OX=10116 GN=LOC500183 PE=1 SV=1 ;tr|A0A0H2UI36|A0A0H2UI36_RAT Ig-like domain-containing protein OS=Rattus norvegicus OX=10116 PE=1 SV=1 ;tr|F1M229|F1M229_RAT Ig-like domain-containing protein OS=Rat	1	25.691	193.33	993361	681816	0.242313	0.623969	1.45693	0.542935
Pafah1b1	P63004	sp|P63004|LIS1_RAT Platelet-activating factor acetylhydrolase IB subunit alpha OS=Rattus norvegicus OX=10116 GN=Pafah1b1 PE=1 SV=2	12	46.67	192.76	1.44413e+06	1.31609e+06	0.190794	0.595518	1.09729	0.133943
Coq6	Q68FU7	sp|Q68FU7|COQ6_RAT Ubiquinone biosynthesis monooxygenase COQ6, mitochondrial OS=Rattus norvegicus OX=10116 GN=Coq6 PE=2 SV=1	12	51.495	192.5	1.30929e+06	1.26006e+06	0.688721	0.746342	1.03907	0.0552958
Timm29	D3ZEG8	tr|D3ZEG8|D3ZEG8_RAT Translocase of inner mitochondrial membrane 29 OS=Rattus norvegicus OX=10116 GN=Timm29 PE=1 SV=1	4	29.873	191.28	173315	193443	0.23065	0.618293	0.895951	-0.158509
Cdh2	G3V803	tr|G3V803|G3V803_RAT Cadherin-2 OS=Rattus norvegicus OX=10116 GN=Cdh2 PE=1 SV=1 ;sp|Q9Z1Y3|CADH2_RAT Cadherin-2 OS=Rattus norvegicus OX=10116 GN=Cdh2 PE=1 SV=1	13	99.667	191.05	1.75467e+06	1.90453e+06	0.0737052	0.516918	0.921311	-0.11824
Aldh1a1	P51647	sp|P51647|AL1A1_RAT Retinal dehydrogenase 1 OS=Rattus norvegicus OX=10116 GN=Aldh1a1 PE=1 SV=3 ;tr|A0A0H2UHP1|A0A0H2UHP1_RAT Retinal dehydrogenase 1 OS=Rattus norvegicus OX=10116 GN=Aldh1a1 PE=1 SV=1	11	54.458	190.67	924555	1.07309e+06	0.609732	0.732469	0.861585	-0.214934
Lpl	Q06000	sp|Q06000|LIPL_RAT Lipoprotein lipase OS=Rattus norvegicus OX=10116 GN=Lpl PE=1 SV=1	9	53.082	190.28	1.09754e+06	1.01223e+06	0.334297	0.65678	1.08428	0.116742
Lgals1	P11762	sp|P11762|LEG1_RAT Galectin-1 OS=Rattus norvegicus OX=10116 GN=Lgals1 PE=1 SV=2	8	14.857	190.27	3.01632e+06	2.79703e+06	0.606922	0.731935	1.0784	0.108894
Prkaca	A1L1M0	tr|A1L1M0|A1L1M0_RAT Protein kinase, cAMP-dependent, catalytic, alpha OS=Rattus norvegicus OX=10116 GN=Prkaca PE=1 SV=1 ;sp|P27791|KAPCA_RAT cAMP-dependent protein kinase catalytic subunit alpha OS=Rattus norvegicus OX=10116 GN=Prkaca PE=1 SV=2 ;sp|P27791-2|	8	40.605	189.97	1.60005e+06	1.53943e+06	0.51134	0.710934	1.03937	0.0557159
Lama5	F1MAN8	tr|F1MAN8|F1MAN8_RAT Laminin subunit alpha 5 OS=Rattus norvegicus OX=10116 GN=Lama5 PE=1 SV=2	21	403.77	189.38	1.00691e+06	1.05592e+06	0.73094	0.757006	0.953583	-0.0685696
Gnb2	P54313	sp|P54313|GBB2_RAT Guanine nucleotide-binding protein G(I)/G(S)/G(T) subunit beta-2 OS=Rattus norvegicus OX=10116 GN=Gnb2 PE=1 SV=4 ;tr|Q45QL6|Q45QL6_RAT Guanine nucleotide binding protein beta 2 (Fragment) OS=Rattus norvegicus OX=10116 GN=Gnb2 PE=2 SV=1	6	37.331	189.36	2.01463e+06	1.98403e+06	0.809606	0.775312	1.01542	0.0220794
Nol3	G3V7Z3	tr|G3V7Z3|G3V7Z3_RAT Nucleolar protein 3 OS=Rattus norvegicus OX=10116 GN=Nol3 PE=1 SV=1 ;sp|Q62881|NOL3_RAT Nucleolar protein 3 OS=Rattus norvegicus OX=10116 GN=Nol3 PE=1 SV=1	5	24.491	188.71	283448	341111	0.145282	0.561776	0.830953	-0.267161
Akap1	D4A9M6	tr|D4A9M6|D4A9M6_RAT A kinase (PRKA) anchor protein 1, isoform CRA_b OS=Rattus norvegicus OX=10116 GN=Akap1 PE=1 SV=2 ;sp|O88884|AKAP1_RAT A-kinase anchor protein 1, mitochondrial OS=Rattus norvegicus OX=10116 GN=Akap1 PE=1 SV=1 ;tr|F1LMK0|F1LMK0_RAT A kinas	12	91.829	188.61	1.04186e+06	1.16002e+06	0.110214	0.539954	0.898142	-0.154985
Eml1	Q4V8C3-2	sp|Q4V8C3-2|EMAL1_RAT Isoform 2 of Echinoderm microtubule-associated protein-like 1 OS=Rattus norvegicus OX=10116 GN=Eml1 ;sp|Q4V8C3|EMAL1_RAT Echinoderm microtubule-associated protein-like 1 OS=Rattus norvegicus OX=10116 GN=Eml1 PE=1 SV=2 ;tr|M0RCT5|M0RCT5_	13	86.532	188.38	1.51154e+06	1.34731e+06	0.0338176	0.449116	1.1219	0.165939
Lims1	C0KUC6	tr|C0KUC6|C0KUC6_RAT LIM and senescent cell antigen-like-containing domain protein OS=Rattus norvegicus OX=10116 GN=Lims1 PE=1 SV=1 ;tr|C0KUC5|C0KUC5_RAT LIM and senescent cell antigen-like-containing domain protein OS=Rattus norvegicus OX=10116 GN=Lims1 PE	10	44.382	188.35	1.75145e+06	1.68612e+06	0.0647963	0.507924	1.03875	0.0548452
Dbt	B2GV15	tr|B2GV15|B2GV15_RAT Dihydrolipoamide acetyltransferase component of pyruvate dehydrogenase complex OS=Rattus norvegicus OX=10116 GN=Dbt PE=1 SV=1	17	53.273	187.98	4.23627e+06	3.83154e+06	0.414541	0.681922	1.10563	0.14487
F2	G3V843	tr|G3V843|G3V843_RAT Prothrombin OS=Rattus norvegicus OX=10116 GN=F2 PE=1 SV=1 ;sp|P18292|THRB_RAT Prothrombin OS=Rattus norvegicus OX=10116 GN=F2 PE=1 SV=1	16	70.385	187.82	1.61551e+06	2.90893e+06	0.254321	0.629364	0.555365	-0.848493
Eif4g1	D3ZU13	tr|D3ZU13|D3ZU13_RAT Eukaryotic translation initiation factor 4 gamma, 1 OS=Rattus norvegicus OX=10116 GN=Eif4g1 PE=1 SV=1 ;tr|D4AD15|D4AD15_RAT Eukaryotic translation initiation factor 4 gamma, 1 OS=Rattus norvegicus OX=10116 GN=Eif4g1 PE=1 SV=2	19	175.7	187.77	1.65735e+06	1.74544e+06	0.273263	0.63707	0.949533	-0.0747095
Acsf3	D3ZUX7	tr|D3ZUX7|D3ZUX7_RAT Acyl-CoA synthetase family member 3 OS=Rattus norvegicus OX=10116 GN=Acsf3 PE=1 SV=1	19	65.265	187.2	1.81641e+06	1.66804e+06	0.183564	0.59076	1.08895	0.122937
Hspa12b	D3ZVM5	tr|D3ZVM5|D3ZVM5_RAT Heat shock protein family A (Hsp70) member 12B OS=Rattus norvegicus OX=10116 GN=Hspa12b PE=1 SV=3	17	76.194	186.98	2.01562e+06	2.13231e+06	0.348001	0.660382	0.945277	-0.0811915
Prep	O70196	sp|O70196|PPCE_RAT Prolyl endopeptidase OS=Rattus norvegicus OX=10116 GN=Prep PE=1 SV=1 ;tr|A0A0G2K1M8|A0A0G2K1M8_RAT Prolyl endopeptidase OS=Rattus norvegicus OX=10116 GN=Prep PE=1 SV=1	16	80.741	186.57	1.36116e+06	1.35089e+06	0.819564	0.777434	1.0076	0.0109259
Cct5	Q68FQ0	sp|Q68FQ0|TCPE_RAT T-complex protein 1 subunit epsilon OS=Rattus norvegicus OX=10116 GN=Cct5 PE=1 SV=1	20	59.536	186.19	1.70637e+06	1.8222e+06	0.199334	0.600782	0.936436	-0.0947484
Sec24c	A0A0G2JZF0	tr|A0A0G2JZF0|A0A0G2JZF0_RAT SEC24 homolog C, COPII coat complex component OS=Rattus norvegicus OX=10116 GN=Sec24c PE=1 SV=1 ;tr|B5DEG8|B5DEG8_RAT LOC685144 protein OS=Rattus norvegicus OX=10116 GN=Sec24c PE=1 SV=1	8	114.7	185.89	489230	482798	0.818445	0.777198	1.01332	0.0190932
Gstp1	B6DYQ7	tr|B6DYQ7|B6DYQ7_RAT Glutathione S-transferase pi OS=Rattus norvegicus OX=10116 GN=Gstp1 PE=2 SV=1 ;sp|P04906|GSTP1_RAT Glutathione S-transferase P OS=Rattus norvegicus OX=10116 GN=Gstp1 PE=1 SV=2	8	23.439	185.66	1.00027e+06	917837	0.138458	0.55582	1.08981	0.124081
Bpnt1	A0A0G2K0V3	tr|A0A0G2K0V3|A0A0G2K0V3_RAT 3(2),5-bisphosphate nucleotidase 1 OS=Rattus norvegicus OX=10116 GN=Bpnt1 PE=1 SV=1	2	35.051	185.43	1.93573e+06	2.09778e+06	0.233782	0.619863	0.922751	-0.115986
Tpm3	Q63610	sp|Q63610|TPM3_RAT Tropomyosin alpha-3 chain OS=Rattus norvegicus OX=10116 GN=Tpm3 PE=1 SV=2	6	29.006	185.35	1.76357e+06	1.70254e+06	0.438662	0.690103	1.03584	0.050808
Rtn2	Q6WN19	tr|Q6WN19|Q6WN19_RAT Reticulon OS=Rattus norvegicus OX=10116 GN=Rtn2 PE=1 SV=1	5	50.966	185.32	513787	515062	0.955559	0.802865	0.997524	-0.00357611
Coq5	Q4G064	sp|Q4G064|COQ5_RAT 2-methoxy-6-polyprenyl-1,4-benzoquinol methylase, mitochondrial OS=Rattus norvegicus OX=10116 GN=Coq5 PE=2 SV=1	12	37.3	185.26	1.5692e+06	1.62166e+06	0.748526	0.761352	0.967649	-0.0474449
Asah1	A0A0G2K8T0	tr|A0A0G2K8T0|A0A0G2K8T0_RAT Acid ceramidase OS=Rattus norvegicus OX=10116 GN=Asah1 PE=1 SV=1 ;sp|Q6P7S1|ASAH1_RAT Acid ceramidase OS=Rattus norvegicus OX=10116 GN=Asah1 PE=1 SV=1	13	48.282	184.84	882469	854825	0.255825	0.630011	1.03234	0.0459156
Fbln5	Q9WVH8	sp|Q9WVH8|FBLN5_RAT Fibulin-5 OS=Rattus norvegicus OX=10116 GN=Fbln5 PE=2 SV=1	8	50.16	184.81	1.88971e+06	2.13914e+06	0.648131	0.739364	0.8834	-0.178862
Fhl1	Q6P792	tr|Q6P792|Q6P792_RAT Four and a half LIM domains 1 OS=Rattus norvegicus OX=10116 GN=Fhl1 PE=1 SV=1 ;sp|Q9WUH4|FHL1_RAT Four and a half LIM domains protein 1 OS=Rattus norvegicus OX=10116 GN=Fhl1 PE=2 SV=1 ;tr|A0A0G2K338|A0A0G2K338_RAT Four and a half LIM dom	14	33.578	184.77	3.08203e+06	4.61185e+06	0.00208911	0.278828	0.668285	-0.581464
Park7	O88767	sp|O88767|PARK7_RAT Parkinson disease protein 7 homolog OS=Rattus norvegicus OX=10116 GN=Park7 PE=1 SV=1 ;tr|Q5BKC3|Q5BKC3_RAT Park7 protein OS=Rattus norvegicus OX=10116 GN=Park7 PE=1 SV=1	12	19.974	184.64	2.0755e+06	2.1184e+06	0.621207	0.734605	0.979748	-0.029517
Hyou1	Q6P136	tr|Q6P136|Q6P136_RAT Hyou1 protein OS=Rattus norvegicus OX=10116 GN=Hyou1 PE=1 SV=1 ;sp|Q63617|HYOU1_RAT Hypoxia up-regulated protein 1 OS=Rattus norvegicus OX=10116 GN=Hyou1 PE=1 SV=1	17	111.22	184.17	1.58617e+06	1.63337e+06	0.634441	0.736987	0.971104	-0.0423019
Mthfd1	G3V6S5	tr|G3V6S5|G3V6S5_RAT C-1-tetrahydrofolate synthase, cytoplasmic OS=Rattus norvegicus OX=10116 GN=Mthfd1 PE=1 SV=1 ;tr|Q5EBC3|Q5EBC3_RAT Methylenetetrahydrofolate dehydrogenase (NADP+ dependent) 1, methenyltetrahydrofolate cyclohydrolase, formyltetrahydrofol	19	100.96	183.93	2.54562e+06	2.4317e+06	0.629456	0.7361	1.04685	0.0660544
Mfge8	Q1PBJ1	tr|Q1PBJ1|Q1PBJ1_RAT Lactadherin OS=Rattus norvegicus OX=10116 GN=Mfge8 PE=1 SV=1 ;sp|P70490|MFGM_RAT Lactadherin OS=Rattus norvegicus OX=10116 GN=Mfge8 PE=2 SV=1 ;tr|A0A0G2K506|A0A0G2K506_RAT Lactadherin OS=Rattus norvegicus OX=10116 GN=Mfge8 PE=1 SV=1	9	53.1	183.93	968574	1.4415e+06	0.234922	0.620425	0.671921	-0.573638
Pnp	P85973	sp|P85973|PNPH_RAT Purine nucleoside phosphorylase OS=Rattus norvegicus OX=10116 GN=Pnp PE=1 SV=1	12	32.302	183.8	1.94144e+06	1.92854e+06	0.965472	0.804494	1.00669	0.00961775
Lnpep	A0A0G2JYN3	tr|A0A0G2JYN3|A0A0G2JYN3_RAT Leucyl-cystinyl aminopeptidase OS=Rattus norvegicus OX=10116 GN=Lnpep PE=1 SV=1 ;tr|A0A0G2JUW8|A0A0G2JUW8_RAT Leucyl-cystinyl aminopeptidase OS=Rattus norvegicus OX=10116 GN=LOC108348118 PE=1 SV=1 ;sp|P97629|LCAP_RAT Leucyl-cysti	14	115.48	183.74	982760	1.04517e+06	0.184042	0.591083	0.940289	-0.0888236
Ddx1	Q641Y8	sp|Q641Y8|DDX1_RAT ATP-dependent RNA helicase DDX1 OS=Rattus norvegicus OX=10116 GN=Ddx1 PE=1 SV=1 ;tr|Q9JIJ7|Q9JIJ7_RAT DEAD box protein 1 (Fragment) OS=Rattus norvegicus OX=10116 GN=Ddx1 PE=2 SV=1	10	82.496	183.56	727734	803604	0.00143211	0.263584	0.905589	-0.143072
Uap1l1	B5DEH4	tr|B5DEH4|B5DEH4_RAT UDP-N-acetylglucosamine pyrophosphorylase 1-like 1 OS=Rattus norvegicus OX=10116 GN=Uap1l1 PE=1 SV=1	9	56.435	183.07	1.04299e+06	984133	0.37059	0.666123	1.0598	0.0837943
Ehbp1l1	A0A0G2K6R8	tr|A0A0G2K6R8|A0A0G2K6R8_RAT EH domain-binding protein 1-like 1 OS=Rattus norvegicus OX=10116 GN=Ehbp1l1 PE=1 SV=1	18	182.51	183.05	1.39016e+06	1.5224e+06	0.175895	0.585378	0.913142	-0.131089
Pank4	G3V7T3	tr|G3V7T3|G3V7T3_RAT 4-phosphopantetheine phosphatase OS=Rattus norvegicus OX=10116 GN=Pank4 PE=1 SV=1 ;sp|Q923S8|PANK4_RAT 4-phosphopantetheine phosphatase OS=Rattus norvegicus OX=10116 GN=Pank4 PE=1 SV=1	12	86.187	182.54	1.1181e+06	1.09982e+06	0.758916	0.763848	1.01662	0.0237822
Fscn1	P85845	sp|P85845|FSCN1_RAT Fascin OS=Rattus norvegicus OX=10116 GN=Fscn1 PE=1 SV=2	3	54.49	182.43	1.02636e+06	1.04016e+06	0.733609	0.757676	0.986729	-0.0192737
Thnsl2	Q5M7T9	sp|Q5M7T9|THNS2_RAT Threonine synthase-like 2 OS=Rattus norvegicus OX=10116 GN=Thnsl2 PE=2 SV=1	4	54.137	182.05	130765	116873	0.156214	0.570455	1.11886	0.162033
Clic4	G3V8C4	tr|G3V8C4|G3V8C4_RAT Chloride intracellular channel protein OS=Rattus norvegicus OX=10116 GN=Clic4 PE=1 SV=1 ;tr|A3FM27|A3FM27_RAT Chloride intracellular channel protein OS=Rattus norvegicus OX=10116 GN=Clic4 PE=2 SV=1 ;sp|Q9Z0W7|CLIC4_RAT Chloride intracell	12	28.669	181.8	1.63802e+06	1.83574e+06	0.0493533	0.486033	0.892295	-0.164407
Glrx3	Q9JLZ1	sp|Q9JLZ1|GLRX3_RAT Glutaredoxin-3 OS=Rattus norvegicus OX=10116 GN=Glrx3 PE=1 SV=2 ;tr|A0A0G2K5P8|A0A0G2K5P8_RAT Glutaredoxin-3 OS=Rattus norvegicus OX=10116 GN=Glrx3 PE=1 SV=1 ;sp|Q9JLZ1-2|GLRX3_RAT Isoform 2 of Glutaredoxin-3 OS=Rattus norvegicus OX=10116	12	37.849	181.6	962752	1.0123e+06	0.103731	0.536935	0.951052	-0.0724042
Anxa1	P07150	sp|P07150|ANXA1_RAT Annexin A1 OS=Rattus norvegicus OX=10116 GN=Anxa1 PE=1 SV=2	11	38.829	181.06	2.1386e+06	2.43982e+06	0.525735	0.714498	0.876543	-0.190104
Stx12	G3V7P1	sp|G3V7P1|STX12_RAT Syntaxin-12 OS=Rattus norvegicus OX=10116 GN=Stx12 PE=1 SV=1 ;tr|A0A0G2JVB6|A0A0G2JVB6_RAT Syntaxin-12 OS=Rattus norvegicus OX=10116 GN=Stx12 PE=1 SV=1 ;tr|A0A0G2K4U8|A0A0G2K4U8_RAT Syntaxin-12 OS=Rattus norvegicus OX=10116 GN=Stx12 PE=1	6	31.187	180.9	692356	689380	0.946648	0.801378	1.00432	0.00621511
Rpn1	Q6P7A7	tr|Q6P7A7|Q6P7A7_RAT Dolichyl-diphosphooligosaccharide--protein glycosyltransferase subunit 1 OS=Rattus norvegicus OX=10116 GN=Rpn1 PE=1 SV=1 ;sp|P07153|RPN1_RAT Dolichyl-diphosphooligosaccharide--protein glycosyltransferase subunit 1 OS=Rattus norvegicus O	18	68.4	180.12	1.88682e+06	1.94724e+06	0.409896	0.680261	0.968975	-0.0454683
Otub1	B2RYG6	sp|B2RYG6|OTUB1_RAT Ubiquitin thioesterase OTUB1 OS=Rattus norvegicus OX=10116 GN=Otub1 PE=1 SV=1	10	31.27	179.27	1.03122e+06	1.03681e+06	0.832176	0.780065	0.994604	-0.00780616
Hnrnpk	P61980	sp|P61980|HNRPK_RAT Heterogeneous nuclear ribonucleoprotein K OS=Rattus norvegicus OX=10116 GN=Hnrnpk PE=1 SV=1 ;tr|Q5D059|Q5D059_RAT Heterogeneous nuclear ribonucleoprotein K OS=Rattus norvegicus OX=10116 GN=Hnrnpk PE=1 SV=1 ;tr|M0R9K1|M0R9K1_RAT Heterogene	15	50.976	179.22	2.20261e+06	2.17167e+06	0.70677	0.750767	1.01425	0.0204101
Gpx1	P04041	sp|P04041|GPX1_RAT Glutathione peroxidase 1 OS=Rattus norvegicus OX=10116 GN=Gpx1 PE=1 SV=4 ;tr|M0RAM5|M0RAM5_RAT Glutathione peroxidase OS=Rattus norvegicus OX=10116 GN=Gpx1 PE=1 SV=1 ;tr|Q6PDW8|Q6PDW8_RAT Glutathione peroxidase OS=Rattus norvegicus OX=1011	12	22.305	179.15	1.93184e+06	1.77717e+06	0.128137	0.546835	1.08703	0.120394
Pabpc4	G3V9N0	tr|G3V9N0|G3V9N0_RAT Polyadenylate-binding protein OS=Rattus norvegicus OX=10116 GN=Pabpc4 PE=1 SV=2 ;tr|D3ZSR2|D3ZSR2_RAT Polyadenylate-binding protein OS=Rattus norvegicus OX=10116 GN=RGD1562451 PE=3 SV=3	9	70.833	178.96	1.92958e+06	2.13108e+06	0.205808	0.604537	0.905445	-0.143302
Chmp4b	M0RCH6	tr|M0RCH6|M0RCH6_RAT Uncharacterized protein OS=Rattus norvegicus OX=10116 GN=Chmp4b PE=1 SV=2 ;tr|D4A9Z8|D4A9Z8_RAT Chromatin-modifying protein 4B-like 1 OS=Rattus norvegicus OX=10116 GN=Chmp4bl1 PE=1 SV=1	5	24.812	178.83	374277	406737	0.144577	0.561181	0.920193	-0.119991
Mtx2	Q5U1Z9	tr|Q5U1Z9|Q5U1Z9_RAT Metaxin 2 OS=Rattus norvegicus OX=10116 GN=Mtx2 PE=1 SV=1	12	29.718	178.83	1.34114e+06	1.31739e+06	0.814351	0.776328	1.01803	0.0257751
Npm1	P13084	sp|P13084|NPM_RAT Nucleophosmin OS=Rattus norvegicus OX=10116 GN=Npm1 PE=1 SV=1 ;sp|P13084-2|NPM_RAT Isoform B23.2 of Nucleophosmin OS=Rattus norvegicus OX=10116 GN=Npm1	7	32.56	178.45	1.5703e+06	1.53725e+06	0.706537	0.750705	1.0215	0.0306892
Dnaja3	Q2UZS7	tr|Q2UZS7|Q2UZS7_RAT Tid-1 long isoform OS=Rattus norvegicus OX=10116 GN=Dnaja3 PE=2 SV=1 ;tr|A0A0G2K5E4|A0A0G2K5E4_RAT DnaJ heat shock protein family (Hsp40) member A3 OS=Rattus norvegicus OX=10116 GN=Dnaja3 PE=1 SV=1 ;tr|Q2TVU3|Q2TVU3_RAT TID1 OS=Rattus no	12	52.399	178.41	1.26355e+06	1.26142e+06	0.983673	0.807414	1.00169	0.0024407
Hmgcl	P97519	sp|P97519|HMGCL_RAT Hydroxymethylglutaryl-CoA lyase, mitochondrial OS=Rattus norvegicus OX=10116 GN=Hmgcl PE=2 SV=1	12	34.191	178.13	1.61297e+06	1.75863e+06	0.339616	0.658208	0.917175	-0.124731
Pc	A0A0G2JTL5	tr|A0A0G2JTL5|A0A0G2JTL5_RAT Pyruvate carboxylase, mitochondrial OS=Rattus norvegicus OX=10116 GN=Pc PE=1 SV=1 ;sp|P52873|PYC_RAT Pyruvate carboxylase, mitochondrial OS=Rattus norvegicus OX=10116 GN=Pc PE=1 SV=2	22	140	178.11	1.42674e+06	1.29659e+06	0.259231	0.631451	1.10038	0.138
Col15a1	A0A0G2JV12	tr|A0A0G2JV12|A0A0G2JV12_RAT Collagen type XV alpha 1 chain OS=Rattus norvegicus OX=10116 GN=Col15a1 PE=1 SV=1 ;tr|F1LPD0|F1LPD0_RAT Collagen alpha-1(XV) chain-like OS=Rattus norvegicus OX=10116 GN=LOC108348074 PE=1 SV=3	12	138.27	177.59	1.29611e+06	1.19925e+06	0.367901	0.665196	1.08077	0.112063
Rps12	Q6PDW1	tr|Q6PDW1|Q6PDW1_RAT 40S ribosomal protein S12 OS=Rattus norvegicus OX=10116 GN=Rps12 PE=1 SV=1 ;tr|D3ZHB3|D3ZHB3_RAT 40S ribosomal protein S12 OS=Rattus norvegicus OX=10116 GN=LOC100360573 PE=3 SV=3 ;sp|P63324|RS12_RAT 40S ribosomal protein S12 OS=Rattus no	7	14.515	177.51	1.45023e+06	1.85023e+06	0.0959294	0.532816	0.783807	-0.351429
Pbxip1	A2VD12	sp|A2VD12|PBIP1_RAT Pre-B-cell leukemia transcription factor-interacting protein 1 OS=Rattus norvegicus OX=10116 GN=Pbxip1 PE=1 SV=1	17	80.275	176.85	1.6721e+06	1.72366e+06	0.629771	0.736156	0.970089	-0.0438115
Cfb	Q6MG74	tr|Q6MG74|Q6MG74_RAT B-factor, properdin OS=Rattus norvegicus OX=10116 GN=Cfb PE=2 SV=1 ;tr|G3V615|G3V615_RAT Complement factor B OS=Rattus norvegicus OX=10116 GN=Cfb PE=1 SV=1	1	85.12	176.83	2.80014e+06	3.34318e+06	0.333489	0.656559	0.837567	-0.255723
Aoc3	A0A0G2JWZ2	tr|A0A0G2JWZ2|A0A0G2JWZ2_RAT Amine oxidase OS=Rattus norvegicus OX=10116 PE=3 SV=1 ;tr|Q7TP38|Q7TP38_RAT Amine oxidase OS=Rattus norvegicus OX=10116 PE=2 SV=1 ;sp|O08590|AOC3_RAT Membrane primary amine oxidase OS=Rattus norvegicus OX=10116 GN=Aoc3 PE=1 SV=4	12	151.65	176.75	1.17774e+06	1.26899e+06	0.489619	0.705234	0.928091	-0.107662
Parvb	D3ZKG5	tr|D3ZKG5|D3ZKG5_RAT Parvin, beta OS=Rattus norvegicus OX=10116 GN=Parvb PE=1 SV=1 ;tr|B2RYL9|B2RYL9_RAT Parvb protein (Fragment) OS=Rattus norvegicus OX=10116 GN=Parvb PE=2 SV=1	8	41.701	176.46	1.48344e+06	1.4875e+06	0.944423	0.801003	0.99727	-0.00394396
Strap	Q5XIG8	sp|Q5XIG8|STRAP_RAT Serine-threonine kinase receptor-associated protein OS=Rattus norvegicus OX=10116 GN=Strap PE=1 SV=1 ;tr|M0RCV0|M0RCV0_RAT Serine-threonine kinase receptor-associated protein-like OS=Rattus norvegicus OX=10116 GN=LOC100910575 PE=4 SV=1	12	38.456	176.46	929987	930861	0.977581	0.806446	0.999061	-0.00135523
Smyd1	D4A3D2	tr|D4A3D2|D4A3D2_RAT RCG56113, isoform CRA_a OS=Rattus norvegicus OX=10116 GN=Smyd1 PE=4 SV=1	17	56.553	176.4	2.73492e+06	2.87977e+06	0.612567	0.733003	0.9497	-0.0744569
Cd81	Q6P9V1	tr|Q6P9V1|Q6P9V1_RAT Tetraspanin OS=Rattus norvegicus OX=10116 GN=Cd81 PE=1 SV=1 ;sp|Q62745|CD81_RAT CD81 antigen OS=Rattus norvegicus OX=10116 GN=Cd81 PE=1 SV=1	3	25.904	176.18	787620	711957	0.0624017	0.505134	1.10627	0.145709
Ganab	D3ZAN3	tr|D3ZAN3|D3ZAN3_RAT Alpha glucosidase 2 alpha neutral subunit (Predicted) OS=Rattus norvegicus OX=10116 GN=Ganab PE=1 SV=1	11	90.571	176.14	711458	762701	0.418799	0.68342	0.932814	-0.100338
Atxn10	Q9ER24	sp|Q9ER24|ATX10_RAT Ataxin-10 OS=Rattus norvegicus OX=10116 GN=Atxn10 PE=1 SV=1	13	53.726	176.12	1.27468e+06	1.40502e+06	0.252471	0.628561	0.907227	-0.140464
Stat3	P52631	sp|P52631|STAT3_RAT Signal transducer and activator of transcription 3 OS=Rattus norvegicus OX=10116 GN=Stat3 PE=1 SV=1	13	88.039	176.09	938983	995732	0.505281	0.709384	0.943008	-0.0846575
Idh3B	Q68FX0	sp|Q68FX0|IDH3B_RAT Isocitrate dehydrogenase [NAD] subunit beta, mitochondrial OS=Rattus norvegicus OX=10116 GN=Idh3B PE=2 SV=1	13	42.353	175.9	2.96687e+06	2.96357e+06	0.986674	0.807888	1.00111	0.00160182
Cox4i1	P10888	sp|P10888|COX41_RAT Cytochrome c oxidase subunit 4 isoform 1, mitochondrial OS=Rattus norvegicus OX=10116 GN=Cox4i1 PE=1 SV=1	14	19.514	175.82	9.46991e+06	7.65827e+06	0.132222	0.549967	1.23656	0.306331
Ogn	D3ZVB7	tr|D3ZVB7|D3ZVB7_RAT Osteoglycin OS=Rattus norvegicus OX=10116 GN=Ogn PE=1 SV=1	8	34.069	175.78	1.98025e+06	1.29635e+06	0.281095	0.64	1.52756	0.611226
Coq9	Q68FT1	sp|Q68FT1|COQ9_RAT Ubiquinone biosynthesis protein COQ9, mitochondrial OS=Rattus norvegicus OX=10116 GN=Coq9 PE=1 SV=2	7	35.145	175.3	1.75531e+06	1.34908e+06	0.0265022	0.434989	1.30112	0.379749
Psma5	Q6P9V6	tr|Q6P9V6|Q6P9V6_RAT Proteasome subunit alpha type OS=Rattus norvegicus OX=10116 GN=Psma5 PE=1 SV=1 ;sp|P34064|PSA5_RAT Proteasome subunit alpha type-5 OS=Rattus norvegicus OX=10116 GN=Psma5 PE=1 SV=1	9	26.411	175.09	905221	993420	0.0315841	0.444318	0.911217	-0.134133
Fxr1	A0A0G2JWD2	tr|A0A0G2JWD2|A0A0G2JWD2_RAT Fragile X mental retardation syndrome-related protein 1 OS=Rattus norvegicus OX=10116 GN=Fxr1 PE=1 SV=1 ;tr|A0A3G2LW22|A0A3G2LW22_RAT Fragile X mental retardation syndrome-related protein 1 OS=Rattus norvegicus OX=10116 GN=Fxr1	8	63.389	174.99	1.0518e+06	1.02998e+06	0.443184	0.691557	1.02119	0.0302466
Acsl6	A0A0A6YYM0	tr|A0A0A6YYM0|A0A0A6YYM0_RAT Long-chain-fatty-acid--CoA ligase 6 OS=Rattus norvegicus OX=10116 GN=Acsl6 PE=1 SV=2 ;sp|P33124-2|ACSL6_RAT Isoform 2 of Long-chain-fatty-acid--CoA ligase 6 OS=Rattus norvegicus OX=10116 GN=Acsl6 ;sp|P33124|ACSL6_RAT Long-chain-f	7	80.995	174.83	308788	303143	0.868932	0.78739	1.01862	0.0266152
Eif4h	A0A0G2KAW7	tr|A0A0G2KAW7|A0A0G2KAW7_RAT Eukaryotic translation initiation factor 4H OS=Rattus norvegicus OX=10116 GN=Eif4h PE=1 SV=1 ;sp|Q5XI72|IF4H_RAT Eukaryotic translation initiation factor 4H OS=Rattus norvegicus OX=10116 GN=Eif4h PE=1 SV=1	4	25.496	174.47	354626	490507	0.0620174	0.504669	0.722979	-0.467975
Supv3l1	F1LP46	tr|F1LP46|F1LP46_RAT ATP-dependent RNA helicase SUPV3L1, mitochondrial OS=Rattus norvegicus OX=10116 GN=Supv3l1 PE=1 SV=2 ;tr|A0A0G2K9R3|A0A0G2K9R3_RAT ATP-dependent RNA helicase SUPV3L1, mitochondrial OS=Rattus norvegicus OX=10116 GN=Supv3l1 PE=1 SV=1 ;sp|Q	12	78.922	174.45	1.38075e+06	1.4331e+06	0.603971	0.731371	0.963468	-0.0536918
Mars	D3Z941	tr|D3Z941|D3Z941_RAT Methionyl-tRNA synthetase OS=Rattus norvegicus OX=10116 GN=Mars PE=1 SV=1	17	101.58	174.42	1.31108e+06	1.35404e+06	0.342439	0.65895	0.968277	-0.046508
Ndufb8	B2RYS8	tr|B2RYS8|B2RYS8_RAT NADH dehydrogenase [ubiquinone] 1 beta subcomplex subunit 8, mitochondrial OS=Rattus norvegicus OX=10116 GN=Ndufb8 PE=1 SV=1	7	21.959	174.41	1.52431e+06	1.52514e+06	0.995642	0.809288	0.999453	-0.00078889
Fabp3	P07483	sp|P07483|FABPH_RAT Fatty acid-binding protein, heart OS=Rattus norvegicus OX=10116 GN=Fabp3 PE=1 SV=2	14	14.775	174.33	7.59643e+06	6.15063e+06	0.199079	0.60063	1.23507	0.304587
Ptges2	D4AE56	tr|D4AE56|D4AE56_RAT Prostaglandin E synthase 2 OS=Rattus norvegicus OX=10116 GN=Ptges2 PE=1 SV=1	16	43.451	174.21	2.04804e+06	2.07206e+06	0.907155	0.794508	0.988407	-0.016823
Mlip	A0A096MK47	sp|A0A096MK47|MLIP_RAT Muscular LMNA-interacting protein OS=Rattus norvegicus OX=10116 GN=Mlip PE=1 SV=1 ;sp|A0A096MK47-2|MLIP_RAT Isoform 2 of Muscular LMNA-interacting protein OS=Rattus norvegicus OX=10116 GN=Mlip ;tr|A0A096MJS3|A0A096MJS3_RAT Muscular LMN	7	86.185	173.84	1.3903e+06	1.38351e+06	0.923359	0.797383	1.00491	0.0070656
Oat	P04182	sp|P04182|OAT_RAT Ornithine aminotransferase, mitochondrial OS=Rattus norvegicus OX=10116 GN=Oat PE=1 SV=1	11	48.332	173.75	1.01756e+06	1.00855e+06	0.92977	0.798499	1.00893	0.0128265
Bpnt1	Q9Z1N4	sp|Q9Z1N4|BPNT1_RAT 3(2),5-bisphosphate nucleotidase 1 OS=Rattus norvegicus OX=10116 GN=Bpnt1 PE=1 SV=1	1	33.174	172.72	144195	182902	0.250646	0.627759	0.788374	-0.343048
Vtn	Q3KR94	tr|Q3KR94|Q3KR94_RAT Vitronectin OS=Rattus norvegicus OX=10116 GN=Vtn PE=1 SV=1 ;tr|Q62905|Q62905_RAT Vitronectin OS=Rattus norvegicus OX=10116 PE=2 SV=1 ;tr|Q7TQ11|Q7TQ11_RAT Aa1018 OS=Rattus norvegicus OX=10116 GN=Vtn PE=1 SV=1	10	54.724	172.48	1.11342e+06	1.38887e+06	0.332696	0.656342	0.801671	-0.318918
Prdx2	A0A0G2JSH9	tr|A0A0G2JSH9|A0A0G2JSH9_RAT Peroxiredoxin OS=Rattus norvegicus OX=10116 GN=Prdx2 PE=1 SV=1 ;sp|P35704|PRDX2_RAT Peroxiredoxin-2 OS=Rattus norvegicus OX=10116 GN=Prdx2 PE=1 SV=3	10	21.797	172.31	1.79369e+06	1.86362e+06	0.626848	0.735631	0.962479	-0.0551737
M6pr	Q6AY20	sp|Q6AY20|MPRD_RAT Cation-dependent mannose-6-phosphate receptor OS=Rattus norvegicus OX=10116 GN=M6pr PE=1 SV=1	6	31.095	172.29	222422	232011	0.486667	0.704427	0.958672	-0.0608907
Psma4	P21670	sp|P21670|PSA4_RAT Proteasome subunit alpha type-4 OS=Rattus norvegicus OX=10116 GN=Psma4 PE=1 SV=1 ;tr|Q6P505|Q6P505_RAT Proteasome subunit alpha type OS=Rattus norvegicus OX=10116 GN=Psma4 PE=2 SV=1	9	29.497	172.11	1.59257e+06	1.65379e+06	0.543077	0.718585	0.962979	-0.0544232
Sec31a	A0A0G2K0X9	tr|A0A0G2K0X9|A0A0G2K0X9_RAT Protein transport protein Sec31A OS=Rattus norvegicus OX=10116 GN=Sec31a PE=1 SV=1 ;tr|G3V699|G3V699_RAT Protein transport protein Sec31A OS=Rattus norvegicus OX=10116 GN=Sec31a PE=1 SV=1 ;sp|Q9Z2Q1|SC31A_RAT Protein transport pr	16	131.97	171.96	1.05199e+06	1.09867e+06	0.681532	0.745146	0.957509	-0.0626425
Limch1	F1M392	tr|F1M392|F1M392_RAT LIM and calponin homology domains 1 OS=Rattus norvegicus OX=10116 GN=Limch1 PE=1 SV=2	21	121.5	171.83	1.63479e+06	1.80369e+06	0.125827	0.546049	0.906356	-0.14185
Ddx3x	A0A0G2K719	tr|A0A0G2K719|A0A0G2K719_RAT DEAD-box helicase 3, X-linked OS=Rattus norvegicus OX=10116 GN=Ddx3x PE=1 SV=1 ;tr|D3ZN21|D3ZN21_RAT DEAD-box helicase 3, Y-linked OS=Rattus norvegicus OX=10116 GN=Ddx3y PE=1 SV=1	2	73.145	171.6	2.29657e+06	2.49767e+06	0.0958296	0.532759	0.919485	-0.121102
Kpnb1	F2Z3Q8	tr|F2Z3Q8|F2Z3Q8_RAT Importin subunit beta-1 OS=Rattus norvegicus OX=10116 GN=Kpnb1 PE=1 SV=1 ;sp|P52296|IMB1_RAT Importin subunit beta-1 OS=Rattus norvegicus OX=10116 GN=Kpnb1 PE=1 SV=1	15	97.183	171.6	1.29766e+06	1.27084e+06	0.145377	0.561857	1.0211	0.030124
Numa1	F1LW91	tr|F1LW91|F1LW91_RAT Nuclear mitotic apparatus protein 1 OS=Rattus norvegicus OX=10116 GN=Numa1 PE=1 SV=2	1	226.91	171.57	1.45372e+06	1.39553e+06	0.483423	0.703532	1.0417	0.0589336
Hnrnpm	F1LV13	tr|F1LV13|F1LV13_RAT Heterogeneous nuclear ribonucleoprotein M OS=Rattus norvegicus OX=10116 GN=Hnrnpm PE=1 SV=1 ;tr|F1M3D3|F1M3D3_RAT Heterogeneous nuclear ribonucleoprotein M OS=Rattus norvegicus OX=10116 GN=Hnrnpm PE=1 SV=1 ;sp|Q62826|HNRPM_RAT Heterogene	19	73.721	171.46	1.53513e+06	1.43053e+06	0.35968	0.663263	1.07312	0.101813
Api5	B1WC49	tr|B1WC49|B1WC49_RAT Api5 protein OS=Rattus norvegicus OX=10116 GN=Api5 PE=1 SV=1	9	56.784	171.42	554170	520314	0.426258	0.685987	1.06507	0.0909463
Esd	B0BNE5	sp|B0BNE5|ESTD_RAT S-formylglutathione hydrolase OS=Rattus norvegicus OX=10116 GN=Esd PE=2 SV=1	10	31.363	171.02	1.42729e+06	1.37434e+06	0.0302481	0.442134	1.03853	0.054545
Hdlbp	Q3KRF2	tr|Q3KRF2|Q3KRF2_RAT High density lipoprotein binding protein (Vigilin) OS=Rattus norvegicus OX=10116 GN=Hdlbp PE=1 SV=1 ;sp|Q9Z1A6|VIGLN_RAT Vigilin OS=Rattus norvegicus OX=10116 GN=Hdlbp PE=1 SV=1	22	141.69	170.71	1.6299e+06	1.90029e+06	0.0316965	0.444494	0.857711	-0.221436
Rps3	P62909	sp|P62909|RS3_RAT 40S ribosomal protein S3 OS=Rattus norvegicus OX=10116 GN=Rps3 PE=1 SV=1 ;tr|D3ZVH2|D3ZVH2_RAT KH type-2 domain-containing protein OS=Rattus norvegicus OX=10116 PE=3 SV=1	14	26.674	170.52	2.08446e+06	2.07597e+06	0.913479	0.79564	1.00409	0.00588748
Mipep	A0A0G2K4T8	tr|A0A0G2K4T8|A0A0G2K4T8_RAT Mitochondrial intermediate peptidase OS=Rattus norvegicus OX=10116 GN=Mipep PE=1 SV=1 ;tr|F1LPX0|F1LPX0_RAT Mitochondrial intermediate peptidase OS=Rattus norvegicus OX=10116 GN=Mipep PE=1 SV=1 ;sp|Q01992|MIPEP_RAT Mitochondrial	9	80.875	170.21	802089	799601	0.955318	0.802825	1.00311	0.00448243
LOC103694869	F2Z3T7	tr|F2Z3T7|F2Z3T7_RAT Isochorismatase domain-containing protein 1 OS=Rattus norvegicus OX=10116 GN=LOC103694869 PE=1 SV=1 ;sp|Q6I7R3|ISOC1_RAT Isochorismatase domain-containing protein 1 OS=Rattus norvegicus OX=10116 GN=Isoc1 PE=1 SV=1	7	32.032	170.2	992515	871187	0.0553133	0.495692	1.13927	0.188107
Iars	F1LS86	tr|F1LS86|F1LS86_RAT Isoleucine-tRNA synthetase (Predicted) OS=Rattus norvegicus OX=10116 GN=Iars PE=1 SV=2 ;tr|A0A0G2JVL8|A0A0G2JVL8_RAT Isoleucyl-tRNA synthetase OS=Rattus norvegicus OX=10116 GN=Iars PE=1 SV=1	18	144.28	170.07	2.12135e+06	2.11347e+06	0.888546	0.791103	1.00373	0.00536644
Synpo2l	D3ZZ68	tr|D3ZZ68|D3ZZ68_RAT Synaptopodin 2-like OS=Rattus norvegicus OX=10116 GN=Synpo2l PE=1 SV=1	16	103.06	169.39	1.11392e+06	1.22975e+06	0.20662	0.604995	0.905811	-0.142719
Ndufa4	B2RZD6	tr|B2RZD6|B2RZD6_RAT NDUFA4, mitochondrial complex-associated OS=Rattus norvegicus OX=10116 GN=Ndufa4 PE=1 SV=1	7	9.3267	168.7	2.19313e+06	1.94084e+06	0.286228	0.641848	1.12999	0.17631
Pxdn	A0A0G2JWB6	tr|A0A0G2JWB6|A0A0G2JWB6_RAT Peroxidasin OS=Rattus norvegicus OX=10116 GN=Pxdn PE=4 SV=1 ;tr|A0A0G2KAH2|A0A0G2KAH2_RAT Peroxidasin OS=Rattus norvegicus OX=10116 GN=Pxdn PE=4 SV=1	19	165.21	168.42	1.56078e+06	1.05479e+06	0.00463123	0.299558	1.47971	0.565317
Serpina3m	F1LR92	tr|F1LR92|F1LR92_RAT Serine protease inhibitor A3M OS=Rattus norvegicus OX=10116 GN=Serpina3m PE=1 SV=3 ;sp|Q63556|SPA3M_RAT Serine protease inhibitor A3M (Fragment) OS=Rattus norvegicus OX=10116 GN=Serpina3m PE=2 SV=1	9	46.84	168.27	1.39901e+06	1.23285e+06	0.590255	0.728683	1.13478	0.18241
Plin3	M0RA08	tr|M0RA08|M0RA08_RAT Perilipin OS=Rattus norvegicus OX=10116 GN=Plin3 PE=1 SV=1	12	47.343	168.25	1.08351e+06	1.12313e+06	0.673115	0.743717	0.964721	-0.0518169
Isca2	D4A4L5	tr|D4A4L5|D4A4L5_RAT Iron-sulfur cluster assembly 2 OS=Rattus norvegicus OX=10116 GN=Isca2 PE=1 SV=1	8	16.68	166.95	670267	645148	0.671204	0.743389	1.03894	0.0551057
Erlin2	B5DEH2	sp|B5DEH2|ERLN2_RAT Erlin-2 OS=Rattus norvegicus OX=10116 GN=Erlin2 PE=1 SV=1	7	37.71	166.67	1.18025e+06	1.2049e+06	0.649646	0.739622	0.979541	-0.0298226
LOC689064	A0A1K0FUA6	tr|A0A1K0FUA6|A0A1K0FUA6_RAT Globin a2 OS=Rattus norvegicus OX=10116 GN=LOC689064 PE=3 SV=1 ;sp|P11517|HBB2_RAT Hemoglobin subunit beta-2 OS=Rattus norvegicus OX=10116 PE=1 SV=2	2	15.982	166.41	1.74568e+06	2.52896e+06	0.564544	0.723354	0.690276	-0.534756
Tmlhe	Q91ZW6	sp|Q91ZW6|TMLH_RAT Trimethyllysine dioxygenase, mitochondrial OS=Rattus norvegicus OX=10116 GN=Tmlhe PE=1 SV=2 ;sp|Q91ZW6-2|TMLH_RAT Isoform 2 of Trimethyllysine dioxygenase, mitochondrial OS=Rattus norvegicus OX=10116 GN=Tmlhe	9	49.567	165.61	811340	714972	0.0686979	0.512111	1.13479	0.182421
G3bp1	D3ZYS7	tr|D3ZYS7|D3ZYS7_RAT G3BP stress granule assembly factor 1 OS=Rattus norvegicus OX=10116 GN=G3bp1 PE=1 SV=1	8	51.786	165.26	562816	615595	0.237923	0.621886	0.914264	-0.129318
Mylk	A0A0G2K0Q7	tr|A0A0G2K0Q7|A0A0G2K0Q7_RAT Myosin light chain kinase OS=Rattus norvegicus OX=10116 GN=Mylk PE=1 SV=1 ;tr|D3ZFU9|D3ZFU9_RAT Myosin light chain kinase OS=Rattus norvegicus OX=10116 GN=Mylk PE=1 SV=2	16	214	165.07	1.13748e+06	1.08362e+06	0.805059	0.774329	1.04971	0.0699892
Mypn	D4A7X7	tr|D4A7X7|D4A7X7_RAT Myopalladin OS=Rattus norvegicus OX=10116 GN=Mypn PE=1 SV=1 ;tr|A0A0G2K046|A0A0G2K046_RAT Myopalladin OS=Rattus norvegicus OX=10116 GN=Mypn PE=1 SV=1	19	142.85	165.02	1.26844e+06	1.32596e+06	0.1351	0.55272	0.956624	-0.0639759
Nars	F1LPV0	tr|F1LPV0|F1LPV0_RAT Asparaginyl-tRNA synthetase OS=Rattus norvegicus OX=10116 GN=Nars PE=1 SV=2 ;tr|Q6TUD1|Q6TUD1_RAT LRRGT00113 OS=Rattus norvegicus OX=10116 GN=Nars PE=2 SV=1 ;tr|F1LML0|F1LML0_RAT Asparaginyl-tRNA synthetase OS=Rattus norvegicus OX=10116	9	64.127	165	551006	635359	0.0139832	0.389486	0.867236	-0.205503
Mtm1	Q6AXQ4-2	sp|Q6AXQ4-2|MTM1_RAT Isoform 2 of Myotubularin OS=Rattus norvegicus OX=10116 GN=Mtm1 ;sp|Q6AXQ4|MTM1_RAT Myotubularin OS=Rattus norvegicus OX=10116 GN=Mtm1 PE=2 SV=2 ;tr|A0A140TAI5|A0A140TAI5_RAT Myotubularin OS=Rattus norvegicus OX=10116 GN=Mtm1 PE=1 SV=1	12	69.479	164.83	1.05809e+06	1.0228e+06	0.544261	0.718856	1.0345	0.048939
Cdc37	Q63692	sp|Q63692|CDC37_RAT Hsp90 co-chaperone Cdc37 OS=Rattus norvegicus OX=10116 GN=Cdc37 PE=1 SV=2 ;tr|A0A140TAG9|A0A140TAG9_RAT Hsp90 co-chaperone Cdc37 OS=Rattus norvegicus OX=10116 GN=Cdc37 PE=1 SV=1 ;tr|A0A0G2K3C1|A0A0G2K3C1_RAT Hsp90 co-chaperone Cdc37 OS=Ra	12	44.51	164.55	906034	888313	0.36737	0.665074	1.01995	0.0284982
Sgcb	A0A0G2K1V7	tr|A0A0G2K1V7|A0A0G2K1V7_RAT RCG57156 OS=Rattus norvegicus OX=10116 GN=Sgcb PE=4 SV=1 ;tr|D4A5E5|D4A5E5_RAT Sarcoglycan, beta OS=Rattus norvegicus OX=10116 GN=Sgcb PE=4 SV=2	11	34.959	164.49	1.10395e+06	1.07978e+06	0.766147	0.765554	1.02238	0.0319306
Ndufa6	D4A3V2	tr|D4A3V2|D4A3V2_RAT NADH dehydrogenase [ubiquinone] 1 alpha subcomplex subunit 6 OS=Rattus norvegicus OX=10116 GN=Ndufa6 PE=1 SV=1	10	15.224	164.35	2.36096e+06	2.34203e+06	0.933947	0.799219	1.00808	0.011612
Plcd1	G3V9D1	tr|G3V9D1|G3V9D1_RAT Phosphoinositide phospholipase C OS=Rattus norvegicus OX=10116 GN=Plcd1 PE=1 SV=1 ;sp|P10688|PLCD1_RAT 1-phosphatidylinositol 4,5-bisphosphate phosphodiesterase delta-1 OS=Rattus norvegicus OX=10116 GN=Plcd1 PE=1 SV=1 ;tr|A6Y857|A6Y857_R	16	85.909	164.22	1.11952e+06	1.17554e+06	0.203686	0.603327	0.952346	-0.0704424
Entpd2	Q5RJP4	tr|Q5RJP4|Q5RJP4_RAT Ectonucleoside triphosphate diphosphohydrolase 2 OS=Rattus norvegicus OX=10116 GN=Entpd2 PE=1 SV=1 ;tr|F1M7N2|F1M7N2_RAT Ectonucleoside triphosphate diphosphohydrolase 2 OS=Rattus norvegicus OX=10116 GN=Entpd2 PE=1 SV=1 ;sp|O35795|ENTP2_	5	54.341	164.01	247831	230127	0.38351	0.670428	1.07693	0.106926
Cacna2d1	Q8VHS9	tr|Q8VHS9|Q8VHS9_RAT L-type calcium channel alpha2/delta subunit OS=Rattus norvegicus OX=10116 GN=Cacna2d1 PE=2 SV=1 ;tr|Q8CFG7|Q8CFG7_RAT Calcium channel alpha-2 delta-1 subunit isoform e OS=Rattus norvegicus OX=10116 GN=Cacna2d1 PE=2 SV=1 ;tr|A0A0G2K7E5|A0	14	122.17	163.85	1.64371e+06	1.41859e+06	0.0208326	0.420071	1.1587	0.212503
Pdlim1	P52944	sp|P52944|PDLI1_RAT PDZ and LIM domain protein 1 OS=Rattus norvegicus OX=10116 GN=Pdlim1 PE=1 SV=4	15	35.584	163.71	2.17982e+06	2.44176e+06	0.101978	0.536059	0.892726	-0.163711
Mrpl46	Q5RK00	sp|Q5RK00|RM46_RAT 39S ribosomal protein L46, mitochondrial OS=Rattus norvegicus OX=10116 GN=Mrpl46 PE=2 SV=1	4	31.673	163.63	304754	350877	0.255977	0.630076	0.868548	-0.203322
Ap3b1	A0A0G2JWD6	tr|A0A0G2JWD6|A0A0G2JWD6_RAT AP-3 complex subunit beta OS=Rattus norvegicus OX=10116 GN=Ap3b1 PE=1 SV=1 ;tr|D3ZIF5|D3ZIF5_RAT Adaptor-related protein complex 3 subunit beta 1 OS=Rattus norvegicus OX=10116 GN=Ap3b1 PE=1 SV=1	14	121.5	163.06	1.11753e+06	1.15471e+06	0.156585	0.570733	0.967803	-0.0472145
Ogt	G3V6F4	tr|G3V6F4|G3V6F4_RAT O-linked N-acetylglucosamine (GlcNAc) transferase (UDP-N-acetylglucosamine:polypeptide-N-acetylglucosaminyl transferase), isoform CRA_b OS=Rattus norvegicus OX=10116 GN=Ogt PE=1 SV=2 ;tr|A0A0G2K3V4|A0A0G2K3V4_RAT O-linked N-acetylglucos	17	115.73	162.91	994267	1.03161e+06	0.495247	0.70675	0.963802	-0.0531907
Slc25a20	Q66HP8	tr|Q66HP8|Q66HP8_RAT Mitochondrial carnitine/acylcarnitine carrier protein OS=Rattus norvegicus OX=10116 GN=Slc25a20 PE=1 SV=1	1	33.071	162.77	3.09296e+06	2.88607e+06	0.525526	0.714448	1.07169	0.0998835
Ppp1r3a	D3ZM60	tr|D3ZM60|D3ZM60_RAT Protein phosphatase 1, regulatory subunit 3A OS=Rattus norvegicus OX=10116 GN=Ppp1r3a PE=1 SV=1	15	122.13	161.35	822507	825479	0.956722	0.803058	0.996399	-0.00520409
Rpl7a	F1M013	tr|F1M013|F1M013_RAT 60S ribosomal protein L7a OS=Rattus norvegicus OX=10116 GN=Rpl7a PE=3 SV=2 ;tr|D3ZU22|D3ZU22_RAT 60S ribosomal protein L7a OS=Rattus norvegicus OX=10116 GN=LOC108349606 PE=3 SV=1 ;tr|B0K021|B0K021_RAT 60S ribosomal protein L7a OS=Rattus	9	29.864	160.31	1.33472e+06	1.28209e+06	0.510877	0.710817	1.04105	0.058039
Gnb1	P54311	sp|P54311|GBB1_RAT Guanine nucleotide-binding protein G(I)/G(S)/G(T) subunit beta-1 OS=Rattus norvegicus OX=10116 GN=Gnb1 PE=1 SV=4	5	37.377	159.72	1.08916e+06	1.07712e+06	0.875378	0.788625	1.01118	0.016044
Comt	F2W8B0	tr|F2W8B0|F2W8B0_RAT Catechol O-methyltransferase OS=Rattus norvegicus OX=10116 GN=Comt PE=3 SV=1 ;sp|P22734-2|COMT_RAT Isoform Soluble of Catechol O-methyltransferase OS=Rattus norvegicus OX=10116 GN=Comt ;sp|P22734|COMT_RAT Catechol O-methyltransferase OS=	5	29.597	159.56	633464	661655	0.668766	0.742967	0.957394	-0.0628156
Bzw2	Q9WTT7	sp|Q9WTT7|BZW2_RAT Basic leucine zipper and W2 domain-containing protein 2 OS=Rattus norvegicus OX=10116 GN=Bzw2 PE=1 SV=1	18	48.049	159.55	3.99886e+06	4.31791e+06	0.310191	0.649785	0.92611	-0.110744
Gpd1l	D3ZAP9	tr|D3ZAP9|D3ZAP9_RAT Glycerol-3-phosphate dehydrogenase [NAD(+)] OS=Rattus norvegicus OX=10116 GN=Gpd1l PE=1 SV=1	13	38.066	159.07	2.48916e+06	2.46701e+06	0.865848	0.786795	1.00898	0.0128934
Kng2	Q5PQU1	tr|Q5PQU1|Q5PQU1_RAT Kininogen 1 OS=Rattus norvegicus OX=10116 GN=Kng2 PE=2 SV=1 ;sp|P01048|KNT1_RAT T-kininogen 1 OS=Rattus norvegicus OX=10116 GN=Map1 PE=1 SV=2	2	47.764	158.93	615452	965928	0.0463004	0.480305	0.637161	-0.65027
St13	P50503	sp|P50503|F10A1_RAT Hsc70-interacting protein OS=Rattus norvegicus OX=10116 GN=St13 PE=1 SV=1	11	41.279	158.64	1.72709e+06	1.69471e+06	0.687132	0.746079	1.01911	0.0273075
Fabp4	Q5XFV4	tr|Q5XFV4|Q5XFV4_RAT Fabp4 protein OS=Rattus norvegicus OX=10116 GN=Fabp4 PE=1 SV=1 ;tr|A0A0G2K586|A0A0G2K586_RAT Fatty acid-binding protein, adipocyte OS=Rattus norvegicus OX=10116 GN=Fabp4 PE=1 SV=1 ;tr|Q9R290|Q9R290_RAT Adipocyte lipid-binding protein OS=	9	14.736	158.55	4.57897e+06	4.46163e+06	0.746073	0.760755	1.0263	0.0374525
Casq2	F1M944	tr|F1M944|F1M944_RAT Calsequestrin OS=Rattus norvegicus OX=10116 GN=Casq2 PE=1 SV=2 ;sp|P51868|CASQ2_RAT Calsequestrin-2 OS=Rattus norvegicus OX=10116 GN=Casq2 PE=1 SV=2	12	49.402	158.44	3.36054e+06	3.07102e+06	0.357054	0.66263	1.09427	0.129972
Slc25a42	B1H271	tr|B1H271|B1H271_RAT Mitochondrial coenzyme A transporter SLC25A42 OS=Rattus norvegicus OX=10116 GN=Slc25a42 PE=1 SV=1 ;sp|P0C546|S2542_RAT Mitochondrial coenzyme A transporter SLC25A42 OS=Rattus norvegicus OX=10116 GN=Slc25a42 PE=2 SV=1	5	35.185	158.4	573238	499865	0.252407	0.628533	1.14679	0.197596
Nipsnap2	Q5RK08	tr|Q5RK08|Q5RK08_RAT Glioblastoma amplified sequence OS=Rattus norvegicus OX=10116 GN=Nipsnap2 PE=1 SV=1	13	32.941	158.3	4.71967e+06	4.79347e+06	0.894185	0.792147	0.984605	-0.0223836
Abca8a	D3ZXD2	tr|D3ZXD2|D3ZXD2_RAT ATP-binding cassette, subfamily A (ABC1), member 8a OS=Rattus norvegicus OX=10116 GN=Abca8a PE=1 SV=3 ;tr|D3ZCF8|D3ZCF8_RAT ATP-binding cassette, subfamily A (ABC1), member 8a OS=Rattus norvegicus OX=10116 GN=Abca8a PE=1 SV=3	12	183.96	158.01	1.52915e+06	1.40697e+06	0.664701	0.742259	1.08684	0.120142
Ddah2	Q6MG60	sp|Q6MG60|DDAH2_RAT N(G),N(G)-dimethylarginine dimethylaminohydrolase 2 OS=Rattus norvegicus OX=10116 GN=Ddah2 PE=1 SV=1	6	29.688	157.25	760535	718466	0.455318	0.695347	1.05855	0.0820939
Gmps	Q4V7C6	sp|Q4V7C6|GUAA_RAT GMP synthase [glutamine-hydrolyzing] OS=Rattus norvegicus OX=10116 GN=Gmps PE=1 SV=1 ;tr|A0A0G2K2C2|A0A0G2K2C2_RAT GMP synthase [glutamine-hydrolyzing] OS=Rattus norvegicus OX=10116 GN=Gmps PE=1 SV=1 ;tr|A0A096MJ75|A0A096MJ75_RAT GMP synth	20	76.757	157.21	1.60407e+06	1.66925e+06	0.382004	0.669939	0.960952	-0.0574631
L2hgdh	D3ZVS2	tr|D3ZVS2|D3ZVS2_RAT L-2-hydroxyglutarate dehydrogenase OS=Rattus norvegicus OX=10116 GN=L2hgdh PE=1 SV=1	16	50.732	157.1	2.47896e+06	2.36681e+06	0.59873	0.730356	1.04738	0.0667918
Tcp1	P28480	sp|P28480|TCPA_RAT T-complex protein 1 subunit alpha OS=Rattus norvegicus OX=10116 GN=Tcp1 PE=1 SV=1 ;tr|A0A096MJA0|A0A096MJA0_RAT RCG44919, isoform CRA_b OS=Rattus norvegicus OX=10116 GN=Tcp1 PE=1 SV=1	18	60.359	157.08	2.22924e+06	2.34036e+06	0.256111	0.630133	0.952521	-0.0701769
Ank1	D3Z9Z0	tr|D3Z9Z0|D3Z9Z0_RAT Ankyrin 1 OS=Rattus norvegicus OX=10116 GN=Ank1 PE=1 SV=1	16	187.12	156.81	701187	908515	0.557252	0.721768	0.771795	-0.37371
Cap2	P52481	sp|P52481|CAP2_RAT Adenylyl cyclase-associated protein 2 OS=Rattus norvegicus OX=10116 GN=Cap2 PE=1 SV=1	16	52.912	156.76	1.82575e+06	2.06838e+06	0.0866255	0.527042	0.882696	-0.180012
Bves	Q3BCU4	sp|Q3BCU4|POPD1_RAT Blood vessel epicardial substance OS=Rattus norvegicus OX=10116 GN=Bves PE=1 SV=2	6	40.86	156.32	739325	734170	0.906737	0.794433	1.00702	0.0100947
Susd2	B5DEX6	tr|B5DEX6|B5DEX6_RAT Susd2 protein OS=Rattus norvegicus OX=10116 GN=Susd2 PE=2 SV=1 ;tr|A0A0G2K518|A0A0G2K518_RAT Sushi domain-containing 2 OS=Rattus norvegicus OX=10116 GN=Susd2 PE=1 SV=1 ;tr|D3ZEV8|D3ZEV8_RAT Sushi domain containing 2 (Predicted), isoform	3	76.889	156.31	110412	115845	0.704953	0.750285	0.953104	-0.0692948
Nt5c3a	B2GUX5	tr|B2GUX5|B2GUX5_RAT 5-nucleotidase OS=Rattus norvegicus OX=10116 GN=Nt5c3a PE=1 SV=1	11	33.81	156.29	1.17068e+06	1.03015e+06	0.0790468	0.521457	1.13641	0.184486
Septin2	Q91Y81	sp|Q91Y81|SEPT2_RAT Septin-2 OS=Rattus norvegicus OX=10116 GN=Septin2 PE=1 SV=1	8	41.592	156.18	517443	547356	0.39878	0.676162	0.945351	-0.0810785
Itih1	B2RYM3	tr|B2RYM3|B2RYM3_RAT Inter-alpha trypsin inhibitor, heavy chain 1 OS=Rattus norvegicus OX=10116 GN=Itih1 PE=1 SV=1	12	100.59	155.84	790014	1.21858e+06	0.193262	0.597077	0.648309	-0.625245
Prelp	Q9EQP5	sp|Q9EQP5|PRELP_RAT Prolargin OS=Rattus norvegicus OX=10116 GN=Prelp PE=2 SV=1	14	43.179	155.76	2.06013e+06	1.72825e+06	0.746997	0.760981	1.19203	0.253424
Cars2	B2GV57	tr|B2GV57|B2GV57_RAT Cysteinyl-tRNA synthetase 2, mitochondrial OS=Rattus norvegicus OX=10116 GN=Cars2 PE=1 SV=1	8	60.917	155.51	1.23067e+06	1.17579e+06	0.584525	0.72753	1.04667	0.0658123
Pnpt1	G3V6G7	tr|G3V6G7|G3V6G7_RAT Polyribonucleotide nucleotidyltransferase 1 OS=Rattus norvegicus OX=10116 GN=Pnpt1 PE=1 SV=1 ;tr|Q562B9|Q562B9_RAT Pnpt1 protein (Fragment) OS=Rattus norvegicus OX=10116 GN=Pnpt1 PE=2 SV=1 ;tr|B1H2A4|B1H2A4_RAT Pnpt1 protein (Fragment) O	19	85.897	155.36	2.26498e+06	2.31035e+06	0.809007	0.775183	0.980359	-0.0286176
Pmm2	B5DF46	tr|B5DF46|B5DF46_RAT Phosphomannomutase OS=Rattus norvegicus OX=10116 GN=Pmm2 PE=1 SV=1	13	27.708	155.26	1.71316e+06	1.77972e+06	0.730401	0.75687	0.962598	-0.0549947
Rpl4	Q6P3V9	tr|Q6P3V9|Q6P3V9_RAT 60S ribosomal protein L4 OS=Rattus norvegicus OX=10116 GN=Rpl4 PE=1 SV=1 ;sp|P50878|RL4_RAT 60S ribosomal protein L4 OS=Rattus norvegicus OX=10116 GN=Rpl4 PE=1 SV=3	16	47.3	155	2.13368e+06	2.10745e+06	0.867351	0.787086	1.01245	0.017845
Serpinb6a	Q6P9U0	tr|Q6P9U0|Q6P9U0_RAT Serine (Or cysteine) peptidase inhibitor, clade B, member 6a OS=Rattus norvegicus OX=10116 GN=Serpinb6a PE=1 SV=1	14	43.018	154.96	2.3194e+06	2.18261e+06	0.369583	0.665777	1.06267	0.0876991
Armt1	Q6AYT5	sp|Q6AYT5|ARMT1_RAT Damage-control phosphatase ARMT1 OS=Rattus norvegicus OX=10116 GN=Armt1 PE=1 SV=1	11	50.183	154.73	899920	813801	0.124405	0.545552	1.10582	0.145121
Camk2d	P15791-2	sp|P15791-2|KCC2D_RAT Isoform Delta 2 of Calcium/calmodulin-dependent protein kinase type II subunit delta OS=Rattus norvegicus OX=10116 GN=Camk2d ;sp|P15791-3|KCC2D_RAT Isoform Delta 3 of Calcium/calmodulin-dependent protein kinase type II subunit delta OS	8	56.446	154.56	2.38687e+06	2.27711e+06	0.511436	0.710958	1.0482	0.0679173
Psmc1	P62193	sp|P62193|PRS4_RAT 26S proteasome regulatory subunit 4 OS=Rattus norvegicus OX=10116 GN=Psmc1 PE=1 SV=1	11	49.184	154.3	2.00452e+06	2.03105e+06	0.721808	0.754686	0.986938	-0.0189684
Cst3	P14841	sp|P14841|CYTC_RAT Cystatin-C OS=Rattus norvegicus OX=10116 GN=Cst3 PE=1 SV=2	4	15.437	154.23	681340	681062	0.995562	0.809276	1.00041	0.000588917
Ppp1cb	P62142	sp|P62142|PP1B_RAT Serine/threonine-protein phosphatase PP1-beta catalytic subunit OS=Rattus norvegicus OX=10116 GN=Ppp1cb PE=1 SV=3	5	37.186	154.12	1.57013e+06	1.62495e+06	0.313918	0.650926	0.966269	-0.0495038
Maoa	G3V9Z3	tr|G3V9Z3|G3V9Z3_RAT Amine oxidase OS=Rattus norvegicus OX=10116 GN=Maoa PE=1 SV=1 ;tr|B2GV33|B2GV33_RAT Amine oxidase (Fragment) OS=Rattus norvegicus OX=10116 GN=Maoa PE=2 SV=1 ;sp|P21396|AOFA_RAT Amine oxidase [flavin-containing] A OS=Rattus norvegicus OX=	12	59.52	154.08	2.5059e+06	2.4521e+06	0.864867	0.786605	1.02194	0.0313107
Akr1a1	P51635	sp|P51635|AK1A1_RAT Aldo-keto reductase family 1 member A1 OS=Rattus norvegicus OX=10116 GN=Akr1a1 PE=1 SV=2	15	36.505	154.02	1.69619e+06	1.80335e+06	0.383907	0.670557	0.940573	-0.0883885
Rpl6	Q6P790	tr|Q6P790|Q6P790_RAT 60S ribosomal protein L6 (Fragment) OS=Rattus norvegicus OX=10116 GN=Rpl6 PE=2 SV=1 ;tr|F1LQS3|F1LQS3_RAT 60S ribosomal protein L6 OS=Rattus norvegicus OX=10116 GN=Rpl6-ps1 PE=3 SV=1 ;sp|P21533|RL6_RAT 60S ribosomal protein L6 OS=Rattus	14	33.473	154	2.03705e+06	1.97487e+06	0.419137	0.683538	1.03149	0.0447251
Ywhah	P68511	sp|P68511|1433F_RAT 14-3-3 protein eta OS=Rattus norvegicus OX=10116 GN=Ywhah PE=1 SV=2 ;tr|A0A0G2K2B8|A0A0G2K2B8_RAT 14-3-3 protein eta OS=Rattus norvegicus OX=10116 GN=Ywhah PE=1 SV=1	11	28.211	153.94	1.83047e+06	1.70334e+06	0.343536	0.659236	1.07464	0.10385
DMN	Q810D0	tr|Q810D0|Q810D0_RAT Desmuslin OS=Rattus norvegicus OX=10116 GN=DMN PE=2 SV=1 ;tr|A0A096MK54|A0A096MK54_RAT RCG24674, isoform CRA_e OS=Rattus norvegicus OX=10116 GN=Synm PE=1 SV=1 ;tr|G3V9G5|G3V9G5_RAT RCG24674, isoform CRA_b OS=Rattus norvegicus OX=10116 GN	13	140.73	153.42	1.07659e+06	1.35393e+06	0.059483	0.501476	0.795162	-0.330679
Rab7a	P09527	sp|P09527|RAB7A_RAT Ras-related protein Rab-7a OS=Rattus norvegicus OX=10116 GN=Rab7a PE=1 SV=2 ;tr|A0A0G2K930|A0A0G2K930_RAT Ras-related protein Rab-7a OS=Rattus norvegicus OX=10116 GN=Rab7a PE=1 SV=1	9	23.504	153.42	1.35254e+06	1.4244e+06	0.296362	0.645337	0.94955	-0.0746847
Mpc2	P38718-2	sp|P38718-2|MPC2_RAT Isoform Short of Mitochondrial pyruvate carrier 2 OS=Rattus norvegicus OX=10116 GN=Mpc2 ;sp|P38718|MPC2_RAT Mitochondrial pyruvate carrier 2 OS=Rattus norvegicus OX=10116 GN=Mpc2 PE=2 SV=1	7	12.968	153.34	3.2642e+06	3.62305e+06	0.47634	0.701542	0.900953	-0.150476
Apoe	Q6PAH0	tr|Q6PAH0|Q6PAH0_RAT Apolipoprotein E OS=Rattus norvegicus OX=10116 GN=Apoe PE=2 SV=1 ;tr|Q65ZS7|Q65ZS7_RAT Rat apolipoprotein E protein OS=Rattus norvegicus OX=10116 PE=3 SV=1 ;tr|A0A0G2K151|A0A0G2K151_RAT Apolipoprotein E OS=Rattus norvegicus OX=10116 GN=A	16	35.763	153.29	2.46267e+06	3.32849e+06	0.617871	0.733991	0.739878	-0.434641
Synpo	B1VKB4	tr|B1VKB4|B1VKB4_RAT Synaptopodin OS=Rattus norvegicus OX=10116 GN=Synpo PE=2 SV=1 ;sp|Q9Z327-3|SYNPO_RAT Isoform 3 of Synaptopodin OS=Rattus norvegicus OX=10116 GN=Synpo ;sp|Q9Z327-2|SYNPO_RAT Isoform 2 of Synaptopodin OS=Rattus norvegicus OX=10116 GN=Synpo	10	96.717	153.14	1.17723e+06	1.17171e+06	0.919283	0.796668	1.00471	0.00678124
Ltbp4	D4A917	tr|D4A917|D4A917_RAT Latent-transforming growth factor beta-binding protein 4 OS=Rattus norvegicus OX=10116 GN=Ltbp4 PE=1 SV=2 ;tr|A0A0G2K588|A0A0G2K588_RAT Latent-transforming growth factor beta-binding protein 4 OS=Rattus norvegicus OX=10116 GN=Ltbp4 PE=1	12	174.52	152.96	705982	816705	0.556576	0.72162	0.864427	-0.210184
Psmd13	B0BN93	sp|B0BN93|PSD13_RAT 26S proteasome non-ATPase regulatory subunit 13 OS=Rattus norvegicus OX=10116 GN=Psmd13 PE=1 SV=1	15	42.817	152.55	1.44247e+06	1.43921e+06	0.925434	0.797746	1.00227	0.00326794
Idh3a	F1LNF7	tr|F1LNF7|F1LNF7_RAT Isocitrate dehydrogenase [NAD] subunit, mitochondrial OS=Rattus norvegicus OX=10116 GN=Idh3a PE=1 SV=2 ;sp|Q99NA5|IDH3A_RAT Isocitrate dehydrogenase [NAD] subunit alpha, mitochondrial OS=Rattus norvegicus OX=10116 GN=Idh3a PE=1 SV=1	18	41.176	152.55	5.70029e+06	5.88985e+06	0.566502	0.723774	0.967816	-0.0471958
Itgb1	A0A0G2JSK5	tr|A0A0G2JSK5|A0A0G2JSK5_RAT Integrin beta OS=Rattus norvegicus OX=10116 GN=Itgb1 PE=1 SV=1 ;sp|P49134|ITB1_RAT Integrin beta-1 OS=Rattus norvegicus OX=10116 GN=Itgb1 PE=2 SV=1	15	88.344	152.17	2.06359e+06	2.2443e+06	0.0271752	0.436399	0.91948	-0.121109
Arcn1	Q66H80	sp|Q66H80|COPD_RAT Coatomer subunit delta OS=Rattus norvegicus OX=10116 GN=Arcn1 PE=2 SV=1	12	57.199	152.17	1.13913e+06	1.07609e+06	0.287469	0.642287	1.05858	0.0821284
Tagln	P31232	sp|P31232|TAGL_RAT Transgelin OS=Rattus norvegicus OX=10116 GN=Tagln PE=1 SV=2 ;tr|A0A0G2JWK7|A0A0G2JWK7_RAT Transgelin OS=Rattus norvegicus OX=10116 GN=Tagln PE=1 SV=1	14	22.603	151.95	2.76352e+06	3.07298e+06	0.811701	0.775761	0.899295	-0.153134
Calm3	P0DP31	sp|P0DP31|CALM3_RAT Calmodulin-3 OS=Rattus norvegicus OX=10116 GN=Calm3 PE=1 SV=1 ;sp|P0DP30|CALM2_RAT Calmodulin-2 OS=Rattus norvegicus OX=10116 GN=Calm2 PE=1 SV=1 ;sp|P0DP29|CALM1_RAT Calmodulin-1 OS=Rattus norvegicus OX=10116 GN=Calm1 PE=1 SV=1 ;tr|D4ABV5|	9	16.837	151.94	1.18048e+06	1.41672e+06	0.409607	0.680156	0.833252	-0.263175
Dcn	Q01129	sp|Q01129|PGS2_RAT Decorin OS=Rattus norvegicus OX=10116 GN=Dcn PE=1 SV=1	14	39.805	151.64	4.21594e+06	2.73487e+06	0.213406	0.608992	1.54155	0.624384
Psma7	A0A0G2K0W9	tr|A0A0G2K0W9|A0A0G2K0W9_RAT Proteasome subunit alpha type OS=Rattus norvegicus OX=10116 GN=Psma7 PE=1 SV=1 ;sp|P48004-2|PSA7_RAT Isoform RC6-IS of Proteasome subunit alpha type-7 OS=Rattus norvegicus OX=10116 GN=Psma7 ;sp|P48004|PSA7_RAT Proteasome subunit	10	27.855	150.99	1.57664e+06	1.75501e+06	0.149764	0.565455	0.898365	-0.154626
Pdia6	A0A0G2JSZ5	tr|A0A0G2JSZ5|A0A0G2JSZ5_RAT Protein disulfide-isomerase A6 OS=Rattus norvegicus OX=10116 GN=Pdia6 PE=1 SV=1 ;sp|Q63081|PDIA6_RAT Protein disulfide-isomerase A6 OS=Rattus norvegicus OX=10116 GN=Pdia6 PE=1 SV=2	10	48.76	150.91	1.32958e+06	1.28758e+06	0.659865	0.741407	1.03262	0.0463062
Atad3	Q3KRE0	sp|Q3KRE0|ATAD3_RAT ATPase family AAA domain-containing protein 3 OS=Rattus norvegicus OX=10116 GN=Atad3 PE=1 SV=1	14	66.758	150.87	1.20624e+06	1.21573e+06	0.906074	0.794313	0.992198	-0.0112996
LOC102556347	M0R3X6	tr|M0R3X6|M0R3X6_RAT Carbonyl reductase [NADPH] 1-like OS=Rattus norvegicus OX=10116 GN=LOC102556347 PE=1 SV=1 ;tr|A0A0G2JSV2|A0A0G2JSV2_RAT Carbonyl reductase [NADPH] 1-like OS=Rattus norvegicus OX=10116 GN=Cbr1 PE=1 SV=1 ;tr|A0A0G2K658|A0A0G2K658_RAT Carbo	2	30.611	150.8	2.52596e+06	2.35488e+06	0.6539	0.740341	1.07265	0.101175
Uggt1	Q9JLA3	sp|Q9JLA3|UGGG1_RAT UDP-glucose:glycoprotein glucosyltransferase 1 OS=Rattus norvegicus OX=10116 GN=Uggt1 PE=1 SV=2	18	176.43	150.67	1.17205e+06	1.19605e+06	0.658364	0.74114	0.97993	-0.0292487
Pacsin3	Q5I2Z0	tr|Q5I2Z0|Q5I2Z0_RAT Protein kinase C and casein kinase substrate in neurons 3 OS=Rattus norvegicus OX=10116 GN=Pacsin3 PE=1 SV=1 ;tr|G3V9N7|G3V9N7_RAT Protein kinase C and casein kinase substrate in neurons 3 OS=Rattus norvegicus OX=10116 GN=Pacsin3 PE=1 S	11	48.64	150.59	973201	1.00342e+06	0.610001	0.73252	0.969886	-0.0441125
Dnajc11	B1WBY5	tr|B1WBY5|B1WBY5_RAT DnaJ (Hsp40) homolog, subfamily C, member 11 OS=Rattus norvegicus OX=10116 GN=Dnajc11 PE=1 SV=1	17	63.204	150.46	2.2113e+06	2.45146e+06	0.17495	0.584689	0.902035	-0.148745
Klhl41	Q9ER30	sp|Q9ER30|KLH41_RAT Kelch-like protein 41 OS=Rattus norvegicus OX=10116 GN=Klhl41 PE=1 SV=1	16	68.212	150.34	2.26042e+06	2.73446e+06	0.00531661	0.301936	0.826643	-0.274663
Matr3	A0A0G2JSR7	tr|A0A0G2JSR7|A0A0G2JSR7_RAT Matrin-3 OS=Rattus norvegicus OX=10116 GN=Matr3 PE=1 SV=1 ;sp|P43244|MATR3_RAT Matrin-3 OS=Rattus norvegicus OX=10116 GN=Matr3 PE=1 SV=2 ;tr|B5DEM0|B5DEM0_RAT Matr3 protein (Fragment) OS=Rattus norvegicus OX=10116 GN=Matr3 PE=2 S	10	94.501	150.23	678293	614785	0.0561165	0.496862	1.1033	0.141826
Macrod1	G3V8V6	tr|G3V8V6|G3V8V6_RAT ADP-ribose glycohydrolase MACROD1 OS=Rattus norvegicus OX=10116 GN=Macrod1 PE=1 SV=3 ;tr|A0A0G2K5F1|A0A0G2K5F1_RAT ADP-ribose glycohydrolase MACROD1 OS=Rattus norvegicus OX=10116 GN=Macrod1 PE=1 SV=1 ;sp|Q8K4G6|MACD1_RAT ADP-ribose glyco	10	27.078	150.11	1.75708e+06	1.53696e+06	0.152111	0.567313	1.14322	0.1931
Prdx6	O35244	sp|O35244|PRDX6_RAT Peroxiredoxin-6 OS=Rattus norvegicus OX=10116 GN=Prdx6 PE=1 SV=3	13	24.818	149.84	2.71817e+06	2.83689e+06	0.4011	0.677032	0.958154	-0.0616711
Ptgr1	P97584	sp|P97584|PTGR1_RAT Prostaglandin reductase 1 OS=Rattus norvegicus OX=10116 GN=Ptgr1 PE=2 SV=3	10	35.718	149.58	1.38688e+06	1.3742e+06	0.904796	0.794083	1.00923	0.0132561
Eif2s3y	C9WPN6	sp|C9WPN6|IF2H_RAT Eukaryotic translation initiation factor 2 subunit 3, Y-linked OS=Rattus norvegicus OX=10116 GN=Eif2s3y PE=2 SV=2 ;sp|P81795|IF2G_RAT Eukaryotic translation initiation factor 2 subunit 3, X-linked OS=Rattus norvegicus OX=10116 GN=Eif2s3 P	10	51.153	149.38	1.26176e+06	1.24814e+06	0.608932	0.732317	1.01091	0.0156571
Auh	F1LU71	sp|F1LU71|AUHM_RAT Methylglutaconyl-CoA hydratase, mitochondrial OS=Rattus norvegicus OX=10116 GN=Auh PE=1 SV=2	13	33.341	148.98	1.65169e+06	1.69107e+06	0.813513	0.776149	0.976711	-0.0339968
Qars1	Q66H61	sp|Q66H61|SYQ_RAT Glutamine--tRNA ligase OS=Rattus norvegicus OX=10116 GN=Qars1 PE=1 SV=1 ;tr|M0RDR7|M0RDR7_RAT Glutamine--tRNA ligase-like OS=Rattus norvegicus OX=10116 GN=LOC100911132 PE=1 SV=1	15	87.699	148.42	1.16275e+06	1.2156e+06	0.512722	0.711283	0.956525	-0.0641248
Qdpr	P11348	sp|P11348|DHPR_RAT Dihydropteridine reductase OS=Rattus norvegicus OX=10116 GN=Qdpr PE=1 SV=1	10	25.552	148.35	1.42704e+06	1.2657e+06	0.141699	0.558705	1.12747	0.173089
Kars1	Q5XIM7	sp|Q5XIM7|SYK_RAT Lysine--tRNA ligase OS=Rattus norvegicus OX=10116 GN=Kars1 PE=1 SV=1	17	71.622	148.22	2.08317e+06	2.10208e+06	0.835293	0.780706	0.991004	-0.0130378
Fyco1	D3Z9D2	tr|D3Z9D2|D3Z9D2_RAT FYVE and coiled-coil domain autophagy adaptor 1 OS=Rattus norvegicus OX=10116 GN=Fyco1 PE=1 SV=1	18	163.55	148.01	1.34969e+06	1.43471e+06	0.0837582	0.525034	0.940742	-0.0881292
Afm	G3V9R9	tr|G3V9R9|G3V9R9_RAT Afamin OS=Rattus norvegicus OX=10116 GN=Afm PE=1 SV=1 ;sp|P36953|AFAM_RAT Afamin OS=Rattus norvegicus OX=10116 GN=Afm PE=3 SV=1 ;tr|Q5BJP7|Q5BJP7_RAT Afm protein (Fragment) OS=Rattus norvegicus OX=10116 GN=Afm PE=2 SV=1	21	69.241	147.59	3.46669e+06	4.1039e+06	0.595236	0.729671	0.844732	-0.243434
Lmcd1	Q6AYF2	tr|Q6AYF2|Q6AYF2_RAT LIM and cysteine-rich domains 1 OS=Rattus norvegicus OX=10116 GN=Lmcd1 PE=1 SV=1	15	41.085	147.37	1.60295e+06	2.03543e+06	0.129423	0.547261	0.787523	-0.344606
Eef1a1	P62630	sp|P62630|EF1A1_RAT Elongation factor 1-alpha 1 OS=Rattus norvegicus OX=10116 GN=Eef1a1 PE=2 SV=1 ;tr|M0R757|M0R757_RAT Elongation factor 1-alpha OS=Rattus norvegicus OX=10116 GN=LOC100360413 PE=3 SV=1 ;tr|F1M6C2|F1M6C2_RAT Tr-type G domain-containing protei	7	50.113	146.9	1.08079e+06	1.20745e+06	0.319755	0.652668	0.895106	-0.15987
Qrsl1	Q5FWT5	sp|Q5FWT5|GATA_RAT Glutamyl-tRNA(Gln) amidotransferase subunit A, mitochondrial OS=Rattus norvegicus OX=10116 GN=Qrsl1 PE=2 SV=1	8	56.837	146.36	407656	363160	0.0602112	0.502417	1.12253	0.166748
Psmb4	G3V8U9	tr|G3V8U9|G3V8U9_RAT Proteasome subunit beta OS=Rattus norvegicus OX=10116 GN=Psmb4 PE=1 SV=2 ;sp|P34067|PSB4_RAT Proteasome subunit beta type-4 OS=Rattus norvegicus OX=10116 GN=Psmb4 PE=1 SV=2	6	25.76	145.76	1.0061e+06	1.03106e+06	0.579804	0.726565	0.975784	-0.0353658
Tjp1	F1M4A0	tr|F1M4A0|F1M4A0_RAT Tight junction protein 1 (Predicted) OS=Rattus norvegicus OX=10116 GN=Tjp1 PE=1 SV=2 ;sp|A0A0G2K2P5|ZO1_RAT Tight junction protein ZO-1 OS=Rattus norvegicus OX=10116 GN=Tjp1 PE=1 SV=1	16	194.03	145.71	1.36726e+06	1.41917e+06	0.458145	0.696206	0.963423	-0.0537588
Ablim1	Q3KR72	tr|Q3KR72|Q3KR72_RAT Actin-binding LIM protein 1 OS=Rattus norvegicus OX=10116 GN=Ablim1 PE=2 SV=1 ;tr|A0A0G2JW01|A0A0G2JW01_RAT HP domain-containing protein OS=Rattus norvegicus OX=10116 PE=1 SV=1 ;tr|E9PT39|E9PT39_RAT HP domain-containing protein (Fragment	10	48.7	145.59	1.37916e+06	1.31294e+06	0.630611	0.736306	1.05044	0.0709872
Gpd1	O35077	sp|O35077|GPDA_RAT Glycerol-3-phosphate dehydrogenase [NAD(+)], cytoplasmic OS=Rattus norvegicus OX=10116 GN=Gpd1 PE=1 SV=4	16	37.452	145.41	3.16908e+06	3.26386e+06	0.589836	0.7286	0.970962	-0.0425132
Ilk	Q99J82	sp|Q99J82|ILK_RAT Integrin-linked protein kinase OS=Rattus norvegicus OX=10116 GN=Ilk PE=2 SV=1	16	51.373	145.3	2.54658e+06	2.48553e+06	0.477521	0.701877	1.02456	0.0350052
LOC100912599	D3ZCZ9	tr|D3ZCZ9|D3ZCZ9_RAT NADH dehydrogenase [ubiquinone] iron-sulfur protein 6, mitochondrial OS=Rattus norvegicus OX=10116 GN=LOC100912599 PE=1 SV=1	7	13.04	145.07	1.52851e+06	1.52222e+06	0.961764	0.803888	1.00413	0.00594699
Prkacb	P68182	sp|P68182|KAPCB_RAT cAMP-dependent protein kinase catalytic subunit beta OS=Rattus norvegicus OX=10116 GN=Prkacb PE=1 SV=2 ;tr|Q05759|Q05759_RAT cAMP-dependent protein kinase catalytic subunit (Fragment) OS=Rattus norvegicus OX=10116 PE=2 SV=1	5	40.707	144.98	347955	344369	0.912944	0.795545	1.01041	0.014946
Ran	P62828	sp|P62828|RAN_RAT GTP-binding nuclear protein Ran OS=Rattus norvegicus OX=10116 GN=Ran PE=1 SV=3 ;tr|Q66H11|Q66H11_RAT GTP-binding nuclear protein Ran OS=Rattus norvegicus OX=10116 GN=RGD1306195 PE=2 SV=1 ;sp|Q8K586|RANT_RAT GTP-binding nuclear protein Ran,	10	24.423	144.68	1.28101e+06	1.31755e+06	0.547266	0.71954	0.972262	-0.0405828
Syne1	A0A5P8DHN0	tr|A0A5P8DHN0|A0A5P8DHN0_RAT Nesprin 1 long isoform OS=Rattus norvegicus OX=10116 GN=Syne1 PE=2 SV=1 ;tr|A0A5P8DHK4|A0A5P8DHK4_RAT Nesprin 1 short isoform OS=Rattus norvegicus OX=10116 GN=Syne1 PE=2 SV=1 ;tr|Q8VHJ9|Q8VHJ9_RAT Nesprin-1 OS=Rattus norvegicus O	22	1011.1	144.25	1.1402e+06	1.0573e+06	0.120863	0.544268	1.0784	0.108894
Tmem143	A0A0G2K513	tr|A0A0G2K513|A0A0G2K513_RAT Transmembrane protein 143 OS=Rattus norvegicus OX=10116 GN=Tmem143 PE=1 SV=1 ;tr|D3ZSD8|D3ZSD8_RAT Transmembrane protein 143 OS=Rattus norvegicus OX=10116 GN=Tmem143 PE=1 SV=1	11	50.989	144.16	898270	940878	0.536108	0.716969	0.954715	-0.0668583
Pdp1	A0A0G2QC17	tr|A0A0G2QC17|A0A0G2QC17_RAT Protein phosphatase 2C, magnesium dependent, catalytic subunit, isoform CRA_a OS=Rattus norvegicus OX=10116 GN=Pdp1 PE=1 SV=1 ;tr|A1L1J4|A1L1J4_RAT Protein phosphatase 2C, magnesium dependent, catalytic subunit OS=Rattus norvegi	12	63.835	142.54	797113	762176	0.534964	0.7167	1.04584	0.0646589
Hnrnph1	A0A0G2JTG7	tr|A0A0G2JTG7|A0A0G2JTG7_RAT Heterogeneous nuclear ribonucleoprotein H OS=Rattus norvegicus OX=10116 GN=Hnrnph1 PE=1 SV=1 ;tr|Q499R8|Q499R8_RAT Heterogeneous nuclear ribonucleoprotein H OS=Rattus norvegicus OX=10116 GN=Hnrnph1 PE=1 SV=1 ;tr|G3V9Q3|G3V9Q3_RAT	3	49.199	142.44	762834	706392	0.119821	0.543877	1.0799	0.110902
Rab14	B0BMW0	tr|B0BMW0|B0BMW0_RAT RAB14, member RAS oncogene family OS=Rattus norvegicus OX=10116 GN=Rab14 PE=1 SV=1 ;sp|P61107|RAB14_RAT Ras-related protein Rab-14 OS=Rattus norvegicus OX=10116 GN=Rab14 PE=1 SV=3	11	23.897	142.42	982415	1.01506e+06	0.225983	0.615889	0.967844	-0.0471539
Pcbp2	Q6AYU2	tr|Q6AYU2|Q6AYU2_RAT Pcbp2 protein OS=Rattus norvegicus OX=10116 GN=Pcbp2 PE=2 SV=1 ;tr|Q4V8F6|Q4V8F6_RAT Pcbp2 protein OS=Rattus norvegicus OX=10116 GN=Pcbp2 PE=1 SV=1 ;tr|Q6AYU5|Q6AYU5_RAT Poly(rC)-binding protein 2 OS=Rattus norvegicus OX=10116 GN=Pcbp2 P	2	38.221	142.33	1.23137e+06	1.2583e+06	0.655259	0.740585	0.978601	-0.0312073
Rdx	Q5WQV5	tr|Q5WQV5|Q5WQV5_RAT Radixin OS=Rattus norvegicus OX=10116 PE=1 SV=1 ;tr|Q5PQK5|Q5PQK5_RAT Radixin OS=Rattus norvegicus OX=10116 GN=Rdx PE=2 SV=1 ;tr|E9PT65|E9PT65_RAT Radixin OS=Rattus norvegicus OX=10116 GN=Rdx PE=1 SV=2 ;tr|T1SRT4|T1SRT4_RAT Radixin isofor	11	68.571	142.15	1.78196e+06	1.82057e+06	0.113944	0.541549	0.97879	-0.0309287
Acaa1a	F1LPD6	tr|F1LPD6|F1LPD6_RAT 3-ketoacyl-CoA thiolase A, peroxisomal OS=Rattus norvegicus OX=10116 GN=Acaa1a PE=1 SV=2 ;sp|P21775|THIKA_RAT 3-ketoacyl-CoA thiolase A, peroxisomal OS=Rattus norvegicus OX=10116 GN=Acaa1a PE=1 SV=2 ;sp|P07871|THIKB_RAT 3-ketoacyl-CoA th	9	44.524	142.03	603370	518696	0.0456018	0.478908	1.16325	0.218155
Atp5f1c	P35435	sp|P35435|ATPG_RAT ATP synthase subunit gamma, mitochondrial OS=Rattus norvegicus OX=10116 GN=Atp5f1c PE=1 SV=2 ;tr|Q6QI09|Q6QI09_RAT ATP synthase subunit gamma, mitochondrial OS=Rattus norvegicus OX=10116 GN=Taf3 PE=1 SV=1 ;tr|Q6PCU0|Q6PCU0_RAT ATP synthase	14	30.19	141.95	5.83753e+06	5.55076e+06	0.619161	0.734229	1.05166	0.0726726
Aspn	Q5XIH1	tr|Q5XIH1|Q5XIH1_RAT Asporin OS=Rattus norvegicus OX=10116 GN=Aspn PE=1 SV=1	11	42.767	141.95	1.69221e+06	1.22309e+06	0.460653	0.696962	1.38355	0.468372
Tomm70	Q75Q39	sp|Q75Q39|TOM70_RAT Mitochondrial import receptor subunit TOM70 OS=Rattus norvegicus OX=10116 GN=Tomm70 PE=1 SV=1 ;tr|R9PXR4|R9PXR4_RAT Mitochondrial import receptor subunit TOM70 OS=Rattus norvegicus OX=10116 GN=Tomm70 PE=1 SV=1	19	67.444	141.82	3.40902e+06	3.79139e+06	0.17815	0.586998	0.899148	-0.15337
Lcp1	Q5XI38	tr|Q5XI38|Q5XI38_RAT Lymphocyte cytosolic protein 1 OS=Rattus norvegicus OX=10116 GN=Lcp1 PE=1 SV=1 ;tr|A0A0G2K014|A0A0G2K014_RAT Lymphocyte cytosolic protein 1 OS=Rattus norvegicus OX=10116 GN=Lcp1 PE=1 SV=1	14	70.121	141.8	1.06888e+06	1.21261e+06	0.351654	0.661301	0.881469	-0.182019
Coq3	Q4G082	tr|Q4G082|Q4G082_RAT Coq3 protein (Fragment) OS=Rattus norvegicus OX=10116 GN=Coq3 PE=2 SV=1 ;sp|Q63159|COQ3_RAT Ubiquinone biosynthesis O-methyltransferase, mitochondrial OS=Rattus norvegicus OX=10116 GN=Coq3 PE=2 SV=2	6	38.177	141.68	1.54194e+06	1.36945e+06	0.335752	0.657174	1.12595	0.171145
Myo18a	A0A0G2JY08	tr|A0A0G2JY08|A0A0G2JY08_RAT Unconventional myosin-XVIIIa OS=Rattus norvegicus OX=10116 GN=Myo18a PE=1 SV=1 ;sp|D3ZFD0|MY18A_RAT Unconventional myosin-XVIIIa OS=Rattus norvegicus OX=10116 GN=Myo18a PE=1 SV=2	20	233.38	140.73	1.15659e+06	1.26141e+06	0.0648589	0.507995	0.916905	-0.125156
Txnrd2	A0A0G2K6E2	tr|A0A0G2K6E2|A0A0G2K6E2_RAT Thioredoxin reductase 2, isoform CRA_a OS=Rattus norvegicus OX=10116 GN=Txnrd2 PE=1 SV=1 ;tr|F1M6X5|F1M6X5_RAT Thioredoxin reductase 2, mitochondrial OS=Rattus norvegicus OX=10116 GN=Txnrd2 PE=1 SV=3 ;sp|Q9Z0J5-2|TRXR2_RAT Isofor	13	56.367	140.71	1.15365e+06	1.1584e+06	0.959451	0.803508	0.995893	-0.00593769
Gpd2	P35571	sp|P35571|GPDM_RAT Glycerol-3-phosphate dehydrogenase, mitochondrial OS=Rattus norvegicus OX=10116 GN=Gpd2 PE=1 SV=1 ;tr|A0A0G2K0Z7|A0A0G2K0Z7_RAT Glycerol-3-phosphate dehydrogenase, mitochondrial OS=Rattus norvegicus OX=10116 GN=Gpd2 PE=1 SV=1 ;tr|A0A0G2K1F	18	80.972	140.6	1.23061e+06	1.05885e+06	0.0594379	0.501418	1.16222	0.216877
Snta1	B5DFL0	tr|B5DFL0|B5DFL0_RAT Snta1 protein OS=Rattus norvegicus OX=10116 GN=Snta1 PE=1 SV=1 ;tr|Q498T0|Q498T0_RAT Snta1 protein (Fragment) OS=Rattus norvegicus OX=10116 GN=Snta1 PE=2 SV=1	10	53.362	140.52	1.13154e+06	1.1423e+06	0.740641	0.759423	0.990581	-0.0136539
Ap2a2	A0A0G2K943	tr|A0A0G2K943|A0A0G2K943_RAT AP-2 complex subunit alpha OS=Rattus norvegicus OX=10116 GN=Ap2a2 PE=1 SV=1 ;sp|P18484|AP2A2_RAT AP-2 complex subunit alpha-2 OS=Rattus norvegicus OX=10116 GN=Ap2a2 PE=1 SV=3 ;tr|Q66HM2|Q66HM2_RAT AP-2 complex subunit alpha OS=Ra	12	101.58	140.28	1.00583e+06	1.00626e+06	0.992707	0.808832	0.999575	-0.000613793
Rad23b	Q4KMA2	sp|Q4KMA2|RD23B_RAT UV excision repair protein RAD23 homolog B OS=Rattus norvegicus OX=10116 GN=Rad23b PE=1 SV=1	5	43.496	140.14	691589	689271	0.928156	0.798219	1.00336	0.00484345
Tars2	Q68FW7	sp|Q68FW7|SYTM_RAT Threonine--tRNA ligase, mitochondrial OS=Rattus norvegicus OX=10116 GN=Tars2 PE=2 SV=1	15	81.671	140.14	1.60949e+06	1.66062e+06	0.515273	0.711924	0.969214	-0.045113
Crk	Q63768	sp|Q63768|CRK_RAT Adapter molecule crk OS=Rattus norvegicus OX=10116 GN=Crk PE=1 SV=1 ;sp|Q63768-2|CRK_RAT Isoform Crk-I of Adapter molecule crk OS=Rattus norvegicus OX=10116 GN=Crk	10	33.844	139.94	504421	517462	0.639166	0.737817	0.974798	-0.0368241
Tacc2	D3ZXK3	tr|D3ZXK3|D3ZXK3_RAT Transforming, acidic coiled-coil-containing protein 2 OS=Rattus norvegicus OX=10116 GN=Tacc2 PE=1 SV=1 ;tr|A0A0G2K598|A0A0G2K598_RAT Transforming, acidic coiled-coil-containing protein 2 OS=Rattus norvegicus OX=10116 GN=Tacc2 PE=1 SV=1	14	300.23	139.62	429932	439729	0.639736	0.737917	0.97772	-0.0325068
Obsl1	D3ZZ80	sp|D3ZZ80|OBSL1_RAT Obscurin-like protein 1 OS=Rattus norvegicus OX=10116 GN=Obsl1 PE=2 SV=3	18	197.86	139.45	1.05614e+06	1.12114e+06	0.18833	0.593929	0.942019	-0.0861716
Slc27a1	Q6GMM8	tr|Q6GMM8|Q6GMM8_RAT Long-chain fatty acid transport protein 1 OS=Rattus norvegicus OX=10116 GN=Slc27a1 PE=1 SV=1 ;sp|P97849|S27A1_RAT Long-chain fatty acid transport protein 1 OS=Rattus norvegicus OX=10116 GN=Slc27a1 PE=2 SV=1	14	71.346	139.27	1.80759e+06	1.73693e+06	0.72113	0.754512	1.04068	0.0575254
Tubb5	P69897	sp|P69897|TBB5_RAT Tubulin beta-5 chain OS=Rattus norvegicus OX=10116 GN=Tubb5 PE=1 SV=1 ;sp|P69897-2|TBB5_RAT Isoform 2 of Tubulin beta-5 chain OS=Rattus norvegicus OX=10116 GN=Tubb5	3	49.67	139.14	603694	697247	0.455058	0.695267	0.865826	-0.207851
Ctsd	Q6P6T6	tr|Q6P6T6|Q6P6T6_RAT Cathepsin D OS=Rattus norvegicus OX=10116 GN=Ctsd PE=1 SV=1 ;sp|P24268|CATD_RAT Cathepsin D OS=Rattus norvegicus OX=10116 GN=Ctsd PE=1 SV=1	10	44.622	139.1	1.40122e+06	1.37663e+06	0.777036	0.768078	1.01786	0.025543
Ambp	Q64240	sp|Q64240|AMBP_RAT Protein AMBP OS=Rattus norvegicus OX=10116 GN=Ambp PE=1 SV=1	8	38.851	138.98	1.20073e+06	1.84847e+06	0.271824	0.636516	0.649579	-0.622423
Echdc2	D3ZIL6	tr|D3ZIL6|D3ZIL6_RAT Enoyl CoA hydratase domain-containing 2 OS=Rattus norvegicus OX=10116 GN=Echdc2 PE=1 SV=1	9	31.779	138.8	1.32341e+06	1.25397e+06	0.638274	0.737661	1.05537	0.0777536
Dars	A9CMB7	tr|A9CMB7|A9CMB7_RAT Aspartyl-tRNA synthetase OS=Rattus norvegicus OX=10116 GN=Dars PE=3 SV=1 ;sp|P15178|SYDC_RAT Aspartate--tRNA ligase, cytoplasmic OS=Rattus norvegicus OX=10116 GN=Dars1 PE=1 SV=1	17	57.126	138.69	1.64146e+06	1.80121e+06	0.111909	0.540691	0.911312	-0.133983
Sgcd	F1LYS7	tr|F1LYS7|F1LYS7_RAT Sarcoglycan, delta OS=Rattus norvegicus OX=10116 GN=Sgcd PE=4 SV=3	11	32.087	138.66	1.83347e+06	1.67045e+06	0.173871	0.583896	1.09759	0.13434
Psmd4	O88321	tr|O88321|O88321_RAT Antisecretory factor OS=Rattus norvegicus OX=10116 GN=Psmd4 PE=1 SV=1 ;tr|Q9ESH1|Q9ESH1_RAT 26S proteasome subunit S5a OS=Rattus norvegicus OX=10116 GN=Psmd4 PE=1 SV=1	9	41.073	138.58	931721	918771	0.657507	0.740987	1.0141	0.0201933
Clasp1	A0A0G2JTD7	tr|A0A0G2JTD7|A0A0G2JTD7_RAT Cytoplasmic linker-associated protein 1 OS=Rattus norvegicus OX=10116 GN=Clasp1 PE=1 SV=1 ;tr|F1LNR1|F1LNR1_RAT Cytoplasmic linker-associated protein 1 OS=Rattus norvegicus OX=10116 GN=Clasp1 PE=1 SV=3 ;tr|F1LNR0|F1LNR0_RAT Cytop	15	161	138.52	997495	1.03754e+06	0.138921	0.556239	0.961408	-0.0567794
Nudt8	D3ZEH6	tr|D3ZEH6|D3ZEH6_RAT Nudix hydrolase 8 OS=Rattus norvegicus OX=10116 GN=Nudt8 PE=1 SV=1	9	23.092	138.01	647676	680225	0.355251	0.66219	0.95215	-0.070739
Thop1	P24155	sp|P24155|THOP1_RAT Thimet oligopeptidase OS=Rattus norvegicus OX=10116 GN=Thop1 PE=1 SV=4 ;tr|A0A0G2KAW4|A0A0G2KAW4_RAT Thimet oligopeptidase OS=Rattus norvegicus OX=10116 GN=Thop1 PE=1 SV=1	13	78.385	137.92	1.34562e+06	1.32193e+06	0.585869	0.727802	1.01792	0.0256218
Eif3j	A0JPM9	sp|A0JPM9|EIF3J_RAT Eukaryotic translation initiation factor 3 subunit J OS=Rattus norvegicus OX=10116 GN=Eif3j PE=1 SV=1	9	29.187	137.89	1.39962e+06	1.47879e+06	0.382669	0.670156	0.946463	-0.0793826
Lypla1	P70470	sp|P70470|LYPA1_RAT Acyl-protein thioesterase 1 OS=Rattus norvegicus OX=10116 GN=Lypla1 PE=1 SV=1	5	24.708	137.86	994890	886696	0.218844	0.612052	1.12202	0.166098
Cct2	Q5XIM9	sp|Q5XIM9|TCPB_RAT T-complex protein 1 subunit beta OS=Rattus norvegicus OX=10116 GN=Cct2 PE=1 SV=3	14	57.458	137.62	1.08529e+06	1.26737e+06	0.064004	0.507021	0.856334	-0.223755
Igf2r	G3V824	tr|G3V824|G3V824_RAT Insulin-like growth factor 2 receptor OS=Rattus norvegicus OX=10116 GN=Igf2r PE=1 SV=1 ;tr|Q63002|Q63002_RAT Mannose 6-phosphate/insulin-like growth factor II receptor OS=Rattus norvegicus OX=10116 GN=M6P/IGF2r PE=2 SV=1	19	273.59	137.44	1.22658e+06	1.35455e+06	0.423819	0.685156	0.905528	-0.143168
Scp2	F1LQ55	tr|F1LQ55|F1LQ55_RAT Non-specific lipid-transfer protein OS=Rattus norvegicus OX=10116 GN=Scp2 PE=1 SV=3 ;sp|P11915|NLTP_RAT Non-specific lipid-transfer protein OS=Rattus norvegicus OX=10116 GN=Scp2 PE=1 SV=3 ;tr|A0A0G2KAC1|A0A0G2KAC1_RAT Non-specific lipid-	7	58.787	137.06	2.34328e+06	2.2665e+06	0.644045	0.738664	1.03388	0.0480633
Usp24	F1LSM0	tr|F1LSM0|F1LSM0_RAT Ubiquitin-specific peptidase 24 OS=Rattus norvegicus OX=10116 GN=Usp24 PE=1 SV=2	20	294.03	136.94	1.20877e+06	1.16497e+06	0.278966	0.639217	1.0376	0.0532522
Ube2v2	Q7M767	sp|Q7M767|UB2V2_RAT Ubiquitin-conjugating enzyme E2 variant 2 OS=Rattus norvegicus OX=10116 GN=Ube2v2 PE=1 SV=3 ;tr|A0A0G2JU07|A0A0G2JU07_RAT Ubiquitin-conjugating enzyme E2 variant 2 OS=Rattus norvegicus OX=10116 GN=Ube2v2 PE=1 SV=1	1	16.353	136.82	65231	55753.7	0.381291	0.669706	1.16998	0.226489
Eif3f	D4AC36	tr|D4AC36|D4AC36_RAT Eukaryotic translation initiation factor 3 subunit F OS=Rattus norvegicus OX=10116 GN=Eif3f PE=1 SV=3	5	37.997	136.79	264294	268771	0.691129	0.746738	0.983343	-0.0242333
Hspa1b	P0DMW1	sp|P0DMW1|HS71B_RAT Heat shock 70 kDa protein 1B OS=Rattus norvegicus OX=10116 GN=Hspa1b PE=2 SV=1 ;sp|P0DMW0|HS71A_RAT Heat shock 70 kDa protein 1A OS=Rattus norvegicus OX=10116 GN=Hspa1a PE=2 SV=1	9	70.184	136.6	1.62167e+06	1.44649e+06	0.158122	0.571872	1.12111	0.164925
Sept11	A0A0G2JUL7	tr|A0A0G2JUL7|A0A0G2JUL7_RAT Septin 11 OS=Rattus norvegicus OX=10116 GN=Sept11 PE=1 SV=1 ;sp|B3GNI6-3|SEP11_RAT Isoform 3 of Septin-11 OS=Rattus norvegicus OX=10116 GN=Septin11 ;sp|B3GNI6|SEP11_RAT Septin-11 OS=Rattus norvegicus OX=10116 GN=Septin11 PE=1 SV=	7	49.341	136.28	1.19285e+06	1.13578e+06	0.487913	0.704769	1.05025	0.0707278
Ndufb10	D4A0T0	tr|D4A0T0|D4A0T0_RAT NADH:ubiquinone oxidoreductase subunit B10 OS=Rattus norvegicus OX=10116 GN=Ndufb10 PE=1 SV=1	13	20.858	136.19	3.09057e+06	3.5045e+06	0.278113	0.638901	0.881886	-0.181335
Pmpca	F1M964	tr|F1M964|F1M964_RAT Mitochondrial-processing peptidase subunit alpha OS=Rattus norvegicus OX=10116 GN=Pmpca PE=1 SV=2 ;tr|Q68FX8|Q68FX8_RAT Mitochondrial-processing peptidase subunit alpha OS=Rattus norvegicus OX=10116 GN=Pmpca PE=1 SV=1 ;sp|P20069|MPPA_RAT	16	58.381	136.13	985399	1.10176e+06	0.255686	0.629951	0.894388	-0.161028
Nqo2	Q6AY80	sp|Q6AY80|NQO2_RAT Ribosyldihydronicotinamide dehydrogenase [quinone] OS=Rattus norvegicus OX=10116 GN=Nqo2 PE=1 SV=3	12	26.275	136.12	2.22488e+06	1.93706e+06	0.144976	0.561519	1.14859	0.199858
Ipo7	D4AE96	tr|D4AE96|D4AE96_RAT Importin 7 OS=Rattus norvegicus OX=10116 GN=Ipo7 PE=1 SV=1	12	119.49	136.09	1.0438e+06	1.14344e+06	0.0178545	0.409131	0.912861	-0.131534
Prpf8	G3V6H2	tr|G3V6H2|G3V6H2_RAT Pre-mRNA processing factor 8, isoform CRA_a OS=Rattus norvegicus OX=10116 GN=Prpf8 PE=1 SV=1	20	273.61	135.95	1.1715e+06	1.16978e+06	0.967439	0.804813	1.00146	0.002112
Psmb5	G3V7Q6	tr|G3V7Q6|G3V7Q6_RAT Proteasome subunit beta OS=Rattus norvegicus OX=10116 GN=Psmb5 PE=1 SV=1 ;sp|P28075|PSB5_RAT Proteasome subunit beta type-5 OS=Rattus norvegicus OX=10116 GN=Psmb5 PE=1 SV=3	9	28.559	135.94	994074	1.06312e+06	0.370587	0.666122	0.935053	-0.0968797
Abcb7	A0A0G2KAC7	tr|A0A0G2KAC7|A0A0G2KAC7_RAT ATP-binding cassette sub-family B member 7, mitochondrial OS=Rattus norvegicus OX=10116 GN=Abcb7 PE=1 SV=1 ;tr|F1LNV4|F1LNV4_RAT ATP-binding cassette sub-family B member 7, mitochondrial OS=Rattus norvegicus OX=10116 GN=Abcb7 PE	14	76.867	135.5	898062	893576	0.928502	0.798279	1.00502	0.00722421
Nfs1	Q3MHT2	tr|Q3MHT2|Q3MHT2_RAT Cysteine desulfurase, mitochondrial OS=Rattus norvegicus OX=10116 GN=Nfs1 PE=1 SV=1 ;sp|Q99P39-2|NFS1_RAT Isoform Cytoplasmic of Cysteine desulfurase, mitochondrial OS=Rattus norvegicus OX=10116 GN=Nfs1 ;sp|Q99P39|NFS1_RAT Cysteine desul	13	50.672	135.34	976852	967693	0.884218	0.790295	1.00946	0.0135902
Rhoa	P61589	sp|P61589|RHOA_RAT Transforming protein RhoA OS=Rattus norvegicus OX=10116 GN=Rhoa PE=1 SV=1 ;tr|O35791|O35791_RAT RhoA (Fragment) OS=Rattus norvegicus OX=10116 GN=rhoA PE=2 SV=1 ;tr|B2RYP0|B2RYP0_RAT Ras homolog family member C OS=Rattus norvegicus OX=10116	6	21.782	135.27	1.92212e+06	1.9084e+06	0.799388	0.773091	1.00719	0.0103357
Cars	B2RYA5	tr|B2RYA5|B2RYA5_RAT Cars protein (Fragment) OS=Rattus norvegicus OX=10116 GN=Cars PE=2 SV=1 ;tr|G3V9K0|G3V9K0_RAT Cysteinyl-tRNA synthetase OS=Rattus norvegicus OX=10116 GN=Cars PE=1 SV=1	7	74.617	135.05	520867	540273	0.513378	0.711448	0.96408	-0.0527755
Bsg	Q6GT74	tr|Q6GT74|Q6GT74_RAT Basigin OS=Rattus norvegicus OX=10116 GN=Bsg PE=2 SV=1 ;sp|P26453-2|BASI_RAT Isoform 2 of Basigin OS=Rattus norvegicus OX=10116 GN=Bsg ;sp|P26453|BASI_RAT Basigin OS=Rattus norvegicus OX=10116 GN=Bsg PE=1 SV=2	9	29.585	134.81	1.58157e+06	1.63158e+06	0.641707	0.73826	0.969352	-0.0449074
Psmc5	P62198	sp|P62198|PRS8_RAT 26S proteasome regulatory subunit 8 OS=Rattus norvegicus OX=10116 GN=Psmc5 PE=1 SV=1	15	45.626	134.77	1.38008e+06	1.44726e+06	0.10507	0.537586	0.953582	-0.0685709
LOC684270	M0RAK2	tr|M0RAK2|M0RAK2_RAT RCG22622 OS=Rattus norvegicus OX=10116 GN=LOC684270 PE=1 SV=2	5	22.929	134.47	645851	619898	0.543764	0.718742	1.04187	0.0591718
Slc4a1	Q5U329	tr|Q5U329|Q5U329_RAT Anion exchange protein OS=Rattus norvegicus OX=10116 GN=Slc4a1 PE=1 SV=1 ;tr|F8WFT7|F8WFT7_RAT Anion exchange protein OS=Rattus norvegicus OX=10116 GN=Slc4a1 PE=1 SV=1 ;tr|Q91ZE7|Q91ZE7_RAT Anion exchange protein OS=Rattus norvegicus OX=	14	94.354	134.28	1.755e+06	2.59334e+06	0.487955	0.70478	0.676734	-0.563339
Cavin2	Q66H98	sp|Q66H98|CAVN2_RAT Caveolae-associated protein 2 OS=Rattus norvegicus OX=10116 GN=Cavin2 PE=1 SV=3	16	46.386	134.22	2.57538e+06	2.4027e+06	0.211137	0.607679	1.07187	0.100129
Atp5f1d	G3V7Y3	tr|G3V7Y3|G3V7Y3_RAT ATP synthase subunit delta, mitochondrial OS=Rattus norvegicus OX=10116 GN=Atp5f1d PE=1 SV=1 ;sp|P35434|ATPD_RAT ATP synthase subunit delta, mitochondrial OS=Rattus norvegicus OX=10116 GN=Atp5f1d PE=1 SV=2 ;tr|B1WBP7|B1WBP7_RAT ATP synth	4	17.563	133.93	890447	800471	0.276571	0.638325	1.1124	0.15368
Cul5	A0A0H2UHG3	tr|A0A0H2UHG3|A0A0H2UHG3_RAT Cullin-5 OS=Rattus norvegicus OX=10116 GN=Cul5 PE=1 SV=1 ;sp|Q9JJ31|CUL5_RAT Cullin-5 OS=Rattus norvegicus OX=10116 GN=Cul5 PE=1 SV=3	18	98.767	133.9	1.76568e+06	1.62854e+06	0.0237221	0.428437	1.08421	0.116646
Sgca	D3ZDQ9	tr|D3ZDQ9|D3ZDQ9_RAT Sarcoglycan, alpha OS=Rattus norvegicus OX=10116 GN=Sgca PE=1 SV=1	13	43.156	133.88	838072	977096	0.0939377	0.531666	0.857717	-0.221426
Apoc3	A0A0G2K8Q1	tr|A0A0G2K8Q1|A0A0G2K8Q1_RAT Apolipoprotein C-III OS=Rattus norvegicus OX=10116 GN=Apoc3 PE=1 SV=1 ;sp|P06759|APOC3_RAT Apolipoprotein C-III OS=Rattus norvegicus OX=10116 GN=Apoc3 PE=2 SV=2	2	11.029	133.68	275947	610666	0.277872	0.638811	0.451879	-1.14599
Phldb1	D3ZNS1	tr|D3ZNS1|D3ZNS1_RAT Pleckstrin homology-like domain family B member 1 OS=Rattus norvegicus OX=10116 GN=Phldb1 PE=1 SV=2 ;tr|A0A0G2JV32|A0A0G2JV32_RAT Pleckstrin homology-like domain family B member 1 OS=Rattus norvegicus OX=10116 GN=Phldb1 PE=1 SV=1 ;sp|Q63	11	151.43	133.46	809172	750568	0.098707	0.534349	1.07808	0.108463
Fis1	P84817	sp|P84817|FIS1_RAT Mitochondrial fission 1 protein OS=Rattus norvegicus OX=10116 GN=Fis1 PE=1 SV=1 ;sp|P84817-3|FIS1_RAT Isoform 3 of Mitochondrial fission 1 protein OS=Rattus norvegicus OX=10116 GN=Fis1 ;sp|P84817-2|FIS1_RAT Isoform 2 of Mitochondrial fissi	5	16.994	132.89	1.28335e+06	1.22404e+06	0.435482	0.689065	1.04845	0.0682611
Kyat3	Q58FK9	sp|Q58FK9|KAT3_RAT Kynurenine--oxoglutarate transaminase 3 OS=Rattus norvegicus OX=10116 GN=Kyat3 PE=2 SV=1 ;tr|F1M572|F1M572_RAT Kynurenine--oxoglutarate transaminase 3 OS=Rattus norvegicus OX=10116 GN=Kyat3 PE=1 SV=3	15	51.044	132.71	1.6228e+06	1.51917e+06	0.406258	0.678938	1.06821	0.0951985
Ppp2r2a	P36876	sp|P36876|2ABA_RAT Serine/threonine-protein phosphatase 2A 55 kDa regulatory subunit B alpha isoform OS=Rattus norvegicus OX=10116 GN=Ppp2r2a PE=2 SV=1	6	51.677	132.69	507743	496305	0.585384	0.727704	1.02305	0.0328722
Coro6	Q920J3	sp|Q920J3|CORO6_RAT Coronin-6 OS=Rattus norvegicus OX=10116 GN=Coro6 PE=2 SV=2	10	52.948	132.61	985277	980728	0.889227	0.79123	1.00464	0.00667657
LOC100362453	A0A0G2JYA4	tr|A0A0G2JYA4|A0A0G2JYA4_RAT Serine/threonine-protein phosphatase OS=Rattus norvegicus OX=10116 GN=LOC100362453 PE=3 SV=1 ;sp|P63331|PP2AA_RAT Serine/threonine-protein phosphatase 2A catalytic subunit alpha isoform OS=Rattus norvegicus OX=10116 GN=Ppp2ca PE	2	35.523	132.54	1.39646e+06	1.39255e+06	0.935581	0.7995	1.00281	0.00404649
Ezr	A0A0G2K890	tr|A0A0G2K890|A0A0G2K890_RAT Ezrin OS=Rattus norvegicus OX=10116 GN=Ezr PE=1 SV=1 ;sp|P31977|EZRI_RAT Ezrin OS=Rattus norvegicus OX=10116 GN=Ezr PE=1 SV=3	13	69.287	132.52	1.11695e+06	1.20158e+06	0.363775	0.664236	0.929571	-0.105363
Rap1b	Q62636	sp|Q62636|RAP1B_RAT Ras-related protein Rap-1b OS=Rattus norvegicus OX=10116 GN=Rap1b PE=1 SV=2 ;tr|O08814|O08814_RAT Rap 1B (Fragment) OS=Rattus norvegicus OX=10116 GN=rap 1B PE=2 SV=1	3	20.798	132.08	1.04725e+06	962051	0.0805043	0.522603	1.08855	0.122414
Itih3	D3ZBS2	tr|D3ZBS2|D3ZBS2_RAT Inter-alpha-trypsin inhibitor heavy chain H3 OS=Rattus norvegicus OX=10116 GN=Itih3 PE=1 SV=3 ;sp|Q63416|ITIH3_RAT Inter-alpha-trypsin inhibitor heavy chain H3 OS=Rattus norvegicus OX=10116 GN=Itih3 PE=2 SV=1	10	99.066	131.96	991327	1.47399e+06	0.240319	0.62303	0.672546	-0.572295
Gart	G3V918	tr|G3V918|G3V918_RAT Trifunctional purine biosynthetic protein adenosine-3 OS=Rattus norvegicus OX=10116 GN=Gart PE=1 SV=1	5	107.58	131.79	838022	918010	0.0744095	0.517549	0.912868	-0.131522
Glg1	G3V8G5	tr|G3V8G5|G3V8G5_RAT Golgi apparatus protein 1 OS=Rattus norvegicus OX=10116 GN=Glg1 PE=1 SV=1 ;sp|Q62638|GSLG1_RAT Golgi apparatus protein 1 OS=Rattus norvegicus OX=10116 GN=Glg1 PE=1 SV=1	17	133.55	131.75	1.26917e+06	1.43293e+06	0.218191	0.611691	0.885719	-0.175079
Arhgdia	Q5XI73	sp|Q5XI73|GDIR1_RAT Rho GDP-dissociation inhibitor 1 OS=Rattus norvegicus OX=10116 GN=Arhgdia PE=1 SV=1	8	23.407	131.48	1.02606e+06	1.04817e+06	0.441947	0.691162	0.978906	-0.0307571
Ndufs8	B0BNE6	tr|B0BNE6|B0BNE6_RAT NADH dehydrogenase (Ubiquinone) Fe-S protein 8 (Predicted), isoform CRA_a OS=Rattus norvegicus OX=10116 GN=Ndufs8 PE=1 SV=1	9	23.97	131.36	2.36515e+06	2.74075e+06	0.366712	0.664921	0.862957	-0.21264
Rpl30	P62890	sp|P62890|RL30_RAT 60S ribosomal protein L30 OS=Rattus norvegicus OX=10116 GN=Rpl30 PE=3 SV=2 ;tr|A0A0G2K5E6|A0A0G2K5E6_RAT 60S ribosomal protein L30-like OS=Rattus norvegicus OX=10116 GN=LOC108351936 PE=4 SV=1	5	12.784	131.26	829358	796312	0.197036	0.599401	1.0415	0.0586607
Aldh4a1	B4F768	tr|B4F768|B4F768_RAT Multifunctional fusion protein (Fragment) OS=Rattus norvegicus OX=10116 GN=Aldh4a1 PE=2 SV=1 ;tr|A0A0G2JVM0|A0A0G2JVM0_RAT Multifunctional fusion protein OS=Rattus norvegicus OX=10116 GN=Aldh4a1 PE=1 SV=1 ;tr|A0A0G2K9I7|A0A0G2K9I7_RAT Mu	15	62.951	131.2	2.34041e+06	2.17429e+06	0.506908	0.709803	1.0764	0.106216
Acad8	M0RDK9	tr|M0RDK9|M0RDK9_RAT Acyl-CoA dehydrogenase family, member 8 OS=Rattus norvegicus OX=10116 GN=Acad8 PE=1 SV=2	13	45.155	130.95	1.94534e+06	1.86587e+06	0.591127	0.728858	1.04259	0.0601739
Nsf	F1LQ81	tr|F1LQ81|F1LQ81_RAT Vesicle-fusing ATPase OS=Rattus norvegicus OX=10116 GN=Nsf PE=1 SV=3 ;tr|A0A0G2K6U1|A0A0G2K6U1_RAT Vesicle-fusing ATPase OS=Rattus norvegicus OX=10116 GN=Nsf PE=1 SV=1 ;sp|Q9QUL6|NSF_RAT Vesicle-fusing ATPase OS=Rattus norvegicus OX=1011	18	82.629	130.93	1.23643e+06	1.24992e+06	0.663489	0.742046	0.989214	-0.0156452
Mpv17	F1LNG8	tr|F1LNG8|F1LNG8_RAT Protein Mpv17 OS=Rattus norvegicus OX=10116 GN=Mpv17 PE=1 SV=2 ;sp|Q5BK62|MPV17_RAT Protein Mpv17 OS=Rattus norvegicus OX=10116 GN=Mpv17 PE=2 SV=1	4	18.75	130.58	157778	148084	0.602999	0.731183	1.06546	0.0914813
Mri1	Q5HZE4	sp|Q5HZE4|MTNA_RAT Methylthioribose-1-phosphate isomerase OS=Rattus norvegicus OX=10116 GN=Mri1 PE=1 SV=1	7	39.587	130.46	541231	488091	0.0299343	0.441596	1.10887	0.149094
Capns1	Q64537	sp|Q64537|CPNS1_RAT Calpain small subunit 1 OS=Rattus norvegicus OX=10116 GN=Capns1 PE=1 SV=3 ;tr|M0RD20|M0RD20_RAT Calpain small subunit 1-like OS=Rattus norvegicus OX=10116 GN=Capns1 PE=1 SV=1 ;tr|A0A0G2K6H7|A0A0G2K6H7_RAT Calpain small subunit 1-like OS=R	6	28.57	129.74	867501	846295	0.798018	0.77279	1.02506	0.035705
Serpinc1	Q5M7T5	tr|Q5M7T5|Q5M7T5_RAT Serine (Or cysteine) peptidase inhibitor, clade C (Antithrombin), member 1 OS=Rattus norvegicus OX=10116 GN=Serpinc1 PE=1 SV=1	17	52.233	129.69	2.38952e+06	2.41918e+06	0.882932	0.790054	0.987743	-0.0177927
Vwa8	A0A0G2K3W1	tr|A0A0G2K3W1|A0A0G2K3W1_RAT von Willebrand factor A domain-containing 8 OS=Rattus norvegicus OX=10116 GN=Vwa8 PE=1 SV=1	16	53.76	129.54	1.85848e+06	1.94319e+06	0.724755	0.755439	0.956402	-0.0643106
Dglucy	D4A9W3	tr|D4A9W3|D4A9W3_RAT D-glutamate cyclase OS=Rattus norvegicus OX=10116 GN=Dglucy PE=1 SV=1	12	66.055	129.19	2.16741e+06	2.03784e+06	0.519604	0.713	1.06358	0.0889299
Hrg	A0A0G2K9Y5	tr|A0A0G2K9Y5|A0A0G2K9Y5_RAT Histidine-rich glycoprotein OS=Rattus norvegicus OX=10116 GN=Hrg PE=1 SV=1 ;tr|A0A0G2K3G0|A0A0G2K3G0_RAT Histidine-rich glycoprotein OS=Rattus norvegicus OX=10116 GN=Hrg PE=1 SV=1 ;sp|Q99PS8|HRG_RAT Histidine-rich glycoprotein OS	13	57.926	129.05	1.91843e+06	2.56415e+06	0.216184	0.610571	0.748174	-0.418554
Cul3	A0A0G2JSP3	tr|A0A0G2JSP3|A0A0G2JSP3_RAT Cullin-3 OS=Rattus norvegicus OX=10116 GN=Cul3 PE=1 SV=1 ;sp|B5DF89|CUL3_RAT Cullin-3 OS=Rattus norvegicus OX=10116 GN=Cul3 PE=1 SV=2	16	86.467	128.93	1.01064e+06	1.05728e+06	0.0587588	0.500522	0.955888	-0.0650871
Add1	A0A0G2JSM7	tr|A0A0G2JSM7|A0A0G2JSM7_RAT Adducin 1 (Alpha), isoform CRA_b OS=Rattus norvegicus OX=10116 GN=Add1 PE=1 SV=1 ;sp|Q63028|ADDA_RAT Alpha-adducin OS=Rattus norvegicus OX=10116 GN=Add1 PE=1 SV=2 ;sp|Q63028-2|ADDA_RAT Isoform 2 of Alpha-adducin OS=Rattus norvegi	2	80.338	128.88	1.34922e+06	1.54712e+06	0.426347	0.686018	0.872083	-0.197462
Cav3	P51638	sp|P51638|CAV3_RAT Caveolin-3 OS=Rattus norvegicus OX=10116 GN=Cav3 PE=1 SV=1	4	17.402	128.77	1.33054e+06	1.19696e+06	0.230044	0.617985	1.1116	0.152635
Rpl3l	D4A9G1	tr|D4A9G1|D4A9G1_RAT Ribosomal protein L3-like OS=Rattus norvegicus OX=10116 GN=Rpl3l PE=3 SV=2	13	46.394	128.72	1.54346e+06	1.48411e+06	0.584182	0.72746	1.03999	0.0565691
Ptcd3	A0A0G2JU15	tr|A0A0G2JU15|A0A0G2JU15_RAT Pentatricopeptide repeat domain 3 OS=Rattus norvegicus OX=10116 GN=Ptcd3 PE=1 SV=1 ;tr|D3ZGM1|D3ZGM1_RAT Pentatricopeptide repeat domain 3 OS=Rattus norvegicus OX=10116 GN=Ptcd3 PE=1 SV=1	12	84.556	128.71	802030	841989	0.50255	0.708675	0.952543	-0.0701438
Gpam	A0A0G2K2U7	tr|A0A0G2K2U7|A0A0G2K2U7_RAT Glycerol-3-phosphate acyltransferase 1, mitochondrial OS=Rattus norvegicus OX=10116 GN=Gpam PE=1 SV=1 ;tr|G3V9J8|G3V9J8_RAT Glycerol-3-phosphate acyltransferase 1, mitochondrial OS=Rattus norvegicus OX=10116 GN=Gpam PE=1 SV=2 ;sp	7	93.726	128.3	409485	353157	0.0462134	0.480133	1.1595	0.213501
Sept8	G3V9Z6	tr|G3V9Z6|G3V9Z6_RAT Septin 8 OS=Rattus norvegicus OX=10116 GN=Sept8 PE=1 SV=1 ;tr|A0A0G2K7G7|A0A0G2K7G7_RAT Septin 8 OS=Rattus norvegicus OX=10116 GN=Sept8 PE=1 SV=1 ;sp|B0BNF1|SEPT8_RAT Septin-8 OS=Rattus norvegicus OX=10116 GN=Septin8 PE=1 SV=1 ;tr|A0A0G2J	6	49.856	128.21	512281	516031	0.903553	0.793858	0.992733	-0.0105219
Tpr	F1MA98	sp|F1MA98|TPR_RAT Nucleoprotein TPR OS=Rattus norvegicus OX=10116 GN=Tpr PE=1 SV=1	18	267.3	128.19	1.01143e+06	970493	0.220363	0.612886	1.04218	0.059609
Mrpl37	Q6AXT0	sp|Q6AXT0|RM37_RAT 39S ribosomal protein L37, mitochondrial OS=Rattus norvegicus OX=10116 GN=Mrpl37 PE=2 SV=1 ;tr|A0A0G2KA48|A0A0G2KA48_RAT 39S ribosomal protein L37, mitochondrial OS=Rattus norvegicus OX=10116 GN=Mrpl37 PE=1 SV=1	13	48.365	128.16	542725	575434	0.327324	0.654847	0.943157	-0.0844294
Copb1	P23514	sp|P23514|COPB_RAT Coatomer subunit beta OS=Rattus norvegicus OX=10116 GN=Copb1 PE=1 SV=1	12	107.01	127.75	620240	607339	0.747855	0.761189	1.02124	0.0303239
Etf1	Q5U2Q7	sp|Q5U2Q7|ERF1_RAT Eukaryotic peptide chain release factor subunit 1 OS=Rattus norvegicus OX=10116 GN=Etf1 PE=2 SV=3	10	49.03	127.67	1.00192e+06	1.04361e+06	0.0286601	0.439305	0.960052	-0.0588154
H4c2	P62804	sp|P62804|H4_RAT Histone H4 OS=Rattus norvegicus OX=10116 GN=H4c2 PE=1 SV=2	9	11.367	127.65	4.17807e+06	3.88039e+06	0.566345	0.723741	1.07671	0.106635
Cct6a	Q3MHS9	tr|Q3MHS9|Q3MHS9_RAT Chaperonin containing Tcp1, subunit 6A (Zeta 1) OS=Rattus norvegicus OX=10116 GN=Cct6a PE=1 SV=1	16	58.017	127.6	2.07013e+06	2.03061e+06	0.104477	0.5373	1.01946	0.0278036
Ryr1	F1LMY4	sp|F1LMY4|RYR1_RAT Ryanodine receptor 1 OS=Rattus norvegicus OX=10116 GN=Ryr1 PE=1 SV=1 ;tr|A0A0G2K5J1|A0A0G2K5J1_RAT Ryanodine receptor 1 OS=Rattus norvegicus OX=10116 GN=Ryr1 PE=1 SV=1	1	565.48	127.52	58129	53372.2	0.440403	0.690665	1.08913	0.12317
Trim55	Q5PQN5	sp|Q5PQN5|TRI55_RAT Tripartite motif-containing protein 55 OS=Rattus norvegicus OX=10116 GN=Trim55 PE=1 SV=1	10	59.979	127.47	1.01943e+06	1.03317e+06	0.743084	0.760024	0.986699	-0.0193174
Ociad1	Q5XIG4	sp|Q5XIG4|OCAD1_RAT OCIA domain-containing protein 1 OS=Rattus norvegicus OX=10116 GN=Ociad1 PE=1 SV=1	11	27.659	127.21	1.46292e+06	1.49406e+06	0.784409	0.769756	0.979154	-0.0303921
Hbs1l	A0A0G2K2P6	tr|A0A0G2K2P6|A0A0G2K2P6_RAT HBS1-like protein OS=Rattus norvegicus OX=10116 GN=Hbs1l PE=1 SV=1 ;sp|Q6AXM7|HBS1L_RAT HBS1-like protein OS=Rattus norvegicus OX=10116 GN=Hbs1l PE=1 SV=1	14	74.799	126.93	991962	987712	0.810185	0.775436	1.0043	0.00619553
Mtg1	E9PTB3	tr|E9PTB3|E9PTB3_RAT Mitochondrial GTPase 1 OS=Rattus norvegicus OX=10116 GN=Mtg1 PE=1 SV=1	1	36.561	126.86	28634.5	29721.5	0.573275	0.725209	0.963427	-0.0537531
Ces1d	P16303	sp|P16303|EST1D_RAT Carboxylesterase 1D OS=Rattus norvegicus OX=10116 GN=Ces1d PE=1 SV=2	1	62.146	126.44	1.58506e+06	1.416e+06	0.718348	0.753795	1.1194	0.16272
Fam98a	Q5FWT1	sp|Q5FWT1|FA98A_RAT Protein FAM98A OS=Rattus norvegicus OX=10116 GN=Fam98a PE=2 SV=1	7	55.07	126.39	688435	759288	0.00894781	0.350707	0.906684	-0.141328
Pgp	D3ZDK7	sp|D3ZDK7|PGP_RAT Glycerol-3-phosphate phosphatase OS=Rattus norvegicus OX=10116 GN=Pgp PE=1 SV=1	10	34.6	126.32	751185	735122	0.668488	0.742919	1.02185	0.0311849
Gatb	M0R4L6	tr|M0R4L6|M0R4L6_RAT Glutamyl-tRNA(Gln) amidotransferase subunit B, mitochondrial OS=Rattus norvegicus OX=10116 GN=Gatb PE=1 SV=1	5	61.982	126.31	372572	347777	0.295835	0.645161	1.0713	0.0993561
Capza2	Q3T1K5	sp|Q3T1K5|CAZA2_RAT F-actin-capping protein subunit alpha-2 OS=Rattus norvegicus OX=10116 GN=Capza2 PE=1 SV=1	7	32.967	126.28	1.32628e+06	1.37635e+06	0.480565	0.702735	0.963624	-0.0534575
Nap1l4	A0A0H2UHZ2	tr|A0A0H2UHZ2|A0A0H2UHZ2_RAT Nucleosome assembly protein 1-like 4 OS=Rattus norvegicus OX=10116 GN=Nap1l4 PE=1 SV=1 ;sp|Q5U2Z3|NP1L4_RAT Nucleosome assembly protein 1-like 4 OS=Rattus norvegicus OX=10116 GN=Nap1l4 PE=1 SV=1	8	44.043	126	1.09059e+06	1.13041e+06	0.373592	0.667145	0.964772	-0.0517408
Mtor	A0A0G2JX74	tr|A0A0G2JX74|A0A0G2JX74_RAT Serine/threonine-protein kinase mTOR OS=Rattus norvegicus OX=10116 GN=Mtor PE=1 SV=1 ;sp|P42346|MTOR_RAT Serine/threonine-protein kinase mTOR OS=Rattus norvegicus OX=10116 GN=Mtor PE=1 SV=1	15	288.26	125.95	716115	688147	0.0873127	0.527506	1.04064	0.0574748
Rpl19	P84100	sp|P84100|RL19_RAT 60S ribosomal protein L19 OS=Rattus norvegicus OX=10116 GN=Rpl19 PE=1 SV=1	7	23.466	125.9	569600	546422	0.732874	0.757492	1.04242	0.0599341
Ola1	A0JPJ7	sp|A0JPJ7|OLA1_RAT Obg-like ATPase 1 OS=Rattus norvegicus OX=10116 GN=Ola1 PE=2 SV=1	16	44.535	125.6	1.61992e+06	1.61286e+06	0.935542	0.799493	1.00438	0.00630456
Psmd12	Q5XIC6	tr|Q5XIC6|Q5XIC6_RAT Proteasome (Prosome, macropain) 26S subunit, non-ATPase, 12 OS=Rattus norvegicus OX=10116 GN=Psmd12 PE=1 SV=1	13	52.936	125.55	1.35697e+06	1.34413e+06	0.738558	0.758908	1.00955	0.0137122
Me1	A0A0G2K1S6	tr|A0A0G2K1S6|A0A0G2K1S6_RAT Malic enzyme OS=Rattus norvegicus OX=10116 GN=Me1 PE=1 SV=1 ;sp|P13697|MAOX_RAT NADP-dependent malic enzyme OS=Rattus norvegicus OX=10116 GN=Me1 PE=1 SV=2 ;tr|F1LQQ1|F1LQQ1_RAT Malic enzyme OS=Rattus norvegicus OX=10116 GN=Me1 PE	13	63.832	125.52	1.18229e+06	1.21066e+06	0.61946	0.734284	0.976568	-0.0342074
Hprt1	P27605	sp|P27605|HPRT_RAT Hypoxanthine-guanine phosphoribosyltransferase OS=Rattus norvegicus OX=10116 GN=Hprt1 PE=1 SV=1 ;tr|Q6LDG5|Q6LDG5_RAT Hypoxanthine phosphoribosyltransferase (Fragment) OS=Rattus norvegicus OX=10116 PE=2 SV=1	11	24.477	125.37	2.64246e+06	2.70605e+06	0.589384	0.728509	0.976504	-0.0343028
Atp1a2	P06686	sp|P06686|AT1A2_RAT Sodium/potassium-transporting ATPase subunit alpha-2 OS=Rattus norvegicus OX=10116 GN=Atp1a2 PE=1 SV=1	10	112.22	125.34	1.24853e+06	1.04465e+06	0.0255739	0.432938	1.19517	0.257216
Nexn	Q9Z2J4	sp|Q9Z2J4|NEXN_RAT Nexilin OS=Rattus norvegicus OX=10116 GN=Nexn PE=1 SV=1 ;tr|A0A0G2K6I3|A0A0G2K6I3_RAT Nexilin OS=Rattus norvegicus OX=10116 GN=Nexn PE=1 SV=1 ;sp|Q9Z2J4-2|NEXN_RAT Isoform 2 of Nexilin OS=Rattus norvegicus OX=10116 GN=Nexn	5	78.392	125.32	2.24561e+06	2.4275e+06	0.111102	0.540342	0.92507	-0.112366
Gmpr	F1LRV6	tr|F1LRV6|F1LRV6_RAT GMP reductase OS=Rattus norvegicus OX=10116 GN=Gmpr PE=3 SV=1 ;sp|Q9Z244|GMPR1_RAT GMP reductase 1 OS=Rattus norvegicus OX=10116 GN=Gmpr PE=2 SV=1	8	37.458	125.3	1.04952e+06	1.00803e+06	0.498407	0.707589	1.04117	0.0581989
Acot2	Q6IMX8	tr|Q6IMX8|Q6IMX8_RAT Acyl-CoA thioesterase 2 OS=Rattus norvegicus OX=10116 GN=Acot2 PE=1 SV=1 ;sp|O55171|ACOT2_RAT Acyl-coenzyme A thioesterase 2, mitochondrial OS=Rattus norvegicus OX=10116 GN=Acot2 PE=1 SV=1 ;sp|O88267|ACOT1_RAT Acyl-coenzyme A thioesteras	6	49.628	125.16	2.4801e+06	2.37686e+06	0.761713	0.764511	1.04344	0.0613446
Igh-1a	P20761	sp|P20761|IGG2B_RAT Ig gamma-2B chain C region OS=Rattus norvegicus OX=10116 GN=Igh-1a PE=1 SV=1	6	36.497	125.11	1.09235e+06	657424	0.309281	0.649503	1.66156	0.732537
Cspg4	F1LS79	tr|F1LS79|F1LS79_RAT Chondroitin sulfate proteoglycan 4 OS=Rattus norvegicus OX=10116 GN=Cspg4 PE=4 SV=1 ;sp|Q00657|CSPG4_RAT Chondroitin sulfate proteoglycan 4 OS=Rattus norvegicus OX=10116 GN=Cspg4 PE=1 SV=2	10	252.01	124.99	563986	673187	0.0751331	0.518187	0.837784	-0.255349
Mrps9	Q5I0K4	tr|Q5I0K4|Q5I0K4_RAT Mrps9 protein (Fragment) OS=Rattus norvegicus OX=10116 GN=Mrps9 PE=2 SV=1 ;tr|B0BN68|B0BN68_RAT Mitochondrial ribosomal protein S9 OS=Rattus norvegicus OX=10116 GN=Mrps9 PE=1 SV=1	7	39.392	124.93	681526	743272	0.219663	0.612503	0.916927	-0.125122
Flot2	Q9Z2S9	sp|Q9Z2S9|FLOT2_RAT Flotillin-2 OS=Rattus norvegicus OX=10116 GN=Flot2 PE=1 SV=1 ;tr|Q5XIW9|Q5XIW9_RAT Flotillin OS=Rattus norvegicus OX=10116 GN=Flot2 PE=1 SV=1 ;tr|A0A0G2JXA8|A0A0G2JXA8_RAT Flotillin OS=Rattus norvegicus OX=10116 GN=Flot2 PE=1 SV=1 ;sp|Q9Z2	15	47.037	124.93	1.49005e+06	1.42896e+06	0.551971	0.720598	1.04275	0.0603933
Dnm2	P39052-3	sp|P39052-3|DYN2_RAT Isoform 3 of Dynamin-2 OS=Rattus norvegicus OX=10116 GN=Dnm2 ;sp|P39052-4|DYN2_RAT Isoform 4 of Dynamin-2 OS=Rattus norvegicus OX=10116 GN=Dnm2	1	97.817	124.92	953588	1.01272e+06	0.0386749	0.462918	0.94161	-0.0867982
Osbp	D4A9D8	tr|D4A9D8|D4A9D8_RAT Oxysterol-binding protein OS=Rattus norvegicus OX=10116 GN=Osbp PE=1 SV=2	14	77.806	124.66	1.2654e+06	1.19597e+06	0.240043	0.6229	1.05806	0.0814176
Sntb1	D3ZWC6	tr|D3ZWC6|D3ZWC6_RAT Syntrophin, basic 1 (Predicted) OS=Rattus norvegicus OX=10116 GN=Sntb1 PE=1 SV=1	15	58.292	124.47	2.21441e+06	2.11804e+06	0.625578	0.735401	1.0455	0.0641957
Pyroxd2	Q68FT3	sp|Q68FT3|PYRD2_RAT Pyridine nucleotide-disulfide oxidoreductase domain-containing protein 2 OS=Rattus norvegicus OX=10116 GN=Pyroxd2 PE=2 SV=1	12	62.878	124.31	1.42512e+06	1.25828e+06	0.326874	0.65472	1.13259	0.17962
Rpl15	P61314	sp|P61314|RL15_RAT 60S ribosomal protein L15 OS=Rattus norvegicus OX=10116 GN=Rpl15 PE=1 SV=2	10	24.146	124.09	631810	652995	0.674201	0.743903	0.967557	-0.0475812
Pdpr	D3ZXA6	tr|D3ZXA6|D3ZXA6_RAT Pyruvate dehydrogenase phosphatase regulatory subunit OS=Rattus norvegicus OX=10116 GN=Pdpr PE=1 SV=1	14	98.818	123.64	1.35845e+06	1.29952e+06	0.617888	0.733994	1.04535	0.06398
LOC100911101	D4AAU8	tr|D4AAU8|D4AAU8_RAT Leucine-rich repeat-containing 10 OS=Rattus norvegicus OX=10116 GN=LOC100911101 PE=1 SV=1	5	31.092	123.6	687611	681222	0.825149	0.778607	1.00938	0.0134675
Bckdhb	A0A0A0MXW1	tr|A0A0A0MXW1|A0A0A0MXW1_RAT 2-oxoisovalerate dehydrogenase subunit beta, mitochondrial OS=Rattus norvegicus OX=10116 GN=Bckdhb PE=1 SV=1 ;tr|B0BNK6|B0BNK6_RAT Branched chain keto acid dehydrogenase E1, beta polypeptide OS=Rattus norvegicus OX=10116 GN=Bckd	10	42.96	123.51	1.78426e+06	1.66269e+06	0.489771	0.705275	1.07311	0.101802
Mecr	A0A140TAE6	tr|A0A140TAE6|A0A140TAE6_RAT Enoyl-[acyl-carrier-protein] reductase, mitochondrial OS=Rattus norvegicus OX=10116 GN=Mecr PE=1 SV=1 ;sp|Q9Z311|MECR_RAT Enoyl-[acyl-carrier-protein] reductase, mitochondrial OS=Rattus norvegicus OX=10116 GN=Mecr PE=1 SV=1 ;sp|Q	8	40.334	123.44	1.09832e+06	1.00743e+06	0.330473	0.655729	1.09022	0.124619
Xpnpep1	O54975	sp|O54975|XPP1_RAT Xaa-Pro aminopeptidase 1 OS=Rattus norvegicus OX=10116 GN=Xpnpep1 PE=1 SV=1 ;tr|A0A0G2JV31|A0A0G2JV31_RAT X-prolyl aminopeptidase (Aminopeptidase P) 1, soluble, isoform CRA_a OS=Rattus norvegicus OX=10116 GN=Xpnpep1 PE=1 SV=1	11	69.657	123.28	947155	1.15316e+06	0.00872193	0.348399	0.821356	-0.28392
Serpina10	Q62975	sp|Q62975|ZPI_RAT Protein Z-dependent protease inhibitor OS=Rattus norvegicus OX=10116 GN=Serpina10 PE=2 SV=2	2	50.243	123.21	448103	684807	0.285133	0.641459	0.654349	-0.611868
Msra	F1LSJ6	tr|F1LSJ6|F1LSJ6_RAT Mitochondrial peptide methionine sulfoxide reductase OS=Rattus norvegicus OX=10116 GN=Msra PE=1 SV=3 ;tr|M0RCC8|M0RCC8_RAT Mitochondrial peptide methionine sulfoxide reductase OS=Rattus norvegicus OX=10116 GN=Msra PE=1 SV=2 ;sp|Q923M1|MS	7	24.518	122.91	509673	481872	0.374295	0.667382	1.05769	0.080922
Abhd11	D3ZXK4	tr|D3ZXK4|D3ZXK4_RAT Abhydrolase domain-containing 11 OS=Rattus norvegicus OX=10116 GN=Abhd11 PE=1 SV=1	9	33.215	122.78	1.20614e+06	1.15177e+06	0.52375	0.714016	1.04721	0.0665488
Ap1b1	A0A0G2K2V2	tr|A0A0G2K2V2|A0A0G2K2V2_RAT AP complex subunit beta OS=Rattus norvegicus OX=10116 GN=Ap1b1 PE=1 SV=1 ;tr|G3V9N8|G3V9N8_RAT AP complex subunit beta OS=Rattus norvegicus OX=10116 GN=Ap1b1 PE=1 SV=3 ;sp|P52303-2|AP1B1_RAT Isoform B of AP-1 complex subunit beta	11	103.82	122.7	762073	792830	0.187856	0.593619	0.961205	-0.0570837
Hhatl	D4A9P9	tr|D4A9P9|D4A9P9_RAT Gup1, glycerol uptake/transporter homolog (Yeast) (Predicted) OS=Rattus norvegicus OX=10116 GN=Hhatl PE=3 SV=1	11	56.377	122.68	1.31738e+06	1.05397e+06	0.0106225	0.365443	1.24992	0.321839
Psmc3	Q6P6U2	tr|Q6P6U2|Q6P6U2_RAT 26S proteasome regulatory subunit 6A OS=Rattus norvegicus OX=10116 GN=Psmc3 PE=1 SV=1 ;sp|Q63569|PRS6A_RAT 26S proteasome regulatory subunit 6A OS=Rattus norvegicus OX=10116 GN=Psmc3 PE=1 SV=1	12	49.548	122.59	1.09016e+06	1.11156e+06	0.465687	0.698459	0.980751	-0.028041
Cops3	Q68FW9	sp|Q68FW9|CSN3_RAT COP9 signalosome complex subunit 3 OS=Rattus norvegicus OX=10116 GN=Cops3 PE=1 SV=1	10	47.859	122.42	1.06045e+06	911195	0.0294913	0.440819	1.1638	0.218845
Steap4	Q4V8K1	sp|Q4V8K1|STEA4_RAT Metalloreductase STEAP4 OS=Rattus norvegicus OX=10116 GN=Steap4 PE=1 SV=1 ;tr|A0A0G2K6J0|A0A0G2K6J0_RAT Metalloreductase STEAP4 OS=Rattus norvegicus OX=10116 GN=Steap4 PE=1 SV=1 ;tr|Q7TP88|Q7TP88_RAT Ab1-219 OS=Rattus norvegicus OX=10116	6	52.764	122.27	323797	342773	0.514998	0.711855	0.94464	-0.0821629
C7	A0A0G2K7X7	tr|A0A0G2K7X7|A0A0G2K7X7_RAT Complement C7 OS=Rattus norvegicus OX=10116 GN=C7 PE=1 SV=1	17	93.664	122.15	1.52777e+06	1.46691e+06	0.804179	0.774138	1.04149	0.0586431
Parva	G3V818	tr|G3V818|G3V818_RAT Alpha-parvin OS=Rattus norvegicus OX=10116 GN=Parva PE=1 SV=1 ;sp|Q9HB97|PARVA_RAT Alpha-parvin OS=Rattus norvegicus OX=10116 GN=Parva PE=1 SV=2	7	42.321	121.81	928394	975422	0.607204	0.731989	0.951787	-0.0712889
Hspb2	O35878	sp|O35878|HSPB2_RAT Heat shock protein beta-2 OS=Rattus norvegicus OX=10116 GN=Hspb2 PE=3 SV=1	5	20.346	121.45	431525	477798	0.404097	0.678144	0.903155	-0.146954
Ppp1r12a	A0A0G2JWJ0	tr|A0A0G2JWJ0|A0A0G2JWJ0_RAT Protein phosphatase 1 regulatory subunit OS=Rattus norvegicus OX=10116 GN=Ppp1r12a PE=1 SV=1 ;sp|Q10728-2|MYPT1_RAT Isoform 2 of Protein phosphatase 1 regulatory subunit 12A OS=Rattus norvegicus OX=10116 GN=Ppp1r12a ;sp|Q10728|MY	14	115.27	121.43	1.30411e+06	1.3662e+06	0.43234	0.688028	0.954557	-0.067097
Tuba4a	Q5XIF6	sp|Q5XIF6|TBA4A_RAT Tubulin alpha-4A chain OS=Rattus norvegicus OX=10116 GN=Tuba4a PE=1 SV=1	3	49.924	121.38	1.14629e+06	1.38819e+06	0.00900456	0.351273	0.825746	-0.276229
Capg	Q6AYC4	sp|Q6AYC4|CAPG_RAT Macrophage-capping protein OS=Rattus norvegicus OX=10116 GN=Capg PE=1 SV=1	6	38.798	121.31	693755	655246	0.754111	0.762701	1.05877	0.0823886
Cdc42	Q8CFN2	sp|Q8CFN2|CDC42_RAT Cell division control protein 42 homolog OS=Rattus norvegicus OX=10116 GN=Cdc42 PE=1 SV=2 ;sp|Q8CFN2-2|CDC42_RAT Isoform 2 of Cell division control protein 42 homolog OS=Rattus norvegicus OX=10116 GN=Cdc42	2	21.258	121.25	891809	871204	0.642099	0.738328	1.02365	0.0337235
Cycs	D4A5L9	tr|D4A5L9|D4A5L9_RAT Cytochrome c domain-containing protein OS=Rattus norvegicus OX=10116 PE=3 SV=1 ;sp|P62898|CYC_RAT Cytochrome c, somatic OS=Rattus norvegicus OX=10116 GN=Cycs PE=1 SV=2	9	11.635	121.23	3.13943e+06	3.00827e+06	0.506853	0.709789	1.0436	0.061568
Atp1b1	P07340	sp|P07340|AT1B1_RAT Sodium/potassium-transporting ATPase subunit beta-1 OS=Rattus norvegicus OX=10116 GN=Atp1b1 PE=1 SV=1 ;tr|A0A096MJI9|A0A096MJI9_RAT Sodium/potassium-transporting ATPase subunit beta (Fragment) OS=Rattus norvegicus OX=10116 GN=Atp1b1 PE=1	11	35.201	121.1	2.17333e+06	1.85354e+06	0.0846432	0.525667	1.17253	0.229627
Cds2	G3V8W2	tr|G3V8W2|G3V8W2_RAT Phosphatidate cytidylyltransferase OS=Rattus norvegicus OX=10116 GN=Cds2 PE=1 SV=1 ;sp|Q91XU8|CDS2_RAT Phosphatidate cytidylyltransferase 2 OS=Rattus norvegicus OX=10116 GN=Cds2 PE=1 SV=1	5	51.435	121.06	495423	524411	0.397827	0.675802	0.944723	-0.0820368
Ppib	P24368	sp|P24368|PPIB_RAT Peptidyl-prolyl cis-trans isomerase B OS=Rattus norvegicus OX=10116 GN=Ppib PE=1 SV=3	11	23.802	120.66	2.00901e+06	2.09149e+06	0.504329	0.709138	0.960563	-0.0580485
Esyt2	D3ZJ32	tr|D3ZJ32|D3ZJ32_RAT Extended synaptotagmin 2 OS=Rattus norvegicus OX=10116 GN=Esyt2 PE=1 SV=3	8	93.95	120.6	543196	547840	0.893975	0.792108	0.991523	-0.0122819
Cald1	G3V9E3	tr|G3V9E3|G3V9E3_RAT Caldesmon 1, isoform CRA_b OS=Rattus norvegicus OX=10116 GN=Cald1 PE=1 SV=1 ;sp|Q62736|CALD1_RAT Non-muscle caldesmon OS=Rattus norvegicus OX=10116 GN=Cald1 PE=1 SV=1 ;tr|A0A0G2JTV2|A0A0G2JTV2_RAT Non-muscle caldesmon OS=Rattus norvegicu	11	60.611	120.58	744844	803792	0.665046	0.742319	0.926663	-0.109883
	F1M4I1	tr|F1M4I1|F1M4I1_RAT Uncharacterized protein OS=Rattus norvegicus OX=10116 PE=1 SV=3	15	61.119	120.42	1.20208e+06	1.12514e+06	0.446095	0.692481	1.06838	0.0954288
Ppid	Q6DGG0	sp|Q6DGG0|PPID_RAT Peptidyl-prolyl cis-trans isomerase D OS=Rattus norvegicus OX=10116 GN=Ppid PE=1 SV=3 ;tr|M0RB67|M0RB67_RAT Peptidylprolyl isomerase D-like 1 OS=Rattus norvegicus OX=10116 GN=Ppidl1 PE=4 SV=2	14	40.765	120.42	1.75692e+06	1.88246e+06	0.00466118	0.299675	0.933309	-0.0995731
Echdc3	Q3MIE0	sp|Q3MIE0|ECHD3_RAT Enoyl-CoA hydratase domain-containing protein 3, mitochondrial OS=Rattus norvegicus OX=10116 GN=Echdc3 PE=2 SV=1 ;tr|M0RDR1|M0RDR1_RAT Enoyl-CoA hydratase domain-containing protein 3, mitochondrial (Fragment) OS=Rattus norvegicus OX=1011	4	32.385	120.17	314800	312851	0.913649	0.79567	1.00623	0.00895975
Vnn1	Q4KLZ0	tr|Q4KLZ0|Q4KLZ0_RAT Vanin 1 OS=Rattus norvegicus OX=10116 GN=Vnn1 PE=1 SV=1	7	57.013	120.01	989903	1.02438e+06	0.287668	0.642357	0.966344	-0.0493916
Fahd1	Q6AYQ8	sp|Q6AYQ8|FAHD1_RAT Acylpyruvase FAHD1, mitochondrial OS=Rattus norvegicus OX=10116 GN=Fahd1 PE=1 SV=1	7	24.48	119.98	625395	610221	0.760376	0.764195	1.02487	0.0354368
Iba57	D4ADG2	tr|D4ADG2|D4ADG2_RAT Iron-sulfur cluster assembly factor IBA57 OS=Rattus norvegicus OX=10116 GN=Iba57 PE=1 SV=1	7	38.673	119.97	668777	698169	0.587252	0.728081	0.957901	-0.0620508
Sacm1l	Q9ES21	sp|Q9ES21|SAC1_RAT Phosphatidylinositol-3-phosphatase SAC1 OS=Rattus norvegicus OX=10116 GN=Sacm1l PE=1 SV=1	13	67.038	119.84	677729	685706	0.816921	0.776875	0.988367	-0.0168805
Blvrb	B5DF65	tr|B5DF65|B5DF65_RAT Biliverdin reductase B OS=Rattus norvegicus OX=10116 GN=Blvrb PE=1 SV=1	9	22.094	119.37	1.15273e+06	1.17407e+06	0.773738	0.767319	0.981822	-0.0264667
Ndufs4	Q5XIF3	sp|Q5XIF3|NDUS4_RAT NADH dehydrogenase [ubiquinone] iron-sulfur protein 4, mitochondrial OS=Rattus norvegicus OX=10116 GN=Ndufs4 PE=1 SV=1	8	19.74	119.24	2.29331e+06	2.26244e+06	0.901948	0.793567	1.01364	0.0195513
Ppp2r5c	D4A1A5	tr|D4A1A5|D4A1A5_RAT Serine/threonine-protein phosphatase 2A 56 kDa regulatory subunit OS=Rattus norvegicus OX=10116 GN=Ppp2r5c PE=1 SV=2 ;tr|A0A0G2JZD1|A0A0G2JZD1_RAT Serine/threonine-protein phosphatase 2A 56 kDa regulatory subunit OS=Rattus norvegicus OX	5	60.872	118.88	430096	422917	0.506001	0.70957	1.01698	0.024285
Agt	P01015	sp|P01015|ANGT_RAT Angiotensinogen OS=Rattus norvegicus OX=10116 GN=Agt PE=1 SV=1	7	51.981	118.87	1.55451e+06	1.40284e+06	0.628695	0.735963	1.10811	0.148104
Cse1l	D3ZPR0	tr|D3ZPR0|D3ZPR0_RAT Chromosome segregation 1-like OS=Rattus norvegicus OX=10116 GN=Cse1l PE=1 SV=1	14	110.21	118.84	1.2152e+06	1.17108e+06	0.438647	0.690098	1.03768	0.0533607
Ctps1	B1WC02	tr|B1WC02|B1WC02_RAT CTP synthase OS=Rattus norvegicus OX=10116 GN=Ctps1 PE=1 SV=1	10	66.64	118.78	701160	789547	0.0266547	0.435314	0.888054	-0.171281
Flii	Q5RKI5	tr|Q5RKI5|Q5RKI5_RAT FLII, actin-remodeling protein OS=Rattus norvegicus OX=10116 GN=Flii PE=1 SV=1	12	144.86	118.65	990214	1.06551e+06	0.0900573	0.529296	0.929336	-0.105728
Clpx	Q5U2U0	sp|Q5U2U0|CLPX_RAT ATP-dependent Clp protease ATP-binding subunit clpX-like, mitochondrial OS=Rattus norvegicus OX=10116 GN=Clpx PE=2 SV=1	15	69.207	118.44	1.62493e+06	1.64964e+06	0.81291	0.77602	0.985024	-0.0217687
Ahcy	P10760	sp|P10760|SAHH_RAT Adenosylhomocysteinase OS=Rattus norvegicus OX=10116 GN=Ahcy PE=1 SV=3 ;tr|Q6P743|Q6P743_RAT Adenosylhomocysteinase OS=Rattus norvegicus OX=10116 GN=Ahcy PE=2 SV=1	13	47.538	118.38	1.6216e+06	1.71601e+06	0.670895	0.743336	0.944986	-0.0816355
Copb2	O35142	sp|O35142|COPB2_RAT Coatomer subunit beta OS=Rattus norvegicus OX=10116 GN=Copb2 PE=1 SV=3 ;tr|Q5M7X1|Q5M7X1_RAT Coatomer subunit beta OS=Rattus norvegicus OX=10116 GN=Copb2 PE=2 SV=1 ;tr|A0A0G2K0P9|A0A0G2K0P9_RAT WD_REPEATS_REGION domain-containing protei	14	102.55	118.2	1.18844e+06	1.2121e+06	0.62141	0.734642	0.980482	-0.0284368
Apoh	Q5I0M1	tr|Q5I0M1|Q5I0M1_RAT Apolipoprotein H OS=Rattus norvegicus OX=10116 GN=Apoh PE=1 SV=1 ;tr|Q3T940|Q3T940_RAT Apolipoprotein H (Fragment) OS=Rattus norvegicus OX=10116 GN=Apoh PE=2 SV=1 ;sp|P26644|APOH_RAT Beta-2-glycoprotein 1 OS=Rattus norvegicus OX=10116 GN	13	38.457	118.1	1.83478e+06	2.23082e+06	0.463874	0.697923	0.82247	-0.281965
Ap1g1	B2RYN6	tr|B2RYN6|B2RYN6_RAT AP-1 complex subunit gamma OS=Rattus norvegicus OX=10116 GN=Ap1g1 PE=1 SV=1	12	91.349	117.73	931287	1.01973e+06	0.00402468	0.296825	0.913267	-0.130891
Plbd1	Q5U2V4	sp|Q5U2V4|PLBL1_RAT Phospholipase B-like 1 OS=Rattus norvegicus OX=10116 GN=Plbd1 PE=2 SV=1	10	63.027	117.66	727748	581702	0.110805	0.540213	1.25107	0.323159
Rcn1	D3ZUB0	tr|D3ZUB0|D3ZUB0_RAT Reticulocalbin 1 OS=Rattus norvegicus OX=10116 GN=Rcn1 PE=1 SV=1	6	38.09	117.65	444984	590713	0.00462055	0.299515	0.7533	-0.408704
Gpsm1	G3V9X2	tr|G3V9X2|G3V9X2_RAT G-protein signalling modulator 1 (AGS3-like, C. elegans), isoform CRA_c OS=Rattus norvegicus OX=10116 GN=Gpsm1 PE=1 SV=1 ;sp|Q9R080-2|GPSM1_RAT Isoform 2 of G-protein-signaling modulator 1 OS=Rattus norvegicus OX=10116 GN=Gpsm1 ;sp|Q9R08	5	74.439	117.23	201883	208869	0.746298	0.76081	0.966555	-0.0490763
Itga5	A0A0G2K1E2	tr|A0A0G2K1E2|A0A0G2K1E2_RAT Integrin alpha 5 (Mapped) OS=Rattus norvegicus OX=10116 GN=Itga5 PE=1 SV=1	9	119.46	117.01	543272	655577	0.106771	0.538392	0.828694	-0.271089
Taco1	D4A601	tr|D4A601|D4A601_RAT Translational activator of cytochrome c oxidase 1 OS=Rattus norvegicus OX=10116 GN=Taco1 PE=1 SV=3 ;sp|B2RYT9|TACO1_RAT Translational activator of cytochrome c oxidase 1 OS=Rattus norvegicus OX=10116 GN=Taco1 PE=2 SV=1	5	32.812	117.01	424515	445931	0.418089	0.683172	0.951975	-0.0710047
Glod4	Q5I0D1	sp|Q5I0D1|GLOD4_RAT Glyoxalase domain-containing protein 4 OS=Rattus norvegicus OX=10116 GN=Glod4 PE=1 SV=1	13	33.267	116.8	1.93084e+06	1.88264e+06	0.692643	0.746986	1.0256	0.0364705
Vat1	Q3MIE4	sp|Q3MIE4|VAT1_RAT Synaptic vesicle membrane protein VAT-1 homolog OS=Rattus norvegicus OX=10116 GN=Vat1 PE=1 SV=1	9	43.118	116.31	856618	843016	0.927646	0.798131	1.01614	0.0230927
Por	P00388	sp|P00388|NCPR_RAT NADPH--cytochrome P450 reductase OS=Rattus norvegicus OX=10116 GN=Por PE=1 SV=3	14	76.962	116.3	1.46695e+06	1.59576e+06	0.183444	0.590678	0.919281	-0.121423
Prob1	F1M6Z4	tr|F1M6Z4|F1M6Z4_RAT Proline rich basic protein 1 OS=Rattus norvegicus OX=10116 GN=Prob1 PE=1 SV=2	6	106.46	116.11	237187	233782	0.814787	0.776421	1.01456	0.0208609
Ppif	P29117	sp|P29117|PPIF_RAT Peptidyl-prolyl cis-trans isomerase F, mitochondrial OS=Rattus norvegicus OX=10116 GN=Ppif PE=1 SV=2	4	21.81	116.11	1.5151e+06	1.64113e+06	0.356209	0.662424	0.923209	-0.11527
Cab39	A0A0G2JZH0	tr|A0A0G2JZH0|A0A0G2JZH0_RAT Calcium-binding protein 39 OS=Rattus norvegicus OX=10116 GN=Cab39 PE=1 SV=1 ;tr|D3ZJ77|D3ZJ77_RAT Calcium binding protein 39 (Predicted), isoform CRA_a OS=Rattus norvegicus OX=10116 GN=Cab39 PE=1 SV=1	9	39.873	116	724090	788203	0.128197	0.546855	0.918659	-0.122399
Aspscr1	A0A0G2JWF4	tr|A0A0G2JWF4|A0A0G2JWF4_RAT ASPSCR1 tether for SLC2A4, UBX domain-containing OS=Rattus norvegicus OX=10116 GN=Aspscr1 PE=1 SV=1 ;tr|F1LR71|F1LR71_RAT ASPSCR1 tether for SLC2A4, UBX domain-containing OS=Rattus norvegicus OX=10116 GN=Aspscr1 PE=1 SV=2 ;tr|B1W	4	48.177	115.94	245472	256197	0.334522	0.656841	0.958139	-0.0616936
Fmo1	P36365	sp|P36365|FMO1_RAT Dimethylaniline monooxygenase [N-oxide-forming] 1 OS=Rattus norvegicus OX=10116 GN=Fmo1 PE=1 SV=2	5	59.825	115.77	526743	538082	0.741501	0.759635	0.978927	-0.0307264
Hnrnpl	F1LQ48	sp|F1LQ48|HNRPL_RAT Heterogeneous nuclear ribonucleoprotein L OS=Rattus norvegicus OX=10116 GN=Hnrnpl PE=1 SV=2 ;tr|B5DFG2|B5DFG2_RAT Hnrnpl protein (Fragment) OS=Rattus norvegicus OX=10116 GN=Hnrnpl PE=2 SV=1 ;tr|F2Z3R2|F2Z3R2_RAT Heterogeneous nuclear ribo	11	67.902	115.75	1.14625e+06	1.11576e+06	0.579976	0.7266	1.02733	0.0388977
Gdi1	P50398	sp|P50398|GDIA_RAT Rab GDP dissociation inhibitor alpha OS=Rattus norvegicus OX=10116 GN=Gdi1 PE=1 SV=1	10	50.536	115.54	1.72952e+06	1.72737e+06	0.988503	0.808175	1.00125	0.00179848
Rack1	P63245	sp|P63245|RACK1_RAT Receptor of activated protein C kinase 1 OS=Rattus norvegicus OX=10116 GN=Rack1 PE=1 SV=3 ;tr|A0A0G2JZE6|A0A0G2JZE6_RAT Receptor of-activated protein C kinase 1 OS=Rattus norvegicus OX=10116 GN=Rack1 PE=1 SV=1	12	35.076	115.07	1.32967e+06	1.32751e+06	0.947143	0.801461	1.00163	0.00234977
Rhog	Q32PX6	tr|Q32PX6|Q32PX6_RAT Ras homolog family member G OS=Rattus norvegicus OX=10116 GN=Rhog PE=1 SV=1 ;tr|A0A096MJM1|A0A096MJM1_RAT Ras homolog family member G (Fragment) OS=Rattus norvegicus OX=10116 GN=Rhog PE=1 SV=6 ;tr|A0A096MK75|A0A096MK75_RAT Ras homolog fa	6	21.308	115.03	570515	649891	0.000116337	0.129784	0.877864	-0.187931
Farsa	Q505J8	sp|Q505J8|SYFA_RAT Phenylalanine--tRNA ligase alpha subunit OS=Rattus norvegicus OX=10116 GN=Farsa PE=1 SV=1	10	57.719	114.98	530408	514878	0.282675	0.640575	1.03016	0.0428727
Dstn	Q7M0E3	sp|Q7M0E3|DEST_RAT Destrin OS=Rattus norvegicus OX=10116 GN=Dstn PE=1 SV=3	12	18.533	114.93	1.38286e+06	1.56722e+06	0.0568967	0.497972	0.882366	-0.180551
Eif4g2	F1LN59	tr|F1LN59|F1LN59_RAT Eukaryotic translation initiation factor 4, gamma 2 OS=Rattus norvegicus OX=10116 GN=Eif4g2 PE=1 SV=2	16	102.11	114.92	1.20376e+06	1.30131e+06	0.0383995	0.46219	0.92503	-0.112428
Gstm7	P08009	sp|P08009|GSTM7_RAT Glutathione S-transferase Mu 7 OS=Rattus norvegicus OX=10116 GN=Gstm7 PE=1 SV=2	1	25.68	114.83	1.50561e+06	1.19849e+06	0.0718081	0.515166	1.25625	0.329122
Dnajb4	Q5XIP0	tr|Q5XIP0|Q5XIP0_RAT DnaJ (Hsp40) homolog, subfamily B, member 4 OS=Rattus norvegicus OX=10116 GN=Dnajb4 PE=1 SV=1	11	37.822	114.83	1.03504e+06	1.07941e+06	0.567811	0.724054	0.958898	-0.0605513
Prdx3	G3V7I0	tr|G3V7I0|G3V7I0_RAT Peroxiredoxin OS=Rattus norvegicus OX=10116 GN=Prdx3 PE=1 SV=1 ;sp|Q9Z0V6|PRDX3_RAT Thioredoxin-dependent peroxide reductase, mitochondrial OS=Rattus norvegicus OX=10116 GN=Prdx3 PE=1 SV=2	7	28.299	114.73	1.88431e+06	2.18506e+06	0.359495	0.663219	0.862362	-0.213634
Grb14	A0A0G2K3B0	tr|A0A0G2K3B0|A0A0G2K3B0_RAT Growth factor receptor-bound protein 14 OS=Rattus norvegicus OX=10116 GN=Grb14 PE=1 SV=1 ;sp|O88900|GRB14_RAT Growth factor receptor-bound protein 14 OS=Rattus norvegicus OX=10116 GN=Grb14 PE=1 SV=1	8	60.537	114.7	271667	298109	0.00325481	0.292013	0.911301	-0.134
Cul4a	B2RYJ3	tr|B2RYJ3|B2RYJ3_RAT Cullin 4A OS=Rattus norvegicus OX=10116 GN=Cul4a PE=1 SV=1	17	87.773	114.64	1.01287e+06	973999	0.111603	0.540559	1.0399	0.0564502
Itga6	G3V667	tr|G3V667|G3V667_RAT Integrin subunit alpha 6 OS=Rattus norvegicus OX=10116 GN=Itga6 PE=1 SV=1 ;tr|Q924W2|Q924W2_RAT Integrin alpha 6 subchain (Fragment) OS=Rattus norvegicus OX=10116 GN=Itga6 PE=2 SV=1	16	119.48	114.54	1.12905e+06	1.05796e+06	0.14461	0.56121	1.0672	0.093826
Vps26a	Q6AY86	sp|Q6AY86|VP26A_RAT Vacuolar protein sorting-associated protein 26A OS=Rattus norvegicus OX=10116 GN=Vps26a PE=1 SV=1 ;tr|A0A0G2JXT0|A0A0G2JXT0_RAT Vacuolar protein sorting-associated protein 26A OS=Rattus norvegicus OX=10116 GN=Vps26a PE=1 SV=1	12	38.114	114.46	964924	1.05296e+06	0.0466288	0.480951	0.916393	-0.125962
Psmd6	Q6PCT9	tr|Q6PCT9|Q6PCT9_RAT Proteasome (Prosome, macropain) 26S subunit, non-ATPase, 6 OS=Rattus norvegicus OX=10116 GN=Psmd6 PE=1 SV=1	15	45.598	114.27	1.12145e+06	1.15379e+06	0.492506	0.706015	0.971973	-0.0410125
Psmb1	Q6PDW4	tr|Q6PDW4|Q6PDW4_RAT Proteasome subunit beta OS=Rattus norvegicus OX=10116 GN=Psmb1 PE=1 SV=1 ;sp|P18421|PSB1_RAT Proteasome subunit beta type-1 OS=Rattus norvegicus OX=10116 GN=Psmb1 PE=1 SV=3	9	26.407	114.04	549557	598857	0.0374395	0.459585	0.917676	-0.123943
Ppp2r5a	D3ZDI7	tr|D3ZDI7|D3ZDI7_RAT Serine/threonine-protein phosphatase 2A 56 kDa regulatory subunit OS=Rattus norvegicus OX=10116 GN=Ppp2r5a PE=1 SV=1	13	56.336	113.95	1.25547e+06	1.15755e+06	0.0542826	0.494148	1.08459	0.117153
Tfam	Q91ZW1	sp|Q91ZW1|TFAM_RAT Transcription factor A, mitochondrial OS=Rattus norvegicus OX=10116 GN=Tfam PE=2 SV=1 ;tr|Q9ES32|Q9ES32_RAT Transcription factor A (Fragment) OS=Rattus norvegicus OX=10116 GN=Tfa PE=2 SV=1	14	28.186	113.91	1.78155e+06	1.80019e+06	0.880221	0.789543	0.989643	-0.0150195
Pa2g4	Q6AYD3	sp|Q6AYD3|PA2G4_RAT Proliferation-associated protein 2G4 OS=Rattus norvegicus OX=10116 GN=Pa2g4 PE=1 SV=1 ;sp|Q6AYD3-2|PA2G4_RAT Isoform 2 of Proliferation-associated protein 2G4 OS=Rattus norvegicus OX=10116 GN=Pa2g4 ;tr|A0A0G2JVS2|A0A0G2JVS2_RAT Proliferat	10	43.656	113.63	1.13165e+06	1.14586e+06	0.687904	0.746207	0.9876	-0.0180006
Eif3e	Q641X8	sp|Q641X8|EIF3E_RAT Eukaryotic translation initiation factor 3 subunit E OS=Rattus norvegicus OX=10116 GN=Eif3e PE=2 SV=1 ;tr|A0A0G2K273|A0A0G2K273_RAT Eukaryotic translation initiation factor 3 subunit E OS=Rattus norvegicus OX=10116 GN=LOC100909481 PE=3 S	14	52.22	113.34	1.02803e+06	1.02184e+06	0.8516	0.783998	1.00606	0.0087226
Blmh	P70645	sp|P70645|BLMH_RAT Bleomycin hydrolase OS=Rattus norvegicus OX=10116 GN=Blmh PE=1 SV=1 ;tr|A1A5L1|A1A5L1_RAT Bleomycin hydrolase OS=Rattus norvegicus OX=10116 GN=Blmh PE=1 SV=1	7	52.322	113.26	860837	828961	0.120956	0.544302	1.03845	0.0544373
Ca1	B0BNN3	sp|B0BNN3|CAH1_RAT Carbonic anhydrase 1 OS=Rattus norvegicus OX=10116 GN=Ca1 PE=1 SV=1	9	28.299	112.81	1.20413e+06	1.61253e+06	0.647862	0.739318	0.74673	-0.421341
LOC684097	B0BMY2	tr|B0BMY2|B0BMY2_RAT LOC684097 protein OS=Rattus norvegicus OX=10116 GN=LOC684097 PE=2 SV=1 ;sp|Q5U211|SNX3_RAT Sorting nexin-3 OS=Rattus norvegicus OX=10116 GN=Snx3 PE=1 SV=1	3	15.207	112.55	439827	443934	0.923228	0.797361	0.990749	-0.013409
Hist1h1c	A0A0G2K654	tr|A0A0G2K654|A0A0G2K654_RAT Histone cluster 1 H1 family member c OS=Rattus norvegicus OX=10116 GN=Hist1h1c PE=1 SV=1	5	21.316	112.43	3.51724e+06	3.19251e+06	0.44141	0.690989	1.10172	0.139752
Pdia4	G3V6T7	tr|G3V6T7|G3V6T7_RAT Protein disulfide-isomerase A4 OS=Rattus norvegicus OX=10116 GN=Pdia4 PE=1 SV=1 ;sp|P38659|PDIA4_RAT Protein disulfide-isomerase A4 OS=Rattus norvegicus OX=10116 GN=Pdia4 PE=1 SV=2	12	72.747	112.42	1.26309e+06	1.34898e+06	0.618516	0.73411	0.936326	-0.0949166
Myl6	A0A0G2K6J5	tr|A0A0G2K6J5|A0A0G2K6J5_RAT Myosin light polypeptide 6 OS=Rattus norvegicus OX=10116 GN=Myl6 PE=1 SV=1 ;tr|B2GV99|B2GV99_RAT Myl6 protein OS=Rattus norvegicus OX=10116 GN=Myl6 PE=2 SV=1 ;sp|Q64119|MYL6_RAT Myosin light polypeptide 6 OS=Rattus norvegicus OX=	7	16.961	112.14	1.3903e+06	1.4044e+06	0.941992	0.800592	0.989963	-0.0145539
Itga1	P18614	sp|P18614|ITA1_RAT Integrin alpha-1 OS=Rattus norvegicus OX=10116 GN=Itga1 PE=1 SV=1	13	130.81	111.94	1.06612e+06	1.19367e+06	0.145798	0.562209	0.893145	-0.163033
Lmod2	A1A5Q0	sp|A1A5Q0|LMOD2_RAT Leiomodin-2 OS=Rattus norvegicus OX=10116 GN=Lmod2 PE=1 SV=1 ;tr|C5NMH2|C5NMH2_RAT Leiomodin-2-like OS=Rattus norvegicus OX=10116 GN=LOC100909784 PE=1 SV=1 ;tr|A0A0G2K918|A0A0G2K918_RAT Leiomodin-2-like OS=Rattus norvegicus OX=10116 GN=LO	12	61.717	111.92	706628	944960	0.0922894	0.530681	0.747786	-0.419303
Flad1	D4A4P4	tr|D4A4P4|D4A4P4_RAT FAD synthase OS=Rattus norvegicus OX=10116 GN=Flad1 PE=1 SV=2 ;tr|B1WBY2|B1WBY2_RAT FAD synthase OS=Rattus norvegicus OX=10116 GN=Flad1 PE=2 SV=1	11	54.604	111.81	753684	808320	0.169264	0.580419	0.932409	-0.100965
Ptbp1	D3ZB30	tr|D3ZB30|D3ZB30_RAT Polypyrimidine tract binding protein 1, isoform CRA_c OS=Rattus norvegicus OX=10116 GN=Ptbp1 PE=1 SV=1 ;tr|A0A0G2JTV1|A0A0G2JTV1_RAT Polypyrimidine tract-binding protein 1 OS=Rattus norvegicus OX=10116 GN=Ptbp1 PE=1 SV=1 ;tr|Q6P736|Q6P73	4	56.935	111.71	467961	450298	0.697219	0.748213	1.03922	0.0555072
LOC314140	A0A0G2JSV3	tr|A0A0G2JSV3|A0A0G2JSV3_RAT Ribose-phosphate pyrophosphokinase I -like OS=Rattus norvegicus OX=10116 GN=LOC314140 PE=1 SV=1 ;sp|P60892|PRPS1_RAT Ribose-phosphate pyrophosphokinase 1 OS=Rattus norvegicus OX=10116 GN=Prps1 PE=1 SV=2 ;tr|M0RBK1|M0RBK1_RAT Phos	10	34.806	111.7	549821	646077	0.0575189	0.498839	0.851014	-0.232745
Psmd11	F1LMZ8	sp|F1LMZ8|PSD11_RAT 26S proteasome non-ATPase regulatory subunit 11 OS=Rattus norvegicus OX=10116 GN=Psmd11 PE=1 SV=2 ;tr|B5DEP6|B5DEP6_RAT PCI domain-containing protein (Fragment) OS=Rattus norvegicus OX=10116 PE=2 SV=1 ;tr|A0A0G2JWX1|A0A0G2JWX1_RAT 26S pro	13	47.463	111.66	925853	949620	0.287337	0.64224	0.974972	-0.0365673
Uso1	P41542	sp|P41542|USO1_RAT General vesicular transport factor p115 OS=Rattus norvegicus OX=10116 GN=Uso1 PE=1 SV=1	12	107.16	111.51	1.49704e+06	1.5875e+06	0.0768384	0.519647	0.943015	-0.0846468
Atp2b1	P11505-1	sp|P11505-1|AT2B1_RAT Isoform D of Plasma membrane calcium-transporting ATPase 1 OS=Rattus norvegicus OX=10116 GN=Atp2b1 ;sp|P11505-5|AT2B1_RAT Isoform E of Plasma membrane calcium-transporting ATPase 1 OS=Rattus norvegicus OX=10116 GN=Atp2b1 ;sp|P11505-4|AT	9	138.72	111.18	907072	863658	0.315581	0.651428	1.05027	0.0707578
Psap	Q6P7A4	tr|Q6P7A4|Q6P7A4_RAT Prosaposin OS=Rattus norvegicus OX=10116 GN=Psap PE=2 SV=1 ;tr|F7EPE0|F7EPE0_RAT Prosaposin OS=Rattus norvegicus OX=10116 GN=Psap PE=1 SV=2 ;sp|P10960|SAP_RAT Prosaposin OS=Rattus norvegicus OX=10116 GN=Psap PE=1 SV=1	12	61.039	111.17	1.71468e+06	1.65183e+06	0.776815	0.768027	1.03805	0.0538703
Psma1	P18420	sp|P18420|PSA1_RAT Proteasome subunit alpha type-1 OS=Rattus norvegicus OX=10116 GN=Psma1 PE=1 SV=2	14	29.517	111.13	851027	903630	0.288581	0.642677	0.941787	-0.0865274
Taldo1	Q9EQS0	sp|Q9EQS0|TALDO_RAT Transaldolase OS=Rattus norvegicus OX=10116 GN=Taldo1 PE=1 SV=2	16	37.46	111.07	2.23418e+06	2.16585e+06	0.606052	0.731769	1.03155	0.0448096
Ywhab	P35213-2	sp|P35213-2|1433B_RAT Isoform Short of 14-3-3 protein beta/alpha OS=Rattus norvegicus OX=10116 GN=Ywhab ;sp|P35213|1433B_RAT 14-3-3 protein beta/alpha OS=Rattus norvegicus OX=10116 GN=Ywhab PE=1 SV=3	4	27.822	110.98	756549	746749	0.79463	0.772042	1.01312	0.0188104
ND2	Q5UAJ8	tr|Q5UAJ8|Q5UAJ8_RAT NADH-ubiquinone oxidoreductase chain 2 OS=Rattus norvegicus OX=10116 GN=ND2 PE=3 SV=1 ;tr|A0A0A1G491|A0A0A1G491_RAT NADH-ubiquinone oxidoreductase chain 2 OS=Rattus norvegicus OX=10116 GN=ND2 PE=3 SV=1 ;tr|Q06Q97|Q06Q97_RAT NADH-ubiquino	5	38.455	110.86	470315	469436	0.981315	0.807041	1.00187	0.00270042
Akr1c15	D3ZF77	sp|D3ZF77|AK1CA_RAT Aldo-keto reductase family 1 member C15 OS=Rattus norvegicus OX=10116 GN=Akr1c15 PE=1 SV=1 ;tr|A0A387KC71|A0A387KC71_RAT Aldo-keto reductase family 1, member C15 OS=Rattus norvegicus OX=10116 GN=Akr1c15 PE=2 SV=1	10	37.194	110.7	1.09316e+06	1.24095e+06	0.0399118	0.466093	0.880905	-0.182942
Rps6	M0RD75	tr|M0RD75|M0RD75_RAT 40S ribosomal protein S6 OS=Rattus norvegicus OX=10116 GN=Rps6 PE=1 SV=1 ;sp|P62755|RS6_RAT 40S ribosomal protein S6 OS=Rattus norvegicus OX=10116 GN=Rps6 PE=1 SV=1	9	28.421	110.68	1.2234e+06	1.22054e+06	0.973484	0.80579	1.00234	0.00337321
Ehhadh	P07896	sp|P07896|ECHP_RAT Peroxisomal bifunctional enzyme OS=Rattus norvegicus OX=10116 GN=Ehhadh PE=1 SV=2	10	78.657	110.61	559951	442520	0.113076	0.541186	1.26537	0.339558
Hnrnpc	A0A140TAI3	tr|A0A140TAI3|A0A140TAI3_RAT Heterogeneous nuclear ribonucleoprotein C OS=Rattus norvegicus OX=10116 GN=Hnrnpc PE=1 SV=1 ;tr|A0A0G2K7B3|A0A0G2K7B3_RAT Heterogeneous nuclear ribonucleoprotein C OS=Rattus norvegicus OX=10116 GN=LOC100911576 PE=1 SV=1 ;tr|A0A0G	10	32.322	110.51	1.75117e+06	1.63097e+06	0.232902	0.619425	1.0737	0.102587
Dhrs4	Q8VID1	sp|Q8VID1|DHRS4_RAT Dehydrogenase/reductase SDR family member 4 OS=Rattus norvegicus OX=10116 GN=Dhrs4 PE=2 SV=2	9	29.821	110.45	1.33659e+06	1.24573e+06	0.342268	0.658905	1.07294	0.101568
Tkt	G3V826	tr|G3V826|G3V826_RAT Transketolase OS=Rattus norvegicus OX=10116 GN=Tkt PE=1 SV=1 ;sp|P50137|TKT_RAT Transketolase OS=Rattus norvegicus OX=10116 GN=Tkt PE=1 SV=1	13	71.158	110.21	1.01833e+06	970662	0.687398	0.746123	1.04911	0.0691641
Spg7	Q7TT47	sp|Q7TT47|SPG7_RAT Paraplegin OS=Rattus norvegicus OX=10116 GN=Spg7 PE=2 SV=2 ;tr|A0A2H2GPM9|A0A2H2GPM9_RAT Paraplegin OS=Rattus norvegicus OX=10116 GN=Spg7 PE=1 SV=1 ;sp|Q7TT47-2|SPG7_RAT Isoform 2 of Paraplegin OS=Rattus norvegicus OX=10116 GN=Spg7	13	86.102	110.16	1.08211e+06	1.17149e+06	0.262628	0.632857	0.923701	-0.114501
Pacsin2	Q6IRI3	tr|Q6IRI3|Q6IRI3_RAT Protein kinase C and casein kinase substrate in neurons 2 OS=Rattus norvegicus OX=10116 GN=Pacsin2 PE=1 SV=1 ;sp|Q9QY17-3|PACN2_RAT Isoform 3 of Protein kinase C and casein kinase substrate in neurons 2 protein OS=Rattus norvegicus OX=1	14	55.733	110.05	1.53403e+06	1.62101e+06	0.512782	0.711298	0.946346	-0.0795608
Mpst	P97532	sp|P97532|THTM_RAT 3-mercaptopyruvate sulfurtransferase OS=Rattus norvegicus OX=10116 GN=Mpst PE=1 SV=3	9	32.94	109.98	1.337e+06	1.22613e+06	0.178856	0.587499	1.09042	0.124882
Fabp5	P55053	sp|P55053|FABP5_RAT Fatty acid-binding protein 5 OS=Rattus norvegicus OX=10116 GN=Fabp5 PE=1 SV=3 ;tr|Q2XTA4|Q2XTA4_RAT Epidermal fatty acid binding protein 5 (Fragment) OS=Rattus norvegicus OX=10116 GN=Fabp5 PE=2 SV=1	7	15.059	109.91	1.02439e+06	947019	0.147013	0.563218	1.0817	0.113304
Gnb3	P52287	sp|P52287|GBB3_RAT Guanine nucleotide-binding protein G(I)/G(S)/G(T) subunit beta-3 OS=Rattus norvegicus OX=10116 GN=Gnb3 PE=1 SV=1 ;tr|Q45QL4|Q45QL4_RAT Guanine nucleotide binding protein beta 3 (Fragment) OS=Rattus norvegicus OX=10116 GN=Gnb3 PE=2 SV=1	5	37.18	109.89	526874	513522	0.725756	0.755694	1.026	0.0370326
Eml2	Q6P6T4-2	sp|Q6P6T4-2|EMAL2_RAT Isoform 2 of Echinoderm microtubule-associated protein-like 2 OS=Rattus norvegicus OX=10116 GN=Eml2 ;sp|Q6P6T4|EMAL2_RAT Echinoderm microtubule-associated protein-like 2 OS=Rattus norvegicus OX=10116 GN=Eml2 PE=1 SV=1	7	69.109	109.63	637610	630579	0.750355	0.761796	1.01115	0.0159973
Endog	Q3V5X8	tr|Q3V5X8|Q3V5X8_RAT Endonuclease OS=Rattus norvegicus OX=10116 GN=Endog PE=1 SV=1	10	32.267	109.62	915494	844887	0.275601	0.637959	1.08357	0.115793
Rnpep	Q6P7D2	tr|Q6P7D2|Q6P7D2_RAT Arginyl aminopeptidase (Aminopeptidase B) OS=Rattus norvegicus OX=10116 GN=Rnpep PE=2 SV=1 ;tr|G3V6V1|G3V6V1_RAT Aminopeptidase B OS=Rattus norvegicus OX=10116 GN=Rnpep PE=1 SV=1 ;sp|O09175|AMPB_RAT Aminopeptidase B OS=Rattus norvegicus	13	72.603	109.49	1.19906e+06	1.1305e+06	0.189789	0.594874	1.06064	0.0849407
Mrps18b	Q6MG10	tr|Q6MG10|Q6MG10_RAT Mitochondrial ribosomal protein S18B OS=Rattus norvegicus OX=10116 GN=Mrps18b PE=2 SV=1 ;tr|F6Q5K7|F6Q5K7_RAT Mitochondrial ribosomal protein S18B OS=Rattus norvegicus OX=10116 GN=Mrps18b PE=1 SV=1 ;tr|A0A0G2JXL3|A0A0G2JXL3_RAT Mitochond	4	28.681	109.47	241331	296797	0.129515	0.547291	0.813117	-0.298465
Hnrnpab	Q9QX80	tr|Q9QX80|Q9QX80_RAT CArG-binding factor A OS=Rattus norvegicus OX=10116 GN=Hnrnpab PE=1 SV=1 ;tr|Q9Z0U8|Q9Z0U8_RAT Nucleic acid binding factor pRM10 OS=Rattus norvegicus OX=10116 GN=pRM10 PE=2 SV=1 ;tr|O88311|O88311_RAT AlF-C1 OS=Rattus norvegicus OX=10116	8	30.853	109.31	2.61532e+06	2.76001e+06	0.383231	0.670338	0.947576	-0.0776863
Slc16a1	P53987	sp|P53987|MOT1_RAT Monocarboxylate transporter 1 OS=Rattus norvegicus OX=10116 GN=Slc16a1 PE=1 SV=1	10	53.238	109.21	1.31168e+06	1.30603e+06	0.944002	0.800932	1.00432	0.00622568
Hbb-b1	Q6PDU6	tr|Q6PDU6|Q6PDU6_RAT Beta-glo OS=Rattus norvegicus OX=10116 GN=Hbb-b1 PE=2 SV=1 ;tr|Q63011|Q63011_RAT Zero beta-globin (Fragment) OS=Rattus norvegicus OX=10116 PE=3 SV=1 ;tr|Q62670|Q62670_RAT 0 beta-2 globin OS=Rattus norvegicus OX=10116 GN=0 beta-2 globin P	1	16.037	109.03	2.65124e+06	4.46544e+06	0.497395	0.707321	0.593724	-0.752135
Acyp2	D4A1G1	tr|D4A1G1|D4A1G1_RAT Acylphosphatase OS=Rattus norvegicus OX=10116 GN=Acyp2 PE=1 SV=2 ;sp|P35745|ACYP2_RAT Acylphosphatase-2 OS=Rattus norvegicus OX=10116 GN=Acyp2 PE=1 SV=2	5	13.645	109.01	802073	767164	0.521374	0.713435	1.0455	0.0641983
Serping1	Q6P734	sp|Q6P734|IC1_RAT Plasma protease C1 inhibitor OS=Rattus norvegicus OX=10116 GN=Serping1 PE=2 SV=1	7	55.611	108.86	667349	733040	0.66677	0.742621	0.910386	-0.13545
Atp5md	Q9JJW3	sp|Q9JJW3|ATPMD_RAT ATP synthase membrane subunit DAPIT, mitochondrial OS=Rattus norvegicus OX=10116 GN=Atp5md PE=1 SV=1	5	6.4075	108.55	1.27762e+06	1.22489e+06	0.614277	0.733323	1.04305	0.0608101
Ndufa5	Q63362	sp|Q63362|NDUA5_RAT NADH dehydrogenase [ubiquinone] 1 alpha subcomplex subunit 5 OS=Rattus norvegicus OX=10116 GN=Ndufa5 PE=1 SV=3	9	13.412	108.38	5.0879e+06	4.8837e+06	0.707837	0.751049	1.04181	0.0590965
Ankrd1	Q8R560	sp|Q8R560|ANKR1_RAT Ankyrin repeat domain-containing protein 1 OS=Rattus norvegicus OX=10116 GN=Ankrd1 PE=1 SV=1	11	36.063	108.26	639076	843722	0.00816976	0.342367	0.757448	-0.400782
psma3l	Q6IE67	tr|Q6IE67|Q6IE67_RAT Proteasome subunit alpha type OS=Rattus norvegicus OX=10116 GN=psma3l PE=2 SV=1 ;sp|P18422|PSA3_RAT Proteasome subunit alpha type-3 OS=Rattus norvegicus OX=10116 GN=Psma3 PE=1 SV=3	11	28.354	107.85	1.89482e+06	1.96747e+06	0.546003	0.719253	0.963076	-0.0542779
Dag1	F1M8K0	tr|F1M8K0|F1M8K0_RAT Dystroglycan 1 OS=Rattus norvegicus OX=10116 GN=Dag1 PE=1 SV=1 ;tr|D9IFS3|D9IFS3_RAT Alpha-dystroglycan (Fragment) OS=Rattus norvegicus OX=10116 PE=4 SV=1	13	96.705	107.84	1.32808e+06	1.34707e+06	0.753831	0.762633	0.985907	-0.0204765
Slc12a7	Q5RK27	sp|Q5RK27|S12A7_RAT Solute carrier family 12 member 7 OS=Rattus norvegicus OX=10116 GN=Slc12a7 PE=2 SV=2 ;tr|A0A0G2K8S1|A0A0G2K8S1_RAT Solute carrier family 12 member 7 OS=Rattus norvegicus OX=10116 GN=Slc12a7 PE=1 SV=1	13	119.38	107.71	1.22234e+06	1.35807e+06	0.123232	0.545135	0.900054	-0.151916
Rbmxrtl	P84586	sp|P84586|RMXRL_RAT RNA-binding motif protein, X chromosome retrogene-like OS=Rattus norvegicus OX=10116 GN=Rbmxrtl PE=1 SV=1 ;tr|A0A0G2K8K9|A0A0G2K8K9_RAT RNA-binding motif protein, X-linked-like 1B OS=Rattus norvegicus OX=10116 GN=Rbmxl1b PE=4 SV=1 ;sp|D4A	4	42.203	107.63	985433	1.05119e+06	0.280166	0.63966	0.937442	-0.093199
Sept9	B2GVB4	tr|B2GVB4|B2GVB4_RAT Sept9 protein (Fragment) OS=Rattus norvegicus OX=10116 GN=Sept9 PE=2 SV=1 ;sp|Q9QZR6|SEPT9_RAT Septin-9 OS=Rattus norvegicus OX=10116 GN=Septin9 PE=1 SV=1 ;tr|F1LN75|F1LN75_RAT Septin 9 OS=Rattus norvegicus OX=10116 GN=Sept9 PE=1 SV=3 ;sp	11	62.031	107.49	705694	727587	0.465774	0.698484	0.96991	-0.0440772
Phyh	P57093	sp|P57093|PAHX_RAT Phytanoyl-CoA dioxygenase, peroxisomal OS=Rattus norvegicus OX=10116 GN=Phyh PE=1 SV=2	12	38.588	107.1	1.41657e+06	1.3463e+06	0.551813	0.720563	1.05219	0.0733961
Clic5	Q9EPT8	sp|Q9EPT8|CLIC5_RAT Chloride intracellular channel protein 5 OS=Rattus norvegicus OX=10116 GN=Clic5 PE=1 SV=1	4	28.299	106.99	835201	983790	0.0677206	0.511101	0.848963	-0.236227
Napg	A0A0G2K350	tr|A0A0G2K350|A0A0G2K350_RAT NSF attachment protein gamma OS=Rattus norvegicus OX=10116 GN=Napg PE=1 SV=1 ;tr|D4A0E2|D4A0E2_RAT NSF attachment protein gamma OS=Rattus norvegicus OX=10116 GN=Napg PE=1 SV=1	8	34.659	106.88	695489	718910	0.528835	0.715245	0.967423	-0.0477819
Usp47	F1MAA1	tr|F1MAA1|F1MAA1_RAT Ubiquitin-specific peptidase 47 OS=Rattus norvegicus OX=10116 GN=Usp47 PE=1 SV=1 ;tr|A0A0G2JUX4|A0A0G2JUX4_RAT Ubiquitin-specific peptidase 47 OS=Rattus norvegicus OX=10116 GN=Usp47 PE=1 SV=1 ;tr|B2GVC1|B2GVC1_RAT Ubiquitin carboxyl-term	9	154.69	106.68	651943	675684	0.176763	0.586005	0.964863	-0.0516042
Ero1a	Q8R4A1	sp|Q8R4A1|ERO1A_RAT ERO1-like protein alpha OS=Rattus norvegicus OX=10116 GN=Ero1a PE=1 SV=1 ;sp|Q8R4A1-2|ERO1A_RAT Isoform 2 of ERO1-like protein alpha OS=Rattus norvegicus OX=10116 GN=Ero1a	8	54.018	106.56	618372	658407	0.10445	0.537286	0.939193	-0.090506
H2afy	A0A140TAB4	tr|A0A140TAB4|A0A140TAB4_RAT Core histone macro-H2A OS=Rattus norvegicus OX=10116 GN=H2afy PE=1 SV=1 ;sp|Q02874-2|H2AY_RAT Isoform 1 of Core histone macro-H2A.1 OS=Rattus norvegicus OX=10116 GN=Macroh2a1 ;sp|Q02874|H2AY_RAT Core histone macro-H2A.1 OS=Rattus	10	39.07	106.49	1.03478e+06	955282	0.423975	0.685209	1.08322	0.115327
Timm50	D3ZJX5	tr|D3ZJX5|D3ZJX5_RAT Mitochondrial import inner membrane translocase subunit TIM50 OS=Rattus norvegicus OX=10116 GN=Timm50 PE=1 SV=2	8	39.854	106.48	823921	927568	0.176051	0.585491	0.88826	-0.170947
Rufy1	F1LR42	tr|F1LR42|F1LR42_RAT RUN and FYVE domain-containing 1 OS=Rattus norvegicus OX=10116 GN=Rufy1 PE=1 SV=1 ;tr|Q4FZR3|Q4FZR3_RAT Rufy1 protein (Fragment) OS=Rattus norvegicus OX=10116 GN=Rufy1 PE=2 SV=1	6	80.376	106.39	705303	695892	0.777279	0.768134	1.01352	0.01938
Tbc1d4	D3Z881	tr|D3Z881|D3Z881_RAT TBC1 domain family, member 4 OS=Rattus norvegicus OX=10116 GN=Tbc1d4 PE=1 SV=3 ;tr|D3ZGN0|D3ZGN0_RAT TBC1 domain family, member 4 OS=Rattus norvegicus OX=10116 GN=Tbc1d4 PE=1 SV=3	7	140.36	105.99	613033	630907	0.665132	0.742334	0.97167	-0.0414619
Slc9a3r2	G3V6D9	tr|G3V6D9|G3V6D9_RAT Na(+)/H(+) exchange regulatory cofactor NHE-RF OS=Rattus norvegicus OX=10116 GN=Slc9a3r2 PE=1 SV=1 ;sp|Q920G2|NHRF2_RAT Na(+)/H(+) exchange regulatory cofactor NHE-RF2 OS=Rattus norvegicus OX=10116 GN=Slc9a3r2 PE=1 SV=1	9	37.35	105.85	851946	845897	0.890065	0.791385	1.00715	0.0102795
Col4a2	F1M6Q3	tr|F1M6Q3|F1M6Q3_RAT Collagen type IV alpha 2 chain OS=Rattus norvegicus OX=10116 GN=Col4a2 PE=1 SV=3	7	160.76	105.71	671124	671203	0.999341	0.80986	0.999883	-0.000168137
Ddx39b	Q63413	sp|Q63413|DX39B_RAT Spliceosome RNA helicase Ddx39b OS=Rattus norvegicus OX=10116 GN=Ddx39b PE=2 SV=3 ;tr|A0A0G2KAT4|A0A0G2KAT4_RAT Spliceosome RNA helicase Ddx39b OS=Rattus norvegicus OX=10116 GN=Ddx39b PE=1 SV=1 ;sp|Q5U216|DX39A_RAT ATP-dependent RNA helic	12	49.035	105.65	1.00621e+06	1.04031e+06	0.418948	0.683472	0.967222	-0.0480816
Rnf123	F1LMI7	tr|F1LMI7|F1LMI7_RAT E3 ubiquitin-protein ligase RNF123 OS=Rattus norvegicus OX=10116 GN=Rnf123 PE=1 SV=1 ;sp|D3ZXK7|RN123_RAT E3 ubiquitin-protein ligase RNF123 OS=Rattus norvegicus OX=10116 GN=Rnf123 PE=1 SV=1	9	148.29	105.55	444382	434302	0.731913	0.75725	1.02321	0.0331005
Hectd1	D3ZLS5	tr|D3ZLS5|D3ZLS5_RAT HECT domain E3 ubiquitin protein ligase 1 OS=Rattus norvegicus OX=10116 GN=Hectd1 PE=1 SV=3	10	289.03	105.42	796053	791225	0.92098	0.796966	1.0061	0.00877772
Appl1	D3ZWA8	tr|D3ZWA8|D3ZWA8_RAT Adaptor protein, phosphotyrosine-interacting with PH domain and leucine zipper 1 OS=Rattus norvegicus OX=10116 GN=Appl1 PE=1 SV=3	9	75.401	105.39	410898	428279	0.401414	0.677149	0.959417	-0.0597704
Rplp0	P19945	sp|P19945|RLA0_RAT 60S acidic ribosomal protein P0 OS=Rattus norvegicus OX=10116 GN=Rplp0 PE=1 SV=2	11	34.215	105.3	1.77916e+06	1.76433e+06	0.817028	0.776897	1.00841	0.012081
Tom1	Q5XI21	tr|Q5XI21|Q5XI21_RAT Target of myb1 homolog (Chicken) OS=Rattus norvegicus OX=10116 GN=Tom1 PE=1 SV=1	5	54.088	105.11	286683	301086	0.333757	0.656633	0.952163	-0.0707196
Serpina4	Q5M8C3	tr|Q5M8C3|Q5M8C3_RAT Serine (Or cysteine) proteinase inhibitor, clade A (Alpha-1 antiproteinase, antitrypsin), member 4 OS=Rattus norvegicus OX=10116 GN=Serpina4 PE=1 SV=1 ;tr|P97569|P97569_RAT Kallistatin OS=Rattus norvegicus OX=10116 PE=2 SV=1	8	48.046	104.97	876810	995959	0.632978	0.736728	0.880367	-0.183822
Sun2	D3ZTT7	tr|D3ZTT7|D3ZTT7_RAT Sad1 and UNC84 domain-containing 2 OS=Rattus norvegicus OX=10116 GN=Sun2 PE=1 SV=1	11	81.526	104.92	877649	831486	0.432828	0.68819	1.05552	0.077951
Ccdc51	A0A0H2UHS3	tr|A0A0H2UHS3|A0A0H2UHS3_RAT Mitochondrial potassium channel OS=Rattus norvegicus OX=10116 GN=Ccdc51 PE=1 SV=1 ;tr|A0A0G2JXH2|A0A0G2JXH2_RAT Mitochondrial potassium channel OS=Rattus norvegicus OX=10116 GN=Ccdc51 PE=1 SV=1 ;sp|Q5PPN7|MITOK_RAT Mitochondrial	14	42.308	104.78	1.17988e+06	1.29532e+06	0.45754	0.696023	0.910879	-0.134669
Ndufs7	Q5RJN0	tr|Q5RJN0|Q5RJN0_RAT NADH dehydrogenase (Ubiquinone) Fe-S protein 7 OS=Rattus norvegicus OX=10116 GN=Ndufs7 PE=1 SV=1	9	23.945	104.48	1.89437e+06	1.87317e+06	0.895985	0.792478	1.01132	0.016237
Sar1b	Q5HZY2	sp|Q5HZY2|SAR1B_RAT GTP-binding protein SAR1b OS=Rattus norvegicus OX=10116 GN=Sar1b PE=2 SV=1	5	22.41	104.46	670737	868478	0.197271	0.599544	0.772313	-0.372743
Tnni3k	F1LPM9	tr|F1LPM9|F1LPM9_RAT Serine/threonine-protein kinase TNNI3K OS=Rattus norvegicus OX=10116 GN=Tnni3k PE=4 SV=2 ;sp|Q7TQP6|TNI3K_RAT Serine/threonine-protein kinase TNNI3K OS=Rattus norvegicus OX=10116 GN=Tnni3k PE=2 SV=3	13	92.773	104.24	1.40252e+06	1.31963e+06	0.300473	0.646696	1.06281	0.0878804
Huwe1	A0A0G2JVW5	tr|A0A0G2JVW5|A0A0G2JVW5_RAT E3 ubiquitin-protein ligase HUWE1 OS=Rattus norvegicus OX=10116 GN=Huwe1 PE=1 SV=1	16	447.65	104.22	1.03167e+06	1.03656e+06	0.798167	0.772823	0.995284	-0.00681975
Ca2	P27139	sp|P27139|CAH2_RAT Carbonic anhydrase 2 OS=Rattus norvegicus OX=10116 GN=Ca2 PE=1 SV=2	8	29.113	104.06	946051	1.24429e+06	0.616665	0.733767	0.760312	-0.395336
Ndufaf2	A0A0G2JZF6	tr|A0A0G2JZF6|A0A0G2JZF6_RAT NADH:ubiquinone oxidoreductase complex assembly factor 2 OS=Rattus norvegicus OX=10116 GN=Ndufaf2 PE=1 SV=1	9	19.554	103.99	808295	781503	0.499593	0.707901	1.03428	0.048631
Lpp	Q5XI07	sp|Q5XI07|LPP_RAT Lipoma-preferred partner homolog OS=Rattus norvegicus OX=10116 GN=Lpp PE=1 SV=1	7	68.26	103.87	728273	825129	0.185489	0.592055	0.882617	-0.18014
Map2k1	A0A0H2UHI2	tr|A0A0H2UHI2|A0A0H2UHI2_RAT Dual-specificity mitogen-activated protein kinase kinase 1 OS=Rattus norvegicus OX=10116 GN=Map2k1 PE=1 SV=1 ;sp|Q01986|MP2K1_RAT Dual specificity mitogen-activated protein kinase kinase 1 OS=Rattus norvegicus OX=10116 GN=Map2k1	6	40.96	103.72	1.15788e+06	1.13149e+06	0.55327	0.720888	1.02332	0.0332611
Sod2	P07895	sp|P07895|SODM_RAT Superoxide dismutase [Mn], mitochondrial OS=Rattus norvegicus OX=10116 GN=Sod2 PE=1 SV=2	11	24.674	103.32	2.52092e+06	2.91165e+06	0.250881	0.627862	0.865806	-0.207884
Mgst3	D4ADS4	tr|D4ADS4|D4ADS4_RAT Microsomal glutathione S-transferase 3 OS=Rattus norvegicus OX=10116 GN=Mgst3 PE=1 SV=1	5	16.732	103.1	842693	954369	0.291712	0.643762	0.882985	-0.179539
Pgd	P85968	sp|P85968|6PGD_RAT 6-phosphogluconate dehydrogenase, decarboxylating OS=Rattus norvegicus OX=10116 GN=Pgd PE=1 SV=1 ;tr|A0A0G2K7Q8|A0A0G2K7Q8_RAT 6-phosphogluconate dehydrogenase, decarboxylating OS=Rattus norvegicus OX=10116 GN=Kif1b PE=1 SV=1 ;tr|Q7TP11|Q7	10	53.236	103.09	1.56001e+06	1.7138e+06	0.37249	0.666771	0.910264	-0.135644
Naprt	Q6XQN1	sp|Q6XQN1|PNCB_RAT Nicotinate phosphoribosyltransferase OS=Rattus norvegicus OX=10116 GN=Naprt PE=2 SV=1 ;tr|G3V709|G3V709_RAT Nicotinate phosphoribosyltransferase OS=Rattus norvegicus OX=10116 GN=Naprt PE=1 SV=1	5	58.564	102.96	349454	344386	0.902841	0.793729	1.01472	0.0210755
Tmem245	D3ZR79	tr|D3ZR79|D3ZR79_RAT Transmembrane protein 245 OS=Rattus norvegicus OX=10116 GN=Tmem245 PE=1 SV=1 ;sp|D3ZXD8|TM245_RAT Transmembrane protein 245 OS=Rattus norvegicus OX=10116 GN=Tmem245 PE=1 SV=1	2	97.654	102.95	66961.7	63777.9	0.458843	0.696417	1.04992	0.070281
Pars2	Q5M7W7	sp|Q5M7W7|SYPM_RAT Probable proline--tRNA ligase, mitochondrial OS=Rattus norvegicus OX=10116 GN=Pars2 PE=2 SV=1	10	53.332	102.91	912163	941547	0.495243	0.706749	0.968792	-0.045741
Lancl2	Q68FQ9	tr|Q68FQ9|Q68FQ9_RAT LanC lantibiotic synthetase component C-like 2 (Bacterial) OS=Rattus norvegicus OX=10116 GN=Lancl2 PE=1 SV=1	6	50.968	102.79	339889	363180	0.0611192	0.503563	0.93587	-0.0956202
LOC100363782	G3V6H0	tr|G3V6H0|G3V6H0_RAT RCG48149, isoform CRA_b OS=Rattus norvegicus OX=10116 GN=LOC100363782 PE=1 SV=1 ;sp|P10536|RAB1B_RAT Ras-related protein Rab-1B OS=Rattus norvegicus OX=10116 GN=Rab1b PE=1 SV=1	6	22.177	102.69	2.01015e+06	1.97291e+06	0.652462	0.740099	1.01887	0.026975
Stub1	D4A4T0	tr|D4A4T0|D4A4T0_RAT STIP1 homology and U-Box containing protein 1, isoform CRA_b OS=Rattus norvegicus OX=10116 GN=Stub1 PE=1 SV=1 ;tr|I6L9H8|I6L9H8_RAT Stub1 protein OS=Rattus norvegicus OX=10116 GN=Stub1 PE=2 SV=1	8	34.886	102.67	771461	727006	0.0836525	0.524958	1.06115	0.0856258
Col4a1	F1MA59	tr|F1MA59|F1MA59_RAT Collagen type IV alpha 1 chain OS=Rattus norvegicus OX=10116 GN=Col4a1 PE=1 SV=1 ;tr|Q5FWY9|Q5FWY9_RAT Col4a1 protein (Fragment) OS=Rattus norvegicus OX=10116 GN=Col4a1 PE=2 SV=1 ;tr|F1LUN5|F1LUN5_RAT Collagen type IV alpha 5 chain OS=Ra	4	160.61	102.66	157673	159277	0.938588	0.800014	0.989926	-0.0146071
Gja1	P08050	sp|P08050|CXA1_RAT Gap junction alpha-1 protein OS=Rattus norvegicus OX=10116 GN=Gja1 PE=1 SV=2 ;tr|A0A654ICE6|A0A654ICE6_RAT Connexin k1 OS=Rattus norvegicus OX=10116 GN=Cxnk1 PE=3 SV=1	9	43.031	102.61	807653	788373	0.842084	0.782089	1.02446	0.0348568
Hars	Q4QQV4	tr|Q4QQV4|Q4QQV4_RAT Dead end homolog 1 (Zebrafish) OS=Rattus norvegicus OX=10116 GN=Hars PE=1 SV=1	12	57.36	102.58	956919	1.00899e+06	0.0492026	0.485764	0.948392	-0.0764447
Fhod3	F1LRX2	tr|F1LRX2|F1LRX2_RAT Formin homology 2 domain-containing 3 OS=Rattus norvegicus OX=10116 GN=Fhod3 PE=4 SV=2 ;tr|A0A1W2Q6D5|A0A1W2Q6D5_RAT Formin homology 2 domain-containing 3 OS=Rattus norvegicus OX=10116 GN=Fhod3 PE=4 SV=1 ;tr|F1LQJ2|F1LQJ2_RAT Formin homo	13	168.46	102.37	581113	579408	0.952324	0.802328	1.00294	0.00423802
Vcan	Q9ERB4-2	sp|Q9ERB4-2|CSPG2_RAT Isoform V3 of Versican core protein OS=Rattus norvegicus OX=10116 GN=Vcan ;sp|Q9ERB4|CSPG2_RAT Versican core protein (Fragments) OS=Rattus norvegicus OX=10116 GN=Vcan PE=2 SV=2 ;tr|D3ZFC3|D3ZFC3_RAT Versican core protein OS=Rattus norve	5	74.474	102.16	449366	485947	0.887562	0.79092	0.924722	-0.112908
Tpm2	Q5FVG5	tr|Q5FVG5|Q5FVG5_RAT Similar to tropomyosin 1, embryonic fibroblast-rat, isoform CRA_c OS=Rattus norvegicus OX=10116 GN=Tpm2 PE=2 SV=1 ;sp|P58775-2|TPM2_RAT Isoform 2 of Tropomyosin beta chain OS=Rattus norvegicus OX=10116 GN=Tpm2	2	32.957	102.15	1.72584e+06	1.6555e+06	0.905828	0.794269	1.04249	0.0600279
Cops2	P61203	sp|P61203|CSN2_RAT COP9 signalosome complex subunit 2 OS=Rattus norvegicus OX=10116 GN=Cops2 PE=1 SV=1 ;sp|P61203-2|CSN2_RAT Isoform 2 of COP9 signalosome complex subunit 2 OS=Rattus norvegicus OX=10116 GN=Cops2	14	51.596	102.11	832061	853933	0.509877	0.710562	0.974388	-0.0374322
Gnas	B0BMW4	tr|B0BMW4|B0BMW4_RAT GNAS complex locus OS=Rattus norvegicus OX=10116 GN=Gnas PE=2 SV=1 ;sp|P63095|GNAS2_RAT Guanine nucleotide-binding protein G(s) subunit alpha isoforms short OS=Rattus norvegicus OX=10116 GN=Gnas PE=1 SV=1 ;tr|B4F771|B4F771_RAT Uncharacte	11	45.663	102.05	1.02489e+06	904874	0.0288099	0.439584	1.13264	0.179687
Ppa1	F7EPH4	tr|F7EPH4|F7EPH4_RAT Inorganic pyrophosphatase 1 OS=Rattus norvegicus OX=10116 GN=Ppa1 PE=1 SV=1 ;tr|Q499R7|Q499R7_RAT Ppa1 protein (Fragment) OS=Rattus norvegicus OX=10116 GN=Ppa1 PE=2 SV=1 ;tr|A0A0G2JUD2|A0A0G2JUD2_RAT Inorganic pyrophosphatase 1 OS=Rattus	9	32.771	102.03	652422	640970	0.596978	0.730014	1.01787	0.0255492
Hp1bp3	Q6P747	sp|Q6P747|HP1B3_RAT Heterochromatin protein 1-binding protein 3 OS=Rattus norvegicus OX=10116 GN=Hp1bp3 PE=1 SV=1 ;tr|F1M6V1|F1M6V1_RAT Heterochromatin protein 1-binding protein 3 OS=Rattus norvegicus OX=10116 GN=Hp1bp3 PE=1 SV=3 ;tr|A0A096MKG6|A0A096MKG6_RA	11	60.806	101.77	1.42885e+06	1.272e+06	0.217473	0.611292	1.12331	0.16776
Psma2	P17220	sp|P17220|PSA2_RAT Proteasome subunit alpha type-2 OS=Rattus norvegicus OX=10116 GN=Psma2 PE=1 SV=3 ;tr|Q6P9V5|Q6P9V5_RAT Proteasome subunit alpha type OS=Rattus norvegicus OX=10116 GN=Psma2 PE=2 SV=1	5	25.926	101.49	471484	531811	0.0108807	0.3674	0.886563	-0.173704
Dhrs7c	D3ZGP9	tr|D3ZGP9|D3ZGP9_RAT Dehydrogenase/reductase 7C OS=Rattus norvegicus OX=10116 GN=Dhrs7c PE=3 SV=1	9	34.366	101.42	643093	705354	0.145033	0.561567	0.91173	-0.133321
Ndrg1	Q6JE36	sp|Q6JE36|NDRG1_RAT Protein NDRG1 OS=Rattus norvegicus OX=10116 GN=Ndrg1 PE=1 SV=1	1	42.954	101.35	42984.2	45486.4	0.533562	0.71637	0.944992	-0.081626
Hif1an	B0BNG5	tr|B0BNG5|B0BNG5_RAT Hif1an protein OS=Rattus norvegicus OX=10116 GN=Hif1an PE=2 SV=1	2	40.269	101.3	85647.5	86134.3	0.934323	0.799284	0.994349	-0.00817574
Anxa7	Q8VIN2	tr|Q8VIN2|Q8VIN2_RAT Annexin OS=Rattus norvegicus OX=10116 PE=2 SV=1 ;tr|Q6IRJ7|Q6IRJ7_RAT Annexin OS=Rattus norvegicus OX=10116 GN=Anxa7 PE=1 SV=1	14	50.079	101.23	988741	1.14074e+06	0.0688215	0.512237	0.866756	-0.206302
Hrc	G3V8S6	tr|G3V8S6|G3V8S6_RAT Histidine rich calcium binding protein, isoform CRA_b OS=Rattus norvegicus OX=10116 GN=Hrc PE=1 SV=1 ;tr|Q80W59|Q80W59_RAT Histidine-rich calcium binding protein OS=Rattus norvegicus OX=10116 GN=Hrc PE=2 SV=1	10	86.502	101.2	764612	760553	0.958803	0.803401	1.00534	0.00767958
Mt-nd4	Q8HIC6	tr|Q8HIC6|Q8HIC6_RAT NADH-ubiquinone oxidoreductase chain 4 OS=Rattus norvegicus OX=10116 GN=Mt-nd4 PE=3 SV=1 ;tr|Q7HKW3|Q7HKW3_RAT NADH-ubiquinone oxidoreductase chain 4 (Fragment) OS=Rattus norvegicus OX=10116 GN=NADH4 PE=3 SV=1 ;tr|Q35737|Q35737_RAT NADH-	10	51.782	101.17	1.05637e+06	1.0708e+06	0.892261	0.791792	0.986529	-0.0195663
Psmc4	Q63570	sp|Q63570|PRS6B_RAT 26S proteasome regulatory subunit 6B OS=Rattus norvegicus OX=10116 GN=Psmc4 PE=1 SV=1	13	47.408	100.99	822289	845736	0.531208	0.715812	0.972276	-0.0405622
Csrp1	P47875	sp|P47875|CSRP1_RAT Cysteine and glycine-rich protein 1 OS=Rattus norvegicus OX=10116 GN=Csrp1 PE=1 SV=2	7	20.613	100.93	1.28095e+06	1.31995e+06	0.919416	0.796691	0.97045	-0.0432743
Tubal3	F1LUM5	tr|F1LUM5|F1LUM5_RAT Tubulin alpha chain OS=Rattus norvegicus OX=10116 GN=Tubal3 PE=1 SV=2	1	42.832	100.88	294138	268776	0.461833	0.697315	1.09436	0.13009
Prdx1	A0A0G2K3Z9	tr|A0A0G2K3Z9|A0A0G2K3Z9_RAT Peroxiredoxin OS=Rattus norvegicus OX=10116 PE=3 SV=1 ;sp|Q63716|PRDX1_RAT Peroxiredoxin-1 OS=Rattus norvegicus OX=10116 GN=Prdx1 PE=1 SV=1	10	22.164	100.74	1.87933e+06	2.00977e+06	0.0615872	0.504143	0.935101	-0.0968063
Ap3d1	B5DFK6	tr|B5DFK6|B5DFK6_RAT Adaptor-related protein complex 3 subunit delta 1 OS=Rattus norvegicus OX=10116 GN=Ap3d1 PE=1 SV=1	13	135.67	100.38	792094	740997	0.474217	0.700937	1.06896	0.0962037
Eif3b	Q4G061	sp|Q4G061|EIF3B_RAT Eukaryotic translation initiation factor 3 subunit B OS=Rattus norvegicus OX=10116 GN=Eif3b PE=1 SV=1	14	90.91	100.36	1.67177e+06	1.63997e+06	0.678294	0.7446	1.01939	0.0277118
Rtraf	F7EMB2	tr|F7EMB2|F7EMB2_RAT RNA transcription, translation and transport factor OS=Rattus norvegicus OX=10116 GN=Rtraf PE=1 SV=1 ;tr|Q6QI16|Q6QI16_RAT LRRGT00192 OS=Rattus norvegicus OX=10116 GN=Rtraf PE=1 SV=1	10	28.17	100.21	996495	1.11509e+06	0.0113048	0.370463	0.893647	-0.162223
Emilin1	D3Z9E1	tr|D3Z9E1|D3Z9E1_RAT Elastin microfibril interfacer 1 OS=Rattus norvegicus OX=10116 GN=Emilin1 PE=1 SV=1	10	94.504	100.09	804554	747791	0.716891	0.753418	1.07591	0.105554
Ncam1	F1LNY3	tr|F1LNY3|F1LNY3_RAT Neural cell adhesion molecule 1 OS=Rattus norvegicus OX=10116 GN=Ncam1 PE=1 SV=2 ;tr|A0A0G2K0M8|A0A0G2K0M8_RAT Neural cell adhesion molecule 1 OS=Rattus norvegicus OX=10116 GN=Ncam1 PE=1 SV=1 ;sp|P13596|NCAM1_RAT Neural cell adhesion mol	1	92.72	100.05	446938	743155	0.258917	0.63132	0.601406	-0.733589
Emc1	D4A994	tr|D4A994|D4A994_RAT ER membrane protein complex subunit 1 OS=Rattus norvegicus OX=10116 GN=Emc1 PE=1 SV=1	11	111.18	99.824	790150	774678	0.0607697	0.503126	1.01997	0.028529
LOC100911485	F7FHF7	tr|F7FHF7|F7FHF7_RAT Mitofusin-2 OS=Rattus norvegicus OX=10116 GN=LOC100911485 PE=1 SV=1 ;tr|Q6IRL2|Q6IRL2_RAT Mitofusin 2, isoform CRA_a OS=Rattus norvegicus OX=10116 GN=LOC100911485 PE=1 SV=1 ;sp|Q8R500|MFN2_RAT Mitofusin-2 OS=Rattus norvegicus OX=10116 GN	9	86.812	99.771	610125	562630	0.105759	0.537915	1.08442	0.116918
Apobec2	B4F789	tr|B4F789|B4F789_RAT Apolipoprotein B editing complex 2 (Predicted), isoform CRA_a OS=Rattus norvegicus OX=10116 GN=Apobec2 PE=1 SV=1	6	25.66	99.77	1.94302e+06	1.91837e+06	0.916454	0.796168	1.01285	0.0184258
Sync	D3ZM91	tr|D3ZM91|D3ZM91_RAT Syncoilin (Predicted) OS=Rattus norvegicus OX=10116 GN=Sync PE=1 SV=1	11	53.597	99.669	589032	602707	0.620329	0.734444	0.977311	-0.0331099
	Q7M079	tr|Q7M079|Q7M079_RAT Calcium-binding protein 4 (Fragment) OS=Rattus norvegicus OX=10116 PE=1 SV=1	1	1.978	99.629	54999.7	51310.4	0.506227	0.709628	1.0719	0.100173
Agk	D3Z9L0	tr|D3Z9L0|D3Z9L0_RAT Acylglycerol kinase OS=Rattus norvegicus OX=10116 GN=Agk PE=1 SV=2	13	54.258	99.594	1.20007e+06	1.19666e+06	0.968755	0.805027	1.00285	0.00410961
Uqcrb	B2RYS2	tr|B2RYS2|B2RYS2_RAT Cytochrome b-c1 complex subunit 7 OS=Rattus norvegicus OX=10116 GN=Uqcrb PE=1 SV=1	10	13.558	99.567	3.85136e+06	3.68377e+06	0.607755	0.732094	1.04549	0.0641861
Ctnnd1	D3ZZZ9	tr|D3ZZZ9|D3ZZZ9_RAT Catenin (Cadherin associated protein), delta 1 (Predicted), isoform CRA_a OS=Rattus norvegicus OX=10116 GN=Ctnnd1 PE=1 SV=1	9	104.07	99.437	256690	268180	0.237478	0.621671	0.957157	-0.0631733
Hnrnpa1	Q6P6G9	tr|Q6P6G9|Q6P6G9_RAT Heterogeneous nuclear ribonucleoprotein A1 OS=Rattus norvegicus OX=10116 GN=Hnrnpa1 PE=1 SV=1 ;tr|Q5I0M7|Q5I0M7_RAT Heterogeneous nuclear ribonucleoprotein A1 OS=Rattus norvegicus OX=10116 GN=Hnrnpa1 PE=1 SV=1 ;sp|P04256|ROA1_RAT Heterog	7	33.619	99.427	758208	1.1306e+06	0.1377	0.555131	0.670627	-0.576417
Nudt13	M0R515	tr|M0R515|M0R515_RAT Nudix hydrolase 13 OS=Rattus norvegicus OX=10116 GN=Nudt13 PE=1 SV=1 ;tr|B2GV51|B2GV51_RAT Nudt13 protein OS=Rattus norvegicus OX=10116 GN=Nudt13 PE=2 SV=1	9	39.351	99.336	515268	515987	0.988948	0.808245	0.998606	-0.00201295
Rpl28	Q642E2	tr|Q642E2|Q642E2_RAT 60S ribosomal protein L28 OS=Rattus norvegicus OX=10116 GN=Rpl28 PE=2 SV=1 ;tr|D3ZJD3|D3ZJD3_RAT Ribosomal_L28e domain-containing protein OS=Rattus norvegicus OX=10116 PE=4 SV=1 ;tr|D3ZEI0|D3ZEI0_RAT Ribosomal_L28e domain-containing prot	8	15.733	99.241	993702	918572	0.316857	0.65181	1.08179	0.113421
Sardh	F1LRY5	tr|F1LRY5|F1LRY5_RAT RCG45398 OS=Rattus norvegicus OX=10116 GN=Sardh PE=1 SV=2 ;sp|Q64380|SARDH_RAT Sarcosine dehydrogenase, mitochondrial OS=Rattus norvegicus OX=10116 GN=Sardh PE=1 SV=2	14	101.41	99.175	1.34562e+06	1.40806e+06	0.384234	0.670663	0.955655	-0.0654384
Igh-6	Q569B3	tr|Q569B3|Q569B3_RAT Igh-6 protein OS=Rattus norvegicus OX=10116 GN=Igh-6 PE=2 SV=1 ;tr|A0A0G2JVP4|A0A0G2JVP4_RAT Immunoglobulin heavy constant mu OS=Rattus norvegicus OX=10116 GN=Ighm PE=1 SV=1 ;tr|F1LM30|F1LM30_RAT Immunoglobulin heavy constant mu OS=Rattu	10	68.361	99.112	882635	1.27993e+06	0.42077	0.684105	0.689597	-0.536175
LOC100361025	A0A0G2K9I8	tr|A0A0G2K9I8|A0A0G2K9I8_RAT Protein arginine methyltransferase 1-like OS=Rattus norvegicus OX=10116 GN=LOC100361025 PE=3 SV=1 ;sp|Q63009|ANM1_RAT Protein arginine N-methyltransferase 1 OS=Rattus norvegicus OX=10116 GN=Prmt1 PE=1 SV=1	7	40.503	98.829	618893	654872	0.309156	0.649464	0.945061	-0.0815214
Txnl1	A0A0G2K737	tr|A0A0G2K737|A0A0G2K737_RAT Thioredoxin-like protein 1 OS=Rattus norvegicus OX=10116 GN=Txnl1 PE=1 SV=1 ;sp|Q920J4|TXNL1_RAT Thioredoxin-like protein 1 OS=Rattus norvegicus OX=10116 GN=Txnl1 PE=1 SV=3	7	32.7	98.791	1.02032e+06	1.01771e+06	0.968767	0.805029	1.00257	0.00369663
Tars	A0A0G2K9V6	tr|A0A0G2K9V6|A0A0G2K9V6_RAT Threonyl-tRNA synthetase OS=Rattus norvegicus OX=10116 GN=Tars PE=1 SV=1 ;sp|Q5XHY5|SYTC_RAT Threonine--tRNA ligase 1, cytoplasmic OS=Rattus norvegicus OX=10116 GN=Tars1 PE=1 SV=1	12	83.388	98.449	787613	795094	0.678826	0.74469	0.990591	-0.0136389
Hip1	G3V8Y8	tr|G3V8Y8|G3V8Y8_RAT Huntingtin interacting protein 1, isoform CRA_a OS=Rattus norvegicus OX=10116 GN=Hip1 PE=1 SV=1	13	115	98.387	843551	964145	0.0258983	0.433669	0.87492	-0.192776
Psmc6	Q32PW9	tr|Q32PW9|Q32PW9_RAT Psmc6 protein (Fragment) OS=Rattus norvegicus OX=10116 GN=Psmc6 PE=2 SV=1 ;tr|G3V6W6|G3V6W6_RAT Proteasome 26S subunit, ATPase 6 OS=Rattus norvegicus OX=10116 GN=Psmc6 PE=1 SV=1	11	43.287	98.204	1.21642e+06	1.26152e+06	0.295624	0.64509	0.964251	-0.0525189
Tomm34	Q3KRD5	sp|Q3KRD5|TOM34_RAT Mitochondrial import receptor subunit TOM34 OS=Rattus norvegicus OX=10116 GN=Tomm34 PE=1 SV=1	13	34.461	98.094	1.30809e+06	1.31145e+06	0.881375	0.789761	0.997439	-0.00369984
Abcb10	Q5FVL8	tr|Q5FVL8|Q5FVL8_RAT ATP-binding cassette subfamily B member 10 OS=Rattus norvegicus OX=10116 GN=Abcb10 PE=1 SV=1	6	77.393	98.086	215013	219594	0.791485	0.771344	0.979139	-0.0304148
Gpld1	G3V8B1	tr|G3V8B1|G3V8B1_RAT Glycosylphosphatidylinositol specific phospholipase D1, isoform CRA_a OS=Rattus norvegicus OX=10116 GN=Gpld1 PE=1 SV=1 ;sp|Q8R2H5|PHLD_RAT Phosphatidylinositol-glycan-specific phospholipase D OS=Rattus norvegicus OX=10116 GN=Gpld1 PE=2	9	93.666	98.031	538522	706308	0.362117	0.663844	0.762446	-0.391294
Cdv3	Q5XIM5	sp|Q5XIM5|CDV3_RAT Protein CDV3 homolog OS=Rattus norvegicus OX=10116 GN=Cdv3 PE=1 SV=1 ;tr|A0A0G2K0B0|A0A0G2K0B0_RAT Protein CDV3 homolog OS=Rattus norvegicus OX=10116 GN=Cdv3 PE=1 SV=1	10	24.31	98.007	1.0875e+06	1.23325e+06	0.105266	0.53768	0.881818	-0.181448
Tbrg4	Q5M9G9	sp|Q5M9G9|FAKD4_RAT FAST kinase domain-containing protein 4 OS=Rattus norvegicus OX=10116 GN=Tbrg4 PE=2 SV=1	12	71.18	97.997	1.23434e+06	1.28191e+06	0.588958	0.728424	0.962892	-0.0545536
Map1b	P15205	sp|P15205|MAP1B_RAT Microtubule-associated protein 1B OS=Rattus norvegicus OX=10116 GN=Map1b PE=1 SV=3	14	269.64	97.972	766409	827920	0.786738	0.770281	0.925704	-0.111377
Ddost	Q641Y0	sp|Q641Y0|OST48_RAT Dolichyl-diphosphooligosaccharide--protein glycosyltransferase 48 kDa subunit OS=Rattus norvegicus OX=10116 GN=Ddost PE=2 SV=1	8	48.895	97.73	1.12801e+06	1.17618e+06	0.265397	0.633981	0.959053	-0.060318
Pi4k2a	Q99M64	sp|Q99M64|P4K2A_RAT Phosphatidylinositol 4-kinase type 2-alpha OS=Rattus norvegicus OX=10116 GN=Pi4k2a PE=1 SV=1	8	54.304	97.462	585839	609403	0.0646083	0.507712	0.961333	-0.0568922
Inpp1	Q5RJK6	tr|Q5RJK6|Q5RJK6_RAT Inositol polyphosphate-1-phosphatase OS=Rattus norvegicus OX=10116 GN=Inpp1 PE=1 SV=1	7	43.359	97.384	450266	437138	0.686052	0.7459	1.03003	0.04269
Cfl1	P45592	sp|P45592|COF1_RAT Cofilin-1 OS=Rattus norvegicus OX=10116 GN=Cfl1 PE=1 SV=3	9	18.532	97.338	1.70827e+06	1.91686e+06	0.0967274	0.533265	0.891182	-0.166208
Armc10	B1WBW4	sp|B1WBW4|ARM10_RAT Armadillo repeat-containing protein 10 OS=Rattus norvegicus OX=10116 GN=Armc10 PE=1 SV=1	4	33.421	97.258	305793	336583	0.0503111	0.487712	0.908523	-0.138405
Bcl2l13	D3ZT71	tr|D3ZT71|D3ZT71_RAT BCL2-like 13 OS=Rattus norvegicus OX=10116 GN=Bcl2l13 PE=1 SV=3	9	46.734	97.228	1.03e+06	1.0476e+06	0.859326	0.785524	0.983201	-0.0244421
Phpt1	D3ZP47	tr|D3ZP47|D3ZP47_RAT Phosphohistidine phosphatase 1 OS=Rattus norvegicus OX=10116 GN=Phpt1 PE=1 SV=1	9	14.01	96.948	1.10378e+06	967584	0.0832738	0.524683	1.14076	0.189992
Sh3glb1	Q6AYE2	sp|Q6AYE2|SHLB1_RAT Endophilin-B1 OS=Rattus norvegicus OX=10116 GN=Sh3glb1 PE=2 SV=1 ;tr|A0A0G2K714|A0A0G2K714_RAT Endophilin-B1 OS=Rattus norvegicus OX=10116 GN=Sh3glb1 PE=1 SV=1	11	40.787	96.891	1.48293e+06	1.49801e+06	0.68446	0.745635	0.989931	-0.0146
Tgfbi	D4A8G5	tr|D4A8G5|D4A8G5_RAT Transforming growth factor, beta-induced OS=Rattus norvegicus OX=10116 GN=Tgfbi PE=1 SV=2	10	74.752	96.741	692328	571832	0.408651	0.67981	1.21072	0.275863
Ddx5	Q6AYI1	tr|Q6AYI1|Q6AYI1_RAT DEAD (Asp-Glu-Ala-Asp) box polypeptide 5 OS=Rattus norvegicus OX=10116 GN=Ddx5 PE=1 SV=1 ;tr|B6DTP5|B6DTP5_RAT DEAD (Asp-Glu-Ala-Asp) box polypeptide 5 (Fragment) OS=Rattus norvegicus OX=10116 GN=Ddx5 PE=2 SV=1	9	69.238	96.62	1.23499e+06	1.26229e+06	0.658195	0.74111	0.978373	-0.0315432
Gnao1	P59215-2	sp|P59215-2|GNAO_RAT Isoform Alpha-2 of Guanine nucleotide-binding protein G(o) subunit alpha OS=Rattus norvegicus OX=10116 GN=Gnao1 ;sp|P59215|GNAO_RAT Guanine nucleotide-binding protein G(o) subunit alpha OS=Rattus norvegicus OX=10116 GN=Gnao1 PE=1 SV=2	7	40.08	96.455	655697	807261	0.413027	0.681384	0.812249	-0.300006
Psmd14	Q4V8E2	tr|Q4V8E2|Q4V8E2_RAT Proteasome (Prosome, macropain) 26S subunit, non-ATPase, 14 OS=Rattus norvegicus OX=10116 GN=Psmd14 PE=1 SV=1	7	34.577	96.258	269412	245445	0.0980413	0.533989	1.09764	0.134411
Plpbp	D3ZCA0	tr|D3ZCA0|D3ZCA0_RAT Pyridoxal phosphate homeostasis protein OS=Rattus norvegicus OX=10116 GN=Plpbp PE=1 SV=1	6	30.104	96.152	569918	548281	0.268246	0.635117	1.03946	0.0558392
Ube2k	D3ZXS8	tr|D3ZXS8|D3ZXS8_RAT Huntingtin interacting protein 2 (Predicted), isoform CRA_a OS=Rattus norvegicus OX=10116 GN=Ube2k PE=1 SV=1	9	22.406	96.037	748012	737388	0.641269	0.738184	1.01441	0.0206369
Drg2	A0A0G2KAI8	tr|A0A0G2KAI8|A0A0G2KAI8_RAT Developmentally-regulated GTP-binding protein 2 OS=Rattus norvegicus OX=10116 GN=Drg2 PE=1 SV=1	9	40.557	95.775	638662	619220	0.508047	0.710095	1.0314	0.0446
importin	Q9Z0N9	tr|Q9Z0N9|Q9Z0N9_RAT Importin subunit alpha OS=Rattus norvegicus OX=10116 GN=importin alpha PE=2 SV=1 ;tr|Q6P6T9|Q6P6T9_RAT Importin subunit alpha OS=Rattus norvegicus OX=10116 GN=Kpna2 PE=2 SV=1 ;tr|M0R7I0|M0R7I0_RAT Importin subunit alpha OS=Rattus norvegi	4	57.835	95.442	385235	443915	0.271531	0.636402	0.867814	-0.204542
Pitpna	P16446	sp|P16446|PIPNA_RAT Phosphatidylinositol transfer protein alpha isoform OS=Rattus norvegicus OX=10116 GN=Pitpna PE=1 SV=2 ;tr|R9PXS4|R9PXS4_RAT Phosphatidylinositol transfer protein alpha isoform OS=Rattus norvegicus OX=10116 GN=Pitpna PE=1 SV=1	13	31.907	95.396	1.28678e+06	1.33142e+06	0.0492786	0.485899	0.966471	-0.0492011
Fam49b	B2GUZ9	tr|B2GUZ9|B2GUZ9_RAT Fam49b protein OS=Rattus norvegicus OX=10116 GN=Fam49b PE=1 SV=1	6	36.776	95.32	563473	576337	0.497514	0.707352	0.977681	-0.0325648
Aldh3a2	A0A0G2JY43	tr|A0A0G2JY43|A0A0G2JY43_RAT Aldehyde dehydrogenase family 3 member A2 OS=Rattus norvegicus OX=10116 GN=Aldh3a2 PE=1 SV=1 ;tr|G3V9W6|G3V9W6_RAT Aldehyde dehydrogenase OS=Rattus norvegicus OX=10116 GN=Aldh3a2 PE=1 SV=1 ;sp|P30839|AL3A2_RAT Aldehyde dehydrogen	10	65.387	95.189	1.14298e+06	1.25163e+06	0.153263	0.568209	0.913188	-0.131016
Tmem38a	A6ZIQ8	sp|A6ZIQ8|TM38A_RAT Trimeric intracellular cation channel type A OS=Rattus norvegicus OX=10116 GN=Tmem38a PE=2 SV=1 ;tr|G3V9T4|G3V9T4_RAT Transmembrane protein 38a (Predicted), isoform CRA_b OS=Rattus norvegicus OX=10116 GN=Tmem38a PE=4 SV=1	7	33.276	95.142	781619	724766	0.336932	0.657492	1.07844	0.10895
Anp32a	A0A0G2K7X0	tr|A0A0G2K7X0|A0A0G2K7X0_RAT Acidic leucine-rich nuclear phosphoprotein 32 family member A OS=Rattus norvegicus OX=10116 GN=Anp32a PE=1 SV=1 ;tr|Q5PPH9|Q5PPH9_RAT Acidic (Leucine-rich) nuclear phosphoprotein 32 family, member A OS=Rattus norvegicus OX=10116	7	26.316	94.989	858443	849205	0.632715	0.736681	1.01088	0.0156095
Trim54	Q5XIH6	sp|Q5XIH6|TRI54_RAT Tripartite motif-containing protein 54 OS=Rattus norvegicus OX=10116 GN=Trim54 PE=2 SV=1	5	41.03	94.823	411671	416489	0.807448	0.774846	0.988433	-0.0167845
Isca1	A0A0A0MXZ0	tr|A0A0A0MXZ0|A0A0A0MXZ0_RAT Iron-sulfur cluster assembly 1 homolog, mitochondrial OS=Rattus norvegicus OX=10116 GN=Isca1 PE=1 SV=1 ;sp|Q80W96|ISCA1_RAT Iron-sulfur cluster assembly 1 homolog, mitochondrial OS=Rattus norvegicus OX=10116 GN=Isca1 PE=2 SV=1	3	14.122	94.819	617743	612010	0.793142	0.771712	1.00937	0.0134506
Vps13c	D4A4K4	tr|D4A4K4|D4A4K4_RAT Vacuolar protein sorting 13 homolog C OS=Rattus norvegicus OX=10116 GN=Vps13c PE=1 SV=2	15	418.62	94.791	478370	425763	0.405006	0.678479	1.12356	0.168077
Ndufb11	D4A7L4	tr|D4A7L4|D4A7L4_RAT NADH dehydrogenase (Ubiquinone) 1 beta subcomplex, 11 (Predicted) OS=Rattus norvegicus OX=10116 GN=Ndufb11 PE=1 SV=1	5	17.634	94.543	1.93874e+06	1.93478e+06	0.988382	0.808156	1.00204	0.00294714
Emc10	Q6AYH6	sp|Q6AYH6|EMC10_RAT ER membrane protein complex subunit 10 OS=Rattus norvegicus OX=10116 GN=Emc10 PE=1 SV=1	5	26.968	94.485	371228	450460	0.222394	0.613985	0.824109	-0.279093
Eif2s1	P68101	sp|P68101|IF2A_RAT Eukaryotic translation initiation factor 2 subunit 1 OS=Rattus norvegicus OX=10116 GN=Eif2s1 PE=1 SV=2	7	36.108	94.388	528722	536080	0.751766	0.762136	0.986275	-0.0199384
Dync1li1	G3V7G0	tr|G3V7G0|G3V7G0_RAT Dynein light intermediate chain OS=Rattus norvegicus OX=10116 GN=Dync1li1 PE=1 SV=1 ;sp|Q9QXU8|DC1L1_RAT Cytoplasmic dynein 1 light intermediate chain 1 OS=Rattus norvegicus OX=10116 GN=Dync1li1 PE=1 SV=1	12	56.67	94.367	1.20328e+06	1.24506e+06	0.322978	0.653607	0.966447	-0.049237
Dguok	A0A0G2K478	tr|A0A0G2K478|A0A0G2K478_RAT Deoxyguanosine kinase OS=Rattus norvegicus OX=10116 GN=Dguok PE=1 SV=1 ;tr|D3ZDE4|D3ZDE4_RAT Deoxyguanosine kinase OS=Rattus norvegicus OX=10116 GN=Dguok PE=1 SV=1 ;tr|B5DEP0|B5DEP0_RAT Dguok protein OS=Rattus norvegicus OX=10116	8	32.145	94.133	819634	752537	0.225522	0.615647	1.08916	0.123216
Epb41	A0A0G2KAK2	tr|A0A0G2KAK2|A0A0G2KAK2_RAT Erythrocyte membrane protein band 4.1 OS=Rattus norvegicus OX=10116 GN=Epb41 PE=1 SV=1 ;tr|D3ZIP3|D3ZIP3_RAT Erythrocyte membrane protein band 4.1 OS=Rattus norvegicus OX=10116 GN=Epb41 PE=1 SV=1 ;tr|A0A0G2K161|A0A0G2K161_RAT Ery	7	72.372	94.102	1.07351e+06	1.15198e+06	0.686199	0.745925	0.931882	-0.10178
Atp6v1h	Q5XIL1	tr|Q5XIL1|Q5XIL1_RAT V-type proton ATPase subunit H OS=Rattus norvegicus OX=10116 GN=Atp6v1h PE=2 SV=1 ;tr|E9PTI1|E9PTI1_RAT V-type proton ATPase subunit H OS=Rattus norvegicus OX=10116 GN=Atp6v1h PE=1 SV=1 ;tr|A0A0G2K9J2|A0A0G2K9J2_RAT V-type proton ATPase	8	50.859	94.063	908202	914215	0.708789	0.751301	0.993423	-0.00951949
Cd163	A0A0G2JVY2	tr|A0A0G2JVY2|A0A0G2JVY2_RAT CD163 molecule OS=Rattus norvegicus OX=10116 GN=Cd163 PE=1 SV=1 ;tr|D3Z9U2|D3Z9U2_RAT CD163 antigen (Predicted) OS=Rattus norvegicus OX=10116 GN=Cd163 PE=1 SV=1	8	119.61	93.992	462822	407654	0.436482	0.689393	1.13533	0.18311
Cmbl	Q7TP52	sp|Q7TP52|CMBL_RAT Carboxymethylenebutenolidase homolog OS=Rattus norvegicus OX=10116 GN=Cmbl PE=2 SV=1	10	27.903	93.927	1.34847e+06	1.42316e+06	0.705607	0.750459	0.947519	-0.0777736
Sord	P27867	sp|P27867|DHSO_RAT Sorbitol dehydrogenase OS=Rattus norvegicus OX=10116 GN=Sord PE=1 SV=4	13	38.234	93.892	1.38419e+06	1.50612e+06	0.0955946	0.532626	0.919045	-0.121793
Enah	Q5XHX3	tr|Q5XHX3|Q5XHX3_RAT ENAH, actin regulator OS=Rattus norvegicus OX=10116 GN=Enah PE=1 SV=1 ;tr|A0A0G2K6I4|A0A0G2K6I4_RAT ENAH, actin regulator OS=Rattus norvegicus OX=10116 GN=Enah PE=1 SV=1	7	58.827	93.822	424791	545205	0.00532637	0.301965	0.77914	-0.360046
Paics	P51583	sp|P51583|PUR6_RAT Multifunctional protein ADE2 OS=Rattus norvegicus OX=10116 GN=Paics PE=1 SV=3 ;tr|F8WFR8|F8WFR8_RAT Multifunctional protein ADE2-like OS=Rattus norvegicus OX=10116 GN=LOC100910308 PE=3 SV=2 ;tr|A0A0G2K5S4|A0A0G2K5S4_RAT AIRC domain-contain	9	47.096	93.582	1.3244e+06	1.35892e+06	0.107231	0.538606	0.974599	-0.0371198
Rpl18a	P62718	sp|P62718|RL18A_RAT 60S ribosomal protein L18a OS=Rattus norvegicus OX=10116 GN=Rpl18a PE=2 SV=1 ;tr|F1M0K6|F1M0K6_RAT 60S ribosomal protein L18a OS=Rattus norvegicus OX=10116 PE=3 SV=2	7	20.732	93.26	748680	709817	0.353628	0.661791	1.05475	0.076901
Ndufaf1	F1LWG4	tr|F1LWG4|F1LWG4_RAT NADH dehydrogenase (Ubiquinone) 1 alpha subcomplex, assembly factor 1 (Predicted), isoform CRA_a OS=Rattus norvegicus OX=10116 GN=Ndufaf1 PE=1 SV=2	12	37.781	93.242	1.08803e+06	1.16127e+06	0.385529	0.67108	0.936937	-0.0939763
Ilf3	A0A0G2K2T6	tr|A0A0G2K2T6|A0A0G2K2T6_RAT Interleukin enhancer-binding factor 3 OS=Rattus norvegicus OX=10116 GN=Ilf3 PE=1 SV=1 ;tr|F1LRU1|F1LRU1_RAT Interleukin enhancer-binding factor 3 OS=Rattus norvegicus OX=10116 GN=Ilf3 PE=1 SV=3 ;tr|A0A0G2K4U6|A0A0G2K4U6_RAT Inter	11	95.858	93.227	877840	837642	0.403545	0.67794	1.04799	0.0676237
Nedd4	A0A0G2K0B4	tr|A0A0G2K0B4|A0A0G2K0B4_RAT E3 ubiquitin-protein ligase OS=Rattus norvegicus OX=10116 GN=Nedd4 PE=1 SV=1 ;tr|A0A0G2K8P3|A0A0G2K8P3_RAT E3 ubiquitin-protein ligase OS=Rattus norvegicus OX=10116 GN=Nedd4 PE=1 SV=1 ;sp|Q62940|NEDD4_RAT E3 ubiquitin-protein lig	13	102.43	92.6	921293	1.00336e+06	0.0515962	0.489884	0.918203	-0.123114
C4bpa	Q5M891	tr|Q5M891|Q5M891_RAT C4b-binding protein alpha chain OS=Rattus norvegicus OX=10116 GN=C4bpa PE=1 SV=1 ;tr|A9CME3|A9CME3_RAT Complement component 4 binding protein, alpha OS=Rattus norvegicus OX=10116 GN=C4bpa PE=4 SV=1 ;sp|Q63514|C4BPA_RAT C4b-binding protei	12	67.201	92.541	805942	1.77295e+06	0.231248	0.618595	0.454578	-1.1374
Itpa	D3ZW55	sp|D3ZW55|ITPA_RAT Inosine triphosphate pyrophosphatase OS=Rattus norvegicus OX=10116 GN=Itpa PE=3 SV=1	4	21.927	92.302	550826	556364	0.801135	0.773474	0.990047	-0.0144308
Erc1	A0A0G2JYT1	tr|A0A0G2JYT1|A0A0G2JYT1_RAT ELKS/Rab6-interacting/CAST family member 1 OS=Rattus norvegicus OX=10116 GN=Erc1 PE=1 SV=1 ;tr|F1LPE9|F1LPE9_RAT ELKS/Rab6-interacting/CAST family member 1 OS=Rattus norvegicus OX=10116 GN=Erc1 PE=1 SV=1 ;sp|Q811U3|RB6I2_RAT ELKS	14	128.32	92.257	1.10651e+06	1.03376e+06	0.0388916	0.463486	1.07037	0.0981134
Asph	A0A096MJA9	tr|A0A096MJA9|A0A096MJA9_RAT Aspartate-beta-hydroxylase OS=Rattus norvegicus OX=10116 GN=Asph PE=1 SV=1 ;tr|A0A096MKE0|A0A096MKE0_RAT Aspartate-beta-hydroxylase OS=Rattus norvegicus OX=10116 GN=Asph PE=1 SV=1 ;tr|A0A0G2K2B5|A0A0G2K2B5_RAT Aspartate-beta-hydr	12	74.889	92.227	909077	924832	0.882504	0.789974	0.982964	-0.0247891
Gak	F1LMD9	tr|F1LMD9|F1LMD9_RAT Cyclin-G-associated kinase OS=Rattus norvegicus OX=10116 GN=Gak PE=1 SV=1 ;sp|P97874|GAK_RAT Cyclin-G-associated kinase OS=Rattus norvegicus OX=10116 GN=Gak PE=1 SV=1	1	143.71	92.076	4959.01	5654.82	0.401723	0.677264	0.876953	-0.189429
Timm13	P62076	sp|P62076|TIM13_RAT Mitochondrial import inner membrane translocase subunit Tim13 OS=Rattus norvegicus OX=10116 GN=Timm13 PE=3 SV=1	5	10.458	91.959	792980	752233	0.462881	0.697628	1.05417	0.0761042
Fkbp4	Q9QVC8	sp|Q9QVC8|FKBP4_RAT Peptidyl-prolyl cis-trans isomerase FKBP4 OS=Rattus norvegicus OX=10116 GN=Fkbp4 PE=1 SV=3	8	51.45	91.905	554459	506292	0.142214	0.559154	1.09514	0.131112
Tpm4	P09495	sp|P09495|TPM4_RAT Tropomyosin alpha-4 chain OS=Rattus norvegicus OX=10116 GN=Tpm4 PE=1 SV=3 ;tr|A0A0G2K2G8|A0A0G2K2G8_RAT Tropomyosin alpha-4 chain OS=Rattus norvegicus OX=10116 GN=Tpm4 PE=1 SV=1	9	28.509	91.887	1.23989e+06	1.30753e+06	0.678603	0.744652	0.948265	-0.0766371
Tfrc	G3V679	tr|G3V679|G3V679_RAT Transferrin receptor protein 1 OS=Rattus norvegicus OX=10116 GN=Tfrc PE=1 SV=1 ;sp|Q99376|TFR1_RAT Transferrin receptor protein 1 (Fragment) OS=Rattus norvegicus OX=10116 GN=Tfrc PE=1 SV=1	13	85.875	91.853	1.00784e+06	1.49139e+06	0.00883688	0.349584	0.67577	-0.565397
Actr2	Q5M7U6	sp|Q5M7U6|ARP2_RAT Actin-related protein 2 OS=Rattus norvegicus OX=10116 GN=Actr2 PE=2 SV=1	9	44.733	91.764	965460	1.01367e+06	0.263779	0.633327	0.952436	-0.070306
Ndufa7	A9UMV9	tr|A9UMV9|A9UMV9_RAT NADH:ubiquinone oxidoreductase subunit A7 OS=Rattus norvegicus OX=10116 GN=Ndufa7 PE=1 SV=1	7	12.5	91.677	2.48622e+06	2.61939e+06	0.695125	0.747646	0.94916	-0.0752768
Cfl2	M0RC65	tr|M0RC65|M0RC65_RAT Cofilin 2 OS=Rattus norvegicus OX=10116 GN=Cfl2 PE=1 SV=1	8	18.709	91.628	1.11756e+06	1.14071e+06	0.657315	0.740953	0.979705	-0.0295801
Eftud2	F1LM66	tr|F1LM66|F1LM66_RAT Elongation factor Tu GTP-binding domain-containing 2 OS=Rattus norvegicus OX=10116 GN=Eftud2 PE=1 SV=2 ;tr|Q5EB83|Q5EB83_RAT Eftud2 protein (Fragment) OS=Rattus norvegicus OX=10116 GN=Eftud2 PE=2 SV=1	12	109.35	91.627	684770	673803	0.801625	0.773581	1.01628	0.0232939
Mrpl12	D3ZXF9	tr|D3ZXF9|D3ZXF9_RAT Mitochondrial ribosomal protein L12 OS=Rattus norvegicus OX=10116 GN=Mrpl12 PE=1 SV=1	6	29.441	91.599	1.17213e+06	1.09565e+06	0.522263	0.713653	1.0698	0.0973416
Upf1	F1LY19	tr|F1LY19|F1LY19_RAT RCG38820 OS=Rattus norvegicus OX=10116 GN=Upf1 PE=1 SV=3 ;tr|A0A0U1RS25|A0A0U1RS25_RAT UPF1, RNA helicase and ATPase OS=Rattus norvegicus OX=10116 GN=Upf1 PE=1 SV=1	12	122.64	91.457	638386	645829	0.239784	0.622777	0.988474	-0.0167248
Mrpl24	Q66H47	sp|Q66H47|RM24_RAT 39S ribosomal protein L24, mitochondrial OS=Rattus norvegicus OX=10116 GN=Mrpl24 PE=2 SV=1	4	25	91.425	245690	239220	0.656883	0.740876	1.02704	0.0384988
Zfr	Q562A2	sp|Q562A2|ZFR_RAT Zinc finger RNA-binding protein OS=Rattus norvegicus OX=10116 GN=Zfr PE=1 SV=2 ;tr|A0A0H2UHJ5|A0A0H2UHJ5_RAT Zinc finger RNA-binding protein OS=Rattus norvegicus OX=10116 GN=Zfr PE=1 SV=1 ;tr|B1WC00|B1WC00_RAT Zfr protein OS=Rattus norvegic	2	116.82	91.397	110822	106162	0.452366	0.69444	1.04389	0.061975
Sf3b3	E9PT66	tr|E9PT66|E9PT66_RAT Splicing factor 3b, subunit 3 OS=Rattus norvegicus OX=10116 GN=Sf3b3 PE=1 SV=2 ;tr|B5DF12|B5DF12_RAT Sf3b3 protein (Fragment) OS=Rattus norvegicus OX=10116 GN=Sf3b3 PE=2 SV=1	11	135.55	91.3	948553	921117	0.625801	0.735442	1.02979	0.0423451
Btf3	Q5U3Y8	tr|Q5U3Y8|Q5U3Y8_RAT Transcription factor BTF3 OS=Rattus norvegicus OX=10116 GN=Btf3 PE=1 SV=1 ;tr|M0R5M7|M0R5M7_RAT Transcription factor BTF3 OS=Rattus norvegicus OX=10116 GN=rCG_63270 PE=3 SV=1 ;tr|A0A0G2K3P1|A0A0G2K3P1_RAT Transcription factor BTF3 OS=Rat	4	17.699	91.288	383923	452311	0.23061	0.618273	0.848803	-0.236498
Uqcr10	A0A0G2K8Q8	tr|A0A0G2K8Q8|A0A0G2K8Q8_RAT Ubiquinol-cytochrome c reductase, complex III subunit X OS=Rattus norvegicus OX=10116 GN=Uqcr10 PE=1 SV=1 ;tr|B2RYX1|B2RYX1_RAT LOC685322 protein OS=Rattus norvegicus OX=10116 GN=Uqcr10 PE=2 SV=1	2	7.099	91.074	3.42008e+06	3.31527e+06	0.752382	0.762285	1.03162	0.0449048
Aars1	P50475	sp|P50475|SYAC_RAT Alanine--tRNA ligase, cytoplasmic OS=Rattus norvegicus OX=10116 GN=Aars1 PE=1 SV=3	10	106.79	91.003	663893	694157	0.626855	0.735632	0.956401	-0.0643127
Gripap1	Q9JHZ4	sp|Q9JHZ4|GRAP1_RAT GRIP1-associated protein 1 OS=Rattus norvegicus OX=10116 GN=Gripap1 PE=1 SV=1 ;sp|Q9JHZ4-2|GRAP1_RAT Isoform 2 of GRIP1-associated protein 1 OS=Rattus norvegicus OX=10116 GN=Gripap1	10	96.073	90.894	521817	519377	0.92189	0.797126	1.0047	0.0067627
Mrps27	D4A3E8	tr|D4A3E8|D4A3E8_RAT Mitochondrial ribosomal protein S27 OS=Rattus norvegicus OX=10116 GN=Mrps27 PE=1 SV=1	9	47.648	90.737	392795	424748	0.334313	0.656784	0.924772	-0.11283
Atl2	F1LQ09	tr|F1LQ09|F1LQ09_RAT Atlastin GTPase 2 OS=Rattus norvegicus OX=10116 GN=Atl2 PE=1 SV=1	3	66.194	90.691	150340	146158	0.563024	0.723026	1.02861	0.0407013
LOC100911440	A0A0G2K5L2	tr|A0A0G2K5L2|A0A0G2K5L2_RAT RCG47744, isoform CRA_c OS=Rattus norvegicus OX=10116 GN=LOC100911440 PE=1 SV=1 ;tr|Q5FVG4|Q5FVG4_RAT Solute carrier family 25 (Mitochondrial carrier, glutamate), member 22 OS=Rattus norvegicus OX=10116 GN=Slc25a22 PE=1 SV=1	7	34.662	90.594	1.02039e+06	957650	0.4457	0.692356	1.06552	0.0915543
Afg1l	Q32PX9	sp|Q32PX9|AFG1L_RAT AFG1-like ATPase OS=Rattus norvegicus OX=10116 GN=Afg1l PE=2 SV=1	10	54.502	90.491	847689	806896	0.540696	0.718036	1.05055	0.0711516
Dnaja4	Q4QR73	tr|Q4QR73|Q4QR73_RAT DnaJ (Hsp40) homolog, subfamily A, member 4 OS=Rattus norvegicus OX=10116 GN=Dnaja4 PE=1 SV=1	10	61.875	90.424	1.25759e+06	1.62196e+06	0.0340027	0.449575	0.775357	-0.367067
Ndufa13	D3ZE15	tr|D3ZE15|D3ZE15_RAT NADH:ubiquinone oxidoreductase subunit A13 OS=Rattus norvegicus OX=10116 GN=Ndufa13 PE=1 SV=1 ;tr|F1LZC5|F1LZC5_RAT Uncharacterized protein OS=Rattus norvegicus OX=10116 PE=4 SV=2	10	16.776	90.255	2.1926e+06	2.23308e+06	0.868786	0.787362	0.981873	-0.0263917
Tjp2	Q3ZB99	tr|Q3ZB99|Q3ZB99_RAT Tight junction protein 2 OS=Rattus norvegicus OX=10116 GN=Tjp2 PE=1 SV=1 ;tr|P70625|P70625_RAT Zonula occludens 2 protein (Fragment) OS=Rattus norvegicus OX=10116 GN=ZO-2 PE=2 SV=2	11	131.36	90.214	607990	583534	0.173557	0.583663	1.04191	0.0592299
Hsph1	Q66HA8	sp|Q66HA8|HS105_RAT Heat shock protein 105 kDa OS=Rattus norvegicus OX=10116 GN=Hsph1 PE=1 SV=1	8	96.417	90.013	471893	471580	0.990969	0.808561	1.00066	0.000957894
Sod1	Q6LDS4	tr|Q6LDS4|Q6LDS4_RAT Superoxide dismutase [Cu-Zn] OS=Rattus norvegicus OX=10116 PE=2 SV=1 ;sp|P07632|SODC_RAT Superoxide dismutase [Cu-Zn] OS=Rattus norvegicus OX=10116 GN=Sod1 PE=1 SV=2 ;tr|Q6PEC5|Q6PEC5_RAT Sod_Cu domain-containing protein (Fragment) OS=Ra	8	15.709	89.846	1.08731e+06	1.39191e+06	0.542252	0.718395	0.781167	-0.356297
Ube2m	D3ZNQ6	tr|D3ZNQ6|D3ZNQ6_RAT Ubiquitin-conjugating enzyme E2M OS=Rattus norvegicus OX=10116 GN=Ube2m PE=1 SV=1	7	20.9	89.818	1.09169e+06	1.18668e+06	0.191878	0.596207	0.919956	-0.120362
Sparc	P16975	sp|P16975|SPRC_RAT SPARC OS=Rattus norvegicus OX=10116 GN=Sparc PE=1 SV=4	6	34.296	89.818	836867	911291	0.428798	0.686845	0.918331	-0.122914
Map3k20	D4AE17	tr|D4AE17|D4AE17_RAT Mitogen-activated protein kinase kinase kinase 20 OS=Rattus norvegicus OX=10116 GN=Map3k20 PE=1 SV=1	7	51.317	89.711	653461	644106	0.809566	0.775303	1.01452	0.0208025
Cox5b	P12075	sp|P12075|COX5B_RAT Cytochrome c oxidase subunit 5B, mitochondrial OS=Rattus norvegicus OX=10116 GN=Cox5b PE=1 SV=2	8	13.915	89.397	2.36763e+06	1.8948e+06	0.0499192	0.487031	1.24954	0.321393
Art3	A0A0G2K8S9	tr|A0A0G2K8S9|A0A0G2K8S9_RAT NAD(P)(+)--arginine ADP-ribosyltransferase OS=Rattus norvegicus OX=10116 GN=Art3 PE=3 SV=1 ;tr|Q6AYJ9|Q6AYJ9_RAT NAD(P)(+)--arginine ADP-ribosyltransferase OS=Rattus norvegicus OX=10116 GN=Art3 PE=2 SV=1 ;tr|Q91YC0|Q91YC0_RAT NAD	8	48.205	89.347	2.2002e+06	2.01258e+06	0.468875	0.699393	1.09323	0.12859
Mrc1	D3ZD31	tr|D3ZD31|D3ZD31_RAT Mannose receptor, C type 1 OS=Rattus norvegicus OX=10116 GN=Mrc1 PE=1 SV=3	13	164.99	89.334	1.20613e+06	1.11571e+06	0.601316	0.730859	1.08104	0.112424
Prkcsh	B1WC34	tr|B1WC34|B1WC34_RAT Protein kinase C substrate 80K-H OS=Rattus norvegicus OX=10116 GN=Prkcsh PE=1 SV=1	8	59.218	89.263	990114	1.08457e+06	0.109546	0.539658	0.912905	-0.131463
Ndufb6	D3ZZ21	tr|D3ZZ21|D3ZZ21_RAT NADH dehydrogenase (Ubiquinone) 1 beta subcomplex, 6 (Predicted) OS=Rattus norvegicus OX=10116 GN=Ndufb6 PE=1 SV=1	7	15.638	89.139	1.21257e+06	1.18769e+06	0.827136	0.779021	1.02095	0.0299136
Agrn	P25304-3	sp|P25304-3|AGRIN_RAT Isoform 3 of Agrin OS=Rattus norvegicus OX=10116 GN=Agrn ;sp|P25304-4|AGRIN_RAT Isoform 4 of Agrin OS=Rattus norvegicus OX=10116 GN=Agrn ;sp|P25304-2|AGRIN_RAT Isoform 2 of Agrin OS=Rattus norvegicus OX=10116 GN=Agrn ;sp|P25304-5|AGRIN_R	10	206.56	88.934	519325	466808	0.460101	0.696796	1.1125	0.153809
Sgta	O70593	sp|O70593|SGTA_RAT Small glutamine-rich tetratricopeptide repeat-containing protein alpha OS=Rattus norvegicus OX=10116 GN=Sgta PE=1 SV=1	8	34.157	88.904	701387	681636	0.570361	0.724595	1.02898	0.04121
Rrad	G3V7K9	tr|G3V7K9|G3V7K9_RAT GTP-binding protein OS=Rattus norvegicus OX=10116 GN=Rrad PE=3 SV=1 ;tr|A0A0G2JZ99|A0A0G2JZ99_RAT GTP-binding protein RAD OS=Rattus norvegicus OX=10116 GN=Rrad PE=4 SV=1 ;sp|P55043|RAD_RAT GTP-binding protein RAD OS=Rattus norvegicus OX=	6	33.282	88.871	398821	419854	0.276604	0.638337	0.949903	-0.0741477
Usp15	Q9R085	sp|Q9R085|UBP15_RAT Ubiquitin carboxyl-terminal hydrolase 15 OS=Rattus norvegicus OX=10116 GN=Usp15 PE=1 SV=1 ;tr|A0A0A0MY07|A0A0A0MY07_RAT Ubiquitin carboxyl-terminal hydrolase OS=Rattus norvegicus OX=10116 GN=Usp15 PE=1 SV=1	8	109.25	88.868	760020	709645	0.0273738	0.436804	1.07099	0.0989415
Fkbp3	B5DF03	tr|B5DF03|B5DF03_RAT Peptidylprolyl isomerase (Fragment) OS=Rattus norvegicus OX=10116 GN=Fkbp3 PE=2 SV=1 ;tr|G3V6L9|G3V6L9_RAT Peptidylprolyl isomerase OS=Rattus norvegicus OX=10116 GN=Fkbp3 PE=1 SV=1	8	24.834	88.707	1.0233e+06	956337	0.394589	0.67457	1.07002	0.0976407
Calr	P18418	sp|P18418|CALR_RAT Calreticulin OS=Rattus norvegicus OX=10116 GN=Calr PE=1 SV=1	11	47.995	88.688	1.61051e+06	1.69016e+06	0.327667	0.654944	0.952877	-0.0696375
Lgmn	Q5PPG2	tr|Q5PPG2|Q5PPG2_RAT Legumain OS=Rattus norvegicus OX=10116 GN=Lgmn PE=1 SV=1 ;sp|Q9R0J8|LGMN_RAT Legumain OS=Rattus norvegicus OX=10116 GN=Lgmn PE=1 SV=1	3	49.48	88.654	359317	373283	0.748943	0.761454	0.962586	-0.055013
Nmt1	Q8K1Q0	sp|Q8K1Q0|NMT1_RAT Glycylpeptide N-tetradecanoyltransferase 1 OS=Rattus norvegicus OX=10116 GN=Nmt1 PE=1 SV=1	6	56.86	88.576	596818	659884	0.214289	0.609498	0.904428	-0.144923
Nceh1	B2GV54	sp|B2GV54|NCEH1_RAT Neutral cholesterol ester hydrolase 1 OS=Rattus norvegicus OX=10116 GN=Nceh1 PE=1 SV=1	9	45.821	88.572	812373	785789	0.406744	0.679116	1.03383	0.0479995
Ndufa11	Q80W89	sp|Q80W89|NDUAB_RAT NADH dehydrogenase [ubiquinone] 1 alpha subcomplex subunit 11 OS=Rattus norvegicus OX=10116 GN=Ndufa11 PE=2 SV=1	4	14.854	88.511	2.54719e+06	2.57902e+06	0.905934	0.794288	0.98766	-0.0179143
Yars	A0A0H2UHG0	tr|A0A0H2UHG0|A0A0H2UHG0_RAT Tyrosine--tRNA ligase OS=Rattus norvegicus OX=10116 GN=Yars PE=1 SV=1 ;sp|Q4KM49|SYYC_RAT Tyrosine--tRNA ligase, cytoplasmic OS=Rattus norvegicus OX=10116 GN=Yars1 PE=2 SV=3	14	63.025	88.494	1.01754e+06	1.02375e+06	0.789106	0.770812	0.993935	-0.00877719
Rpl11	Q4V8I6	tr|Q4V8I6|Q4V8I6_RAT 60S ribosomal protein L11 OS=Rattus norvegicus OX=10116 GN=Rpl11 PE=1 SV=1 ;sp|P62914|RL11_RAT 60S ribosomal protein L11 OS=Rattus norvegicus OX=10116 GN=Rpl11 PE=1 SV=2 ;tr|A0A0G2K3Y8|A0A0G2K3Y8_RAT 60S ribosomal protein L11 OS=Rattus n	6	19.024	88.215	897734	871323	0.529226	0.715339	1.03031	0.04308
Adhfe1	Q4QQW3	sp|Q4QQW3|HOT_RAT Hydroxyacid-oxoacid transhydrogenase, mitochondrial OS=Rattus norvegicus OX=10116 GN=Adhfe1 PE=1 SV=1	9	50.225	88.014	1.01223e+06	885852	0.355383	0.662222	1.14266	0.1924
Actr3	Q4V7C7	sp|Q4V7C7|ARP3_RAT Actin-related protein 3 OS=Rattus norvegicus OX=10116 GN=Actr3 PE=1 SV=1 ;tr|A0A0G2K1C0|A0A0G2K1C0_RAT Actin-related protein 3 OS=Rattus norvegicus OX=10116 GN=Actr3 PE=1 SV=1	8	47.357	87.977	1.00755e+06	1.14149e+06	0.0719038	0.515256	0.882663	-0.180065
Etl4	M0R5H1	tr|M0R5H1|M0R5H1_RAT Enhancer trap locus 4 OS=Rattus norvegicus OX=10116 GN=Etl4 PE=1 SV=2	9	214.66	87.881	715514	703614	0.353149	0.661673	1.01691	0.0241951
Ndufc2	Q5PQZ9	tr|Q5PQZ9|Q5PQZ9_RAT NADH dehydrogenase [ubiquinone] 1 subunit C2 OS=Rattus norvegicus OX=10116 GN=Ndufc2 PE=1 SV=1	9	14.359	87.872	1.05537e+06	1.05035e+06	0.963311	0.804141	1.00478	0.006877
Rab5c	B0BNK1	tr|B0BNK1|B0BNK1_RAT RAB5C, member RAS oncogene family OS=Rattus norvegicus OX=10116 GN=Rab5c PE=1 SV=1	4	23.425	87.701	504139	521152	0.623832	0.735084	0.967355	-0.0478825
Copg2	A0A0H2UHV9	tr|A0A0H2UHV9|A0A0H2UHV9_RAT Coatomer subunit gamma OS=Rattus norvegicus OX=10116 GN=Copg2 PE=1 SV=1 ;sp|D4ABY2|COPG2_RAT Coatomer subunit gamma-2 OS=Rattus norvegicus OX=10116 GN=Copg2 PE=3 SV=2	8	97.569	87.615	530912	552720	0.381144	0.669658	0.960545	-0.0580755
Pdxp	B2GV79	tr|B2GV79|B2GV79_RAT Pdxp protein OS=Rattus norvegicus OX=10116 GN=Pdxp PE=1 SV=1 ;tr|M0R416|M0R416_RAT Pyridoxal phosphate phosphatase OS=Rattus norvegicus OX=10116 GN=Pdxp PE=1 SV=1 ;sp|Q8VD52|PLPP_RAT Pyridoxal phosphate phosphatase OS=Rattus norvegicus O	9	31.424	87.294	347810	349644	0.930738	0.798666	0.994754	-0.00758799
Arpc2	A0A0G2K9A2	tr|A0A0G2K9A2|A0A0G2K9A2_RAT Arp2/3 complex 34 kDa subunit OS=Rattus norvegicus OX=10116 GN=Arpc2 PE=1 SV=1 ;sp|P85970|ARPC2_RAT Actin-related protein 2/3 complex subunit 2 OS=Rattus norvegicus OX=10116 GN=Arpc2 PE=1 SV=1 ;tr|A0A0G2K905|A0A0G2K905_RAT Arp2/3	12	34.347	87.218	1.22215e+06	1.24752e+06	0.675976	0.744206	0.979664	-0.0296413
Apeh	P13676	sp|P13676|ACPH_RAT Acylamino-acid-releasing enzyme OS=Rattus norvegicus OX=10116 GN=Apeh PE=1 SV=1 ;tr|B2GVB7|B2GVB7_RAT N-acylaminoacyl-peptide hydrolase OS=Rattus norvegicus OX=10116 GN=Apeh PE=2 SV=1 ;tr|G3V9E4|G3V9E4_RAT Acylamino-acid-releasing enzyme O	11	81.383	87.155	1.25189e+06	1.21055e+06	0.748652	0.761383	1.03416	0.0484547
Dip2c	D3ZZB0	tr|D3ZZB0|D3ZZB0_RAT Disco-interacting protein 2 homolog C OS=Rattus norvegicus OX=10116 GN=Dip2c PE=1 SV=2	10	173.96	87.145	722938	724463	0.970928	0.805378	0.997896	-0.00303869
Psmd9	G3V9P0	tr|G3V9P0|G3V9P0_RAT 26S proteasome non-ATPase regulatory subunit 9 OS=Rattus norvegicus OX=10116 GN=Psmd9 PE=1 SV=1 ;sp|Q9WTV5|PSMD9_RAT 26S proteasome non-ATPase regulatory subunit 9 OS=Rattus norvegicus OX=10116 GN=Psmd9 PE=1 SV=1	6	24.815	86.972	460321	494162	0.132072	0.54982	0.931518	-0.102344
Sf3b2	D3ZMS1	tr|D3ZMS1|D3ZMS1_RAT Splicing factor 3b, subunit 2 OS=Rattus norvegicus OX=10116 GN=Sf3b2 PE=1 SV=3	10	98.146	86.763	657278	640224	0.422379	0.684661	1.02664	0.037927
Timm10	P62074	sp|P62074|TIM10_RAT Mitochondrial import inner membrane translocase subunit Tim10 OS=Rattus norvegicus OX=10116 GN=Timm10 PE=3 SV=1	6	10.333	86.757	367119	340384	0.368178	0.665292	1.07854	0.109084
Ide	A0A0G2K7Q7	tr|A0A0G2K7Q7|A0A0G2K7Q7_RAT Insulin-degrading enzyme OS=Rattus norvegicus OX=10116 GN=Ide PE=1 SV=1 ;sp|P35559|IDE_RAT Insulin-degrading enzyme OS=Rattus norvegicus OX=10116 GN=Ide PE=1 SV=1	14	113.16	86.668	1.0689e+06	1.07913e+06	0.380551	0.669463	0.990523	-0.0137371
Ndufa2	D3ZS58	tr|D3ZS58|D3ZS58_RAT NADH dehydrogenase [ubiquinone] 1 alpha subcomplex subunit 2 OS=Rattus norvegicus OX=10116 GN=Ndufa2 PE=1 SV=1	4	10.844	86.643	989562	1.14331e+06	0.331309	0.65596	0.865524	-0.208354
Nudt18	B0BNL9	tr|B0BNL9|B0BNL9_RAT Nudix (Nucleoside diphosphate linked moiety X)-type motif 18 OS=Rattus norvegicus OX=10116 GN=Nudt18 PE=2 SV=1 ;sp|Q641Y7|NUD18_RAT 8-oxo-dGDP phosphatase NUDT18 OS=Rattus norvegicus OX=10116 GN=Nudt18 PE=2 SV=2	4	35.646	86.621	164834	163926	0.93252	0.798974	1.00554	0.00796874
Kng1	P08934	sp|P08934|KNG1_RAT Kininogen-1 OS=Rattus norvegicus OX=10116 GN=Kng1 PE=2 SV=1	2	70.932	86.529	406325	571795	0.293988	0.644538	0.710613	-0.492864
Grb2	P62994-2	sp|P62994-2|GRB2_RAT Isoform 2 of Growth factor receptor-bound protein 2 OS=Rattus norvegicus OX=10116 GN=Grb2 ;sp|P62994|GRB2_RAT Growth factor receptor-bound protein 2 OS=Rattus norvegicus OX=10116 GN=Grb2 PE=1 SV=1	7	23.555	86.488	483430	484480	0.953019	0.802444	0.997832	-0.00313087
Srsf3	A0A0U1RRV7	tr|A0A0U1RRV7|A0A0U1RRV7_RAT RCG61099, isoform CRA_b OS=Rattus norvegicus OX=10116 GN=Srsf3 PE=1 SV=1 ;tr|Q0ZFS8|Q0ZFS8_RAT RCG61099, isoform CRA_c OS=Rattus norvegicus OX=10116 GN=Srsf3 PE=1 SV=1	5	14.203	86.455	686692	744694	0.203849	0.603421	0.922112	-0.116986
Sept7	F1LMC7	tr|F1LMC7|F1LMC7_RAT Septin 7 OS=Rattus norvegicus OX=10116 GN=Sept7 PE=1 SV=3 ;tr|A2VCW8|A2VCW8_RAT Septin 7 OS=Rattus norvegicus OX=10116 GN=Sept7 PE=2 SV=1 ;tr|A0A0G2JZT5|A0A0G2JZT5_RAT Septin 7 OS=Rattus norvegicus OX=10116 GN=Sept7 PE=1 SV=1 ;tr|D4A0F5|D	8	50.579	86.316	663537	661849	0.973844	0.805848	1.00255	0.00367353
Nutf2	P61972	sp|P61972|NTF2_RAT Nuclear transport factor 2 OS=Rattus norvegicus OX=10116 GN=Nutf2 PE=1 SV=1	2	14.478	86.225	349481	293838	0.0527206	0.491712	1.18937	0.250192
Rab21	Q6AXT5	sp|Q6AXT5|RAB21_RAT Ras-related protein Rab-21 OS=Rattus norvegicus OX=10116 GN=Rab21 PE=2 SV=1	6	24.163	86.112	1.10652e+06	1.14761e+06	0.615618	0.733573	0.964196	-0.052602
Cbr4	Q7TS56	sp|Q7TS56|CBR4_RAT Carbonyl reductase family member 4 OS=Rattus norvegicus OX=10116 GN=Cbr4 PE=2 SV=1	6	25.286	86.086	317875	288106	0.354848	0.662091	1.10332	0.141857
Gpt	P25409	sp|P25409|ALAT1_RAT Alanine aminotransferase 1 OS=Rattus norvegicus OX=10116 GN=Gpt PE=1 SV=2	12	55.109	86.077	1.15452e+06	1.02756e+06	0.282124	0.640376	1.12355	0.168067
Ap1m1	Q32Q06	sp|Q32Q06|AP1M1_RAT AP-1 complex subunit mu-1 OS=Rattus norvegicus OX=10116 GN=Ap1m1 PE=1 SV=3	9	48.556	86.06	804148	810865	0.81455	0.77637	0.991716	-0.0120009
Arhgef7	A0A0G2QC21	tr|A0A0G2QC21|A0A0G2QC21_RAT Rho guanine nucleotide exchange factor 7 OS=Rattus norvegicus OX=10116 GN=Arhgef7 PE=1 SV=1 ;tr|A3KMH4|A3KMH4_RAT Arhgef7 protein (Fragment) OS=Rattus norvegicus OX=10116 GN=Arhgef7 PE=2 SV=1 ;tr|Q52NK0|Q52NK0_RAT PAK-interacting	9	97.165	85.992	655253	656919	0.904117	0.79396	0.997464	-0.00366389
Hspb6	P97541	sp|P97541|HSPB6_RAT Heat shock protein beta-6 OS=Rattus norvegicus OX=10116 GN=Hspb6 PE=1 SV=1	7	17.505	85.53	1.13059e+06	1.42032e+06	0.0331938	0.447539	0.796015	-0.329132
Lasp1	Q99MZ8	sp|Q99MZ8|LASP1_RAT LIM and SH3 domain protein 1 OS=Rattus norvegicus OX=10116 GN=Lasp1 PE=1 SV=1	10	29.97	85.407	980100	1.00071e+06	0.594522	0.729531	0.979407	-0.030019
Eef1b2	B5DEN5	tr|B5DEN5|B5DEN5_RAT Eukaryotic translation elongation factor 1 beta 2 OS=Rattus norvegicus OX=10116 GN=Eef1b2 PE=1 SV=1	5	24.675	85.4	964356	1.15001e+06	0.0203785	0.418576	0.838564	-0.254007
Rpl35	P17078	sp|P17078|RL35_RAT 60S ribosomal protein L35 OS=Rattus norvegicus OX=10116 GN=Rpl35 PE=1 SV=3 ;tr|F1M6G3|F1M6G3_RAT Uncharacterized protein OS=Rattus norvegicus OX=10116 PE=3 SV=1 ;tr|D3ZN79|D3ZN79_RAT Uncharacterized protein OS=Rattus norvegicus OX=10116 PE	4	14.552	85.349	446999	381659	0.221335	0.613413	1.1712	0.227989
Gsto1	B6DYQ5	tr|B6DYQ5|B6DYQ5_RAT Glutathione S-transferase omega 1 OS=Rattus norvegicus OX=10116 PE=2 SV=1 ;sp|Q9Z339|GSTO1_RAT Glutathione S-transferase omega-1 OS=Rattus norvegicus OX=10116 GN=Gsto1 PE=1 SV=2 ;tr|Q6AXR6|Q6AXR6_RAT Glutathione S-transferase omega 1, is	12	27.669	85.203	1.2503e+06	1.32382e+06	0.116536	0.542602	0.944469	-0.082425
Tomm40	G3V8F5	tr|G3V8F5|G3V8F5_RAT Mitochondrial import receptor subunit TOM40 homolog OS=Rattus norvegicus OX=10116 GN=Tomm40 PE=1 SV=1 ;sp|Q75Q40|TOM40_RAT Mitochondrial import receptor subunit TOM40 homolog OS=Rattus norvegicus OX=10116 GN=Tomm40 PE=1 SV=1	6	37.92	85.182	951197	909796	0.472403	0.700416	1.0455	0.0641998
Bche	Q9JKC1	tr|Q9JKC1|Q9JKC1_RAT Carboxylic ester hydrolase OS=Rattus norvegicus OX=10116 GN=Bche PE=2 SV=1	4	67.776	85.136	408031	348375	0.0248046	0.431139	1.17124	0.228037
Lactb	D3ZFJ6	tr|D3ZFJ6|D3ZFJ6_RAT Lactamase, beta OS=Rattus norvegicus OX=10116 GN=Lactb PE=1 SV=1	8	60.42	85.084	424537	442035	0.752901	0.76241	0.960416	-0.0582693
Rtcb	Q6AYT3	sp|Q6AYT3|RTCB_RAT RNA-splicing ligase RtcB homolog OS=Rattus norvegicus OX=10116 GN=Rtcb PE=2 SV=1	12	55.249	84.927	1.10091e+06	1.11692e+06	0.637966	0.737608	0.985665	-0.0208302
Atad1	A0A0H2UHI7	tr|A0A0H2UHI7|A0A0H2UHI7_RAT ATPase family AAA domain-containing protein 1 OS=Rattus norvegicus OX=10116 GN=Atad1 PE=1 SV=1 ;sp|Q505J9|ATAD1_RAT ATPase family AAA domain-containing protein 1 OS=Rattus norvegicus OX=10116 GN=Atad1 PE=1 SV=1	5	45.091	84.824	1.17773e+06	1.11459e+06	0.380537	0.669459	1.05666	0.0795057
LOC100360491	D3ZRM9	tr|D3ZRM9|D3ZRM9_RAT 60S ribosomal protein L13 OS=Rattus norvegicus OX=10116 GN=LOC100360491 PE=3 SV=1 ;sp|P41123|RL13_RAT 60S ribosomal protein L13 OS=Rattus norvegicus OX=10116 GN=Rpl13 PE=1 SV=2 ;tr|A0A0G2JYG9|A0A0G2JYG9_RAT 60S ribosomal protein L13 OS=R	9	24.202	84.442	1.1059e+06	1.07071e+06	0.639979	0.737959	1.03287	0.0466535
Plin5	M0R7Z9	sp|M0R7Z9|PLIN5_RAT Perilipin-5 OS=Rattus norvegicus OX=10116 GN=Plin5 PE=1 SV=1	6	51.804	84.163	384371	360934	0.699122	0.748726	1.06494	0.0907657
Bgn	P47853	sp|P47853|PGS1_RAT Biglycan OS=Rattus norvegicus OX=10116 GN=Bgn PE=1 SV=1	7	41.706	84.062	1.34384e+06	1.41736e+06	0.918936	0.796607	0.948132	-0.0768401
Acp1	Z4YNF4	tr|Z4YNF4|Z4YNF4_RAT Low molecular weight phosphotyrosine protein phosphatase OS=Rattus norvegicus OX=10116 GN=Acp1 PE=1 SV=2 ;sp|P41498|PPAC_RAT Low molecular weight phosphotyrosine protein phosphatase OS=Rattus norvegicus OX=10116 GN=Acp1 PE=1 SV=3 ;tr|B0B	5	18.215	84.048	351089	359594	0.699355	0.748788	0.97635	-0.0345298
Abhd16a	Q6MG55	sp|Q6MG55|ABHGA_RAT Phosphatidylserine lipase ABHD16A OS=Rattus norvegicus OX=10116 GN=Abhd16a PE=2 SV=1 ;tr|A0A0G2K0X5|A0A0G2K0X5_RAT Phosphatidylserine lipase ABHD16A OS=Rattus norvegicus OX=10116 GN=Abhd16a PE=1 SV=1 ;tr|A0A0G2K4N8|A0A0G2K4N8_RAT Phosphat	12	63.037	84.024	699554	688984	0.696577	0.748039	1.01534	0.0219647
Snrnp200	M3ZCQ2	tr|M3ZCQ2|M3ZCQ2_RAT U5 small nuclear ribonucleoprotein 200 kDa helicase OS=Rattus norvegicus OX=10116 GN=Snrnp200 PE=1 SV=1 ;sp|F1LNJ2|U520_RAT U5 small nuclear ribonucleoprotein 200 kDa helicase OS=Rattus norvegicus OX=10116 GN=Snrnp200 PE=1 SV=1	11	244.53	83.961	891933	846676	0.242528	0.62407	1.05345	0.0751256
Ca4	A0A0H2UHB3	tr|A0A0H2UHB3|A0A0H2UHB3_RAT Carbonic anhydrase OS=Rattus norvegicus OX=10116 GN=Ca4 PE=1 SV=1 ;sp|P48284|CAH4_RAT Carbonic anhydrase 4 OS=Rattus norvegicus OX=10116 GN=Ca4 PE=1 SV=1	6	35.579	83.583	751928	844789	0.462438	0.697495	0.890078	-0.167997
Kpna1	Q56R20	tr|Q56R20|Q56R20_RAT Importin subunit alpha OS=Rattus norvegicus OX=10116 GN=Kpna1 PE=1 SV=1 ;sp|P83953|IMA5_RAT Importin subunit alpha-5 OS=Rattus norvegicus OX=10116 GN=Kpna1 PE=1 SV=1 ;tr|A0A0H2UHW5|A0A0H2UHW5_RAT Importin subunit alpha OS=Rattus norvegic	4	60.196	83.556	233867	244071	0.34157	0.658723	0.958192	-0.0616133
Slk	G3V7I8	tr|G3V7I8|G3V7I8_RAT RCG57812, isoform CRA_b OS=Rattus norvegicus OX=10116 GN=Slk PE=1 SV=1 ;sp|O08815|SLK_RAT STE20-like serine/threonine-protein kinase OS=Rattus norvegicus OX=10116 GN=Slk PE=1 SV=1	13	137.64	83.465	890257	999361	0.0310425	0.443453	0.890826	-0.166785
Rpn2	A0A0G2K757	tr|A0A0G2K757|A0A0G2K757_RAT Dolichyl-diphosphooligosaccharide--protein glycosyltransferase subunit 2 OS=Rattus norvegicus OX=10116 GN=Rpn2 PE=1 SV=1 ;sp|P25235|RPN2_RAT Dolichyl-diphosphooligosaccharide--protein glycosyltransferase subunit 2 OS=Rattus norv	8	69.122	83.253	647513	640450	0.837677	0.781193	1.01103	0.0158236
Arhgap1	D4A6C5	tr|D4A6C5|D4A6C5_RAT Rho GTPase-activating protein 1 OS=Rattus norvegicus OX=10116 GN=Arhgap1 PE=1 SV=1	8	50.622	83.253	664237	877197	0.00168784	0.270715	0.757226	-0.401204
Mrpl50	D3ZYL4	tr|D3ZYL4|D3ZYL4_RAT Mitochondrial ribosomal protein L50 OS=Rattus norvegicus OX=10116 GN=Mrpl50 PE=1 SV=1	5	18.319	83.191	362417	376805	0.586743	0.727979	0.961817	-0.056165
Ptpmt1	P0C089	sp|P0C089|PTPM1_RAT Phosphatidylglycerophosphatase and protein-tyrosine phosphatase 1 OS=Rattus norvegicus OX=10116 GN=Ptpmt1 PE=1 SV=1 ;tr|G3V7B6|G3V7B6_RAT Phosphatidylglycerophosphatase and protein-tyrosine phosphatase 1 OS=Rattus norvegicus OX=10116 GN=	9	21.886	82.934	651324	584728	0.064228	0.507278	1.11389	0.15561
Arih2	D3ZJB8	tr|D3ZJB8|D3ZJB8_RAT RBR-type E3 ubiquitin transferase OS=Rattus norvegicus OX=10116 GN=Arih2 PE=1 SV=1	5	57.74	82.922	361829	364331	0.813423	0.77613	0.993132	-0.00994221
Rps21	A0A0G2JXC3	tr|A0A0G2JXC3|A0A0G2JXC3_RAT 40S ribosomal protein S21 OS=Rattus norvegicus OX=10116 GN=Rps21 PE=1 SV=1 ;tr|D3ZSE0|D3ZSE0_RAT 40S ribosomal protein S21 OS=Rattus norvegicus OX=10116 PE=3 SV=1 ;sp|P05765|RS21_RAT 40S ribosomal protein S21 OS=Rattus norvegicus	4	8.866	82.879	363100	359640	0.821852	0.777916	1.00962	0.0138112
Aimp2	Q32PX2	sp|Q32PX2|AIMP2_RAT Aminoacyl tRNA synthase complex-interacting multifunctional protein 2 OS=Rattus norvegicus OX=10116 GN=Aimp2 PE=2 SV=1 ;tr|A0A0U1RRR6|A0A0U1RRR6_RAT Aminoacyl tRNA synthase complex-interacting multifunctional protein 2 (Fragment) OS=Ratt	5	35.442	82.71	108144	115059	0.573973	0.725355	0.939898	-0.0894242
Uba6	D4A8H3	tr|D4A8H3|D4A8H3_RAT Similar to RIKEN cDNA 5730469D23 (Predicted) OS=Rattus norvegicus OX=10116 GN=Uba6 PE=1 SV=1	11	117.93	82.629	726019	753500	0.409856	0.680246	0.963529	-0.0536003
Tppp3	Q5PPN5	sp|Q5PPN5|TPPP3_RAT Tubulin polymerization-promoting protein family member 3 OS=Rattus norvegicus OX=10116 GN=Tppp3 PE=2 SV=1	10	18.979	82.532	987996	919690	0.645376	0.738893	1.07427	0.103357
Rabggta	Q08602	sp|Q08602|PGTA_RAT Geranylgeranyl transferase type-2 subunit alpha OS=Rattus norvegicus OX=10116 GN=Rabggta PE=1 SV=1	8	64.904	82.51	364963	280124	0.258513	0.63115	1.30286	0.381687
Serbp1	Q6AXS5	sp|Q6AXS5|PAIRB_RAT Plasminogen activator inhibitor 1 RNA-binding protein OS=Rattus norvegicus OX=10116 GN=Serbp1 PE=1 SV=2 ;sp|Q6AXS5-2|PAIRB_RAT Isoform 2 of Plasminogen activator inhibitor 1 RNA-binding protein OS=Rattus norvegicus OX=10116 GN=Serbp1	10	44.754	82.361	842418	986743	0.200049	0.601206	0.853736	-0.228139
Fam210a	Q5XIJ4	sp|Q5XIJ4|F210A_RAT Protein FAM210A OS=Rattus norvegicus OX=10116 GN=Fam210a PE=2 SV=1	7	31.474	82.345	1.85823e+06	1.67221e+06	0.158799	0.572368	1.11124	0.15217
Grpel1	A0A0G2JZA2	tr|A0A0G2JZA2|A0A0G2JZA2_RAT GrpE protein homolog OS=Rattus norvegicus OX=10116 GN=Grpel1 PE=1 SV=1 ;sp|P97576|GRPE1_RAT GrpE protein homolog 1, mitochondrial OS=Rattus norvegicus OX=10116 GN=Grpel1 PE=1 SV=2	11	25.811	82.277	1.49205e+06	1.48689e+06	0.971347	0.805446	1.00347	0.00499512
Arpc1b	O88656	sp|O88656|ARC1B_RAT Actin-related protein 2/3 complex subunit 1B OS=Rattus norvegicus OX=10116 GN=Arpc1b PE=1 SV=3	8	41.056	82.178	456910	502059	0.379914	0.669254	0.910073	-0.135946
Clpb	A0A0G2K3V9	tr|A0A0G2K3V9|A0A0G2K3V9_RAT Caseinolytic peptidase B protein homolog OS=Rattus norvegicus OX=10116 GN=Clpb PE=1 SV=1 ;tr|Q6IRH7|Q6IRH7_RAT Caseinolytic peptidase B protein homolog OS=Rattus norvegicus OX=10116 GN=Clpb PE=1 SV=1 ;sp|Q9WTT2|CLPB_RAT Caseinoly	11	79.166	82.147	855253	815457	0.605169	0.7316	1.0488	0.0687438
C8g	D3ZPI8	tr|D3ZPI8|D3ZPI8_RAT Complement C8 gamma chain OS=Rattus norvegicus OX=10116 GN=C8g PE=1 SV=1	3	18.414	82.076	356191	429194	0.35724	0.662675	0.829905	-0.268981
Clu	Q6P7S6	tr|Q6P7S6|Q6P7S6_RAT Clusterin OS=Rattus norvegicus OX=10116 GN=Clu PE=2 SV=1 ;tr|G3V836|G3V836_RAT Clusterin OS=Rattus norvegicus OX=10116 GN=Clu PE=1 SV=1 ;sp|P05371|CLUS_RAT Clusterin OS=Rattus norvegicus OX=10116 GN=Clu PE=1 SV=2 ;tr|Q9ERD1|Q9ERD1_RAT Clu	7	51.464	81.989	854851	881923	0.682633	0.74533	0.969303	-0.0449805
Wars2	F1M8H2	tr|F1M8H2|F1M8H2_RAT Tryptophanyl tRNA synthetase 2 (mitochondrial) OS=Rattus norvegicus OX=10116 GN=Wars2 PE=1 SV=2	7	40.141	81.95	432568	427075	0.854043	0.784483	1.01286	0.01844
Rab11b	A0A0G2JZR4	tr|A0A0G2JZR4|A0A0G2JZR4_RAT Ras-related protein Rab-11B OS=Rattus norvegicus OX=10116 GN=Rab11b PE=1 SV=1 ;sp|P62494|RB11A_RAT Ras-related protein Rab-11A OS=Rattus norvegicus OX=10116 GN=Rab11a PE=1 SV=3 ;sp|O35509|RB11B_RAT Ras-related protein Rab-11B OS=	10	24.402	81.713	1.30373e+06	1.2634e+06	0.333403	0.656536	1.03192	0.0453265
Erap1	A0A0G2K2Y3	tr|A0A0G2K2Y3|A0A0G2K2Y3_RAT Aminopeptidase OS=Rattus norvegicus OX=10116 GN=Erap1 PE=1 SV=1 ;tr|Q4KMA8|Q4KMA8_RAT Aminopeptidase OS=Rattus norvegicus OX=10116 GN=Erap1 PE=1 SV=1 ;sp|Q9JJ22-2|ERAP1_RAT Isoform 2 of Endoplasmic reticulum aminopeptidase 1 OS=R	8	100.74	81.638	555786	560403	0.885159	0.790472	0.991761	-0.0119354
Parp1	P27008	sp|P27008|PARP1_RAT Poly [ADP-ribose] polymerase 1 OS=Rattus norvegicus OX=10116 GN=Parp1 PE=1 SV=4	11	112.66	81.498	1.20799e+06	1.10857e+06	0.0575374	0.498865	1.08969	0.123914
Smpx	Q925F0	sp|Q925F0|SMPX_RAT Small muscular protein OS=Rattus norvegicus OX=10116 GN=Smpx PE=1 SV=1	4	9.1204	81.495	770288	790360	0.598272	0.730267	0.974604	-0.037112
Pptc7	D4A520	tr|D4A520|D4A520_RAT Protein phosphatase OS=Rattus norvegicus OX=10116 GN=Pptc7 PE=1 SV=1	7	32.847	81.259	552656	588837	0.212314	0.608362	0.938556	-0.0914851
LOC100912618	D3ZFY8	tr|D3ZFY8|D3ZFY8_RAT Ubiquitin-conjugating enzyme E2 V1 OS=Rattus norvegicus OX=10116 GN=LOC100912618 PE=1 SV=1	2	16.355	81.239	485431	467112	0.504422	0.709162	1.03922	0.0554977
Rps18	M0R5K9	tr|M0R5K9|M0R5K9_RAT Uncharacterized protein OS=Rattus norvegicus OX=10116 PE=3 SV=1 ;tr|A0A0H2UHT6|A0A0H2UHT6_RAT 40S ribosomal protein S18 OS=Rattus norvegicus OX=10116 GN=Rps18 PE=1 SV=1 ;tr|D3ZM33|D3ZM33_RAT Uncharacterized protein OS=Rattus norvegicus O	7	17.654	81.219	482053	517173	0.349365	0.660727	0.932093	-0.101455
Postn	D3ZAF5	tr|D3ZAF5|D3ZAF5_RAT Periostin OS=Rattus norvegicus OX=10116 GN=Postn PE=1 SV=1 ;tr|A0A097BW25|A0A097BW25_RAT Periostin OS=Rattus norvegicus OX=10116 GN=Postn PE=1 SV=1	9	90.055	81.216	511683	1.00029e+06	0.54523	0.719077	0.511535	-0.967095
Rpl12	B2RYU2	tr|B2RYU2|B2RYU2_RAT RCG45615, isoform CRA_a OS=Rattus norvegicus OX=10116 GN=Rpl12 PE=2 SV=1 ;sp|P23358|RL12_RAT 60S ribosomal protein L12 OS=Rattus norvegicus OX=10116 GN=Rpl12 PE=2 SV=1 ;tr|A0A140TAC5|A0A140TAC5_RAT 60S ribosomal protein L12 OS=Rattus nor	7	17.845	81.111	790519	834547	0.394565	0.674561	0.947243	-0.0781942
Wasf2	E9PTF9	tr|E9PTF9|E9PTF9_RAT Wiskott-Aldrich syndrome protein family member OS=Rattus norvegicus OX=10116 GN=Wasf2 PE=1 SV=3 ;tr|A0A0G2K5T9|A0A0G2K5T9_RAT Wiskott-Aldrich syndrome protein family member OS=Rattus norvegicus OX=10116 GN=Wasf2 PE=1 SV=1 ;tr|Q5FWU0|Q5FW	6	53.77	81.029	322540	350729	0.0110387	0.368562	0.919627	-0.12088
RT1.A1(f)	Q31258	tr|Q31258|Q31258_RAT MHC class I protein (Fragment) OS=Rattus norvegicus OX=10116 PE=2 SV=1 ;tr|Q31257|Q31257_RAT RT1.A1(F) protein (Fragment) OS=Rattus norvegicus OX=10116 GN=RT1.A1(f) PE=2 SV=1 ;tr|Q31266|Q31266_RAT MHC class I RT1.Aw3 protein OS=Rattus no	7	41.824	81.011	547660	562112	0.803652	0.774023	0.974289	-0.0375788
Fam162a	Q4QQV3	sp|Q4QQV3|F162A_RAT Protein FAM162A OS=Rattus norvegicus OX=10116 GN=Fam162a PE=2 SV=1 ;tr|A0A0G2JWV2|A0A0G2JWV2_RAT Protein FAM162A OS=Rattus norvegicus OX=10116 GN=Fam162a PE=1 SV=1 ;tr|Q63571|Q63571_RAT Rat growth and transformation-dependent (Fragment) O	6	17.827	80.929	838262	871641	0.565216	0.723499	0.961706	-0.0563327
Efr3a	D4ADS9	tr|D4ADS9|D4ADS9_RAT EFR3 homolog A OS=Rattus norvegicus OX=10116 GN=Efr3a PE=1 SV=1	8	92.523	80.903	461484	480401	0.264369	0.633566	0.960622	-0.0579596
Cul1	B1WBY1	tr|B1WBY1|B1WBY1_RAT Cul1 protein OS=Rattus norvegicus OX=10116 GN=Cul1 PE=1 SV=1	12	89.69	80.867	1.21253e+06	1.2122e+06	0.983371	0.807367	1.00028	0.000399757
Nrdc	G3V700	tr|G3V700|G3V700_RAT Nardilysin OS=Rattus norvegicus OX=10116 GN=Nrdc PE=1 SV=1 ;tr|D3ZQ59|D3ZQ59_RAT Nardilysin OS=Rattus norvegicus OX=10116 GN=Nrdc PE=1 SV=1 ;sp|P47245|NRDC_RAT Nardilysin OS=Rattus norvegicus OX=10116 GN=Nrdc PE=1 SV=1 ;sp|P47245-2|NRDC_R	7	133	80.799	530079	571823	0.125224	0.54584	0.926998	-0.109361
Gstt2	B6DYQ9	tr|B6DYQ9|B6DYQ9_RAT Glutathione S-transferase theta 2 OS=Rattus norvegicus OX=10116 GN=Gstt2 PE=2 SV=1 ;sp|P30713|GSTT2_RAT Glutathione S-transferase theta-2 OS=Rattus norvegicus OX=10116 GN=Gstt2 PE=1 SV=3 ;tr|A0A0G2JZV9|A0A0G2JZV9_RAT Glutathione S-transf	3	27.439	80.788	491037	497951	0.864807	0.786593	0.986115	-0.020172
Pgm2	F7FLB2	tr|F7FLB2|F7FLB2_RAT Pgm2 protein OS=Rattus norvegicus OX=10116 GN=Pgm2 PE=1 SV=2	12	69.057	80.737	1.04993e+06	1.04456e+06	0.919947	0.796785	1.00514	0.00739843
Mthfd1l	B2GUZ3	tr|B2GUZ3|B2GUZ3_RAT Methylenetetrahydrofolate dehydrogenase (NADP+-dependent) 1-like OS=Rattus norvegicus OX=10116 GN=Mthfd1l PE=1 SV=1	7	105.84	80.637	345278	361881	0.628257	0.735885	0.95412	-0.0677573
Prph	P21807	sp|P21807|PERI_RAT Peripherin OS=Rattus norvegicus OX=10116 GN=Prph PE=1 SV=1 ;tr|Q496Z5|Q496Z5_RAT Peripherin OS=Rattus norvegicus OX=10116 GN=Prph PE=2 SV=1 ;tr|F1M7P4|F1M7P4_RAT Peripherin OS=Rattus norvegicus OX=10116 GN=Prph PE=1 SV=1	9	53.549	80.61	1.10727e+06	951821	0.785489	0.77	1.16332	0.218248
Ndufs5	B5DEL8	tr|B5DEL8|B5DEL8_RAT NADH dehydrogenase (Ubiquinone) Fe-S protein 5 OS=Rattus norvegicus OX=10116 GN=Ndufs5 PE=1 SV=1 ;tr|A0A0G2JZJ9|A0A0G2JZJ9_RAT Uncharacterized protein OS=Rattus norvegicus OX=10116 PE=4 SV=1	6	12.7	80.551	1.2904e+06	1.4007e+06	0.491368	0.705708	0.921253	-0.118331
Capn1	P97571	sp|P97571|CAN1_RAT Calpain-1 catalytic subunit OS=Rattus norvegicus OX=10116 GN=Capn1 PE=1 SV=1 ;tr|F1LS29|F1LS29_RAT Calpain-1 catalytic subunit OS=Rattus norvegicus OX=10116 GN=Capn1 PE=1 SV=1	11	82.118	80.413	810382	833056	0.626816	0.735625	0.972782	-0.0398119
Aldh16a1	Q3T1L0	sp|Q3T1L0|A16A1_RAT Aldehyde dehydrogenase family 16 member A1 OS=Rattus norvegicus OX=10116 GN=Aldh16a1 PE=2 SV=1	6	85.413	80.078	647821	621060	0.224015	0.614851	1.04309	0.0608635
Mgll	Q8R431	sp|Q8R431|MGLL_RAT Monoglyceride lipase OS=Rattus norvegicus OX=10116 GN=Mgll PE=1 SV=1 ;tr|A0A0G2JYI5|A0A0G2JYI5_RAT Monoglyceride lipase OS=Rattus norvegicus OX=10116 GN=Mgll PE=1 SV=1	8	33.499	80.046	570398	581341	0.790043	0.771022	0.981176	-0.0274158
Erp29	P52555	sp|P52555|ERP29_RAT Endoplasmic reticulum resident protein 29 OS=Rattus norvegicus OX=10116 GN=Erp29 PE=1 SV=2	7	28.574	79.969	798467	906357	0.139747	0.55698	0.880963	-0.182847
Napa	P54921	sp|P54921|SNAA_RAT Alpha-soluble NSF attachment protein OS=Rattus norvegicus OX=10116 GN=Napa PE=1 SV=2	10	33.192	79.884	960767	1.14407e+06	0.000955584	0.242556	0.839782	-0.251913
Cox7a2l	B2RYT5	tr|B2RYT5|B2RYT5_RAT Cox7a2l protein OS=Rattus norvegicus OX=10116 GN=Cox7a2l PE=2 SV=1 ;tr|D3ZYX8|D3ZYX8_RAT Cytochrome c oxidase subunit 7A2-like OS=Rattus norvegicus OX=10116 GN=Cox7a2l PE=1 SV=1	6	12.651	79.864	1.22206e+06	1.15981e+06	0.501698	0.708453	1.05368	0.0754359
Rap1a	P62836	sp|P62836|RAP1A_RAT Ras-related protein Rap-1A OS=Rattus norvegicus OX=10116 GN=Rap1a PE=1 SV=1	3	20.987	79.856	781951	681704	0.0620233	0.504676	1.14705	0.197933
Impdh2	Q6P9U9	tr|Q6P9U9|Q6P9U9_RAT Inosine-5-monophosphate dehydrogenase OS=Rattus norvegicus OX=10116 GN=Impdh2 PE=2 SV=1 ;sp|E9PU28|IMDH2_RAT Inosine-5-monophosphate dehydrogenase 2 OS=Rattus norvegicus OX=10116 GN=Impdh2 PE=1 SV=1	9	55.798	79.839	726448	854481	0.00923319	0.353501	0.850163	-0.234189
Pi4ka	A0A140TAJ5	tr|A0A140TAJ5|A0A140TAJ5_RAT Phosphatidylinositol 4-kinase alpha OS=Rattus norvegicus OX=10116 GN=Pi4ka PE=1 SV=1 ;sp|O08662|PI4KA_RAT Phosphatidylinositol 4-kinase alpha OS=Rattus norvegicus OX=10116 GN=Pi4ka PE=1 SV=2	10	231.7	79.751	529496	546975	0.012899	0.382368	0.968045	-0.0468545
Cul2	D4A0H4	tr|D4A0H4|D4A0H4_RAT Cullin 2 OS=Rattus norvegicus OX=10116 GN=Cul2 PE=1 SV=1 ;tr|A0A0G2K761|A0A0G2K761_RAT Cullin 2 OS=Rattus norvegicus OX=10116 GN=Cul2 PE=1 SV=1	9	84.782	79.692	1.1503e+06	1.12304e+06	0.617683	0.733956	1.02427	0.0346021
Rdh13	D3ZFR9	tr|D3ZFR9|D3ZFR9_RAT Retinol dehydrogenase 13 OS=Rattus norvegicus OX=10116 GN=Rdh13 PE=1 SV=1	10	36.407	79.681	517630	575244	0.341402	0.658679	0.899844	-0.152253
Uap1	D3ZF39	tr|D3ZF39|D3ZF39_RAT UDP-N-acetylglucosamine pyrophosphorylase 1 OS=Rattus norvegicus OX=10116 GN=Uap1 PE=1 SV=2	7	58.394	79.673	783984	804325	0.892503	0.791837	0.974711	-0.0369536
Pcmt1	P22062	sp|P22062|PIMT_RAT Protein-L-isoaspartate(D-aspartate) O-methyltransferase OS=Rattus norvegicus OX=10116 GN=Pcmt1 PE=1 SV=2 ;tr|A0A140TAB9|A0A140TAB9_RAT Protein-L-isoaspartate O-methyltransferase OS=Rattus norvegicus OX=10116 GN=Pcmt1 PE=1 SV=1	9	24.641	79.575	1.28466e+06	1.20099e+06	0.23792	0.621884	1.06967	0.0971675
Ap2m1	A0A140TAH5	tr|A0A140TAH5|A0A140TAH5_RAT AP-2 complex subunit mu OS=Rattus norvegicus OX=10116 GN=Ap2m1 PE=1 SV=1 ;sp|P84092|AP2M1_RAT AP-2 complex subunit mu OS=Rattus norvegicus OX=10116 GN=Ap2m1 PE=1 SV=1	9	49.526	79.564	439736	429065	0.736647	0.758434	1.02487	0.0354437
Tmx2	Q5XIK2	sp|Q5XIK2|TMX2_RAT Thioredoxin-related transmembrane protein 2 OS=Rattus norvegicus OX=10116 GN=Tmx2 PE=2 SV=1	8	33.865	79.542	539002	576401	0.447898	0.693049	0.935117	-0.0967811
Ano10	D3ZF54	tr|D3ZF54|D3ZF54_RAT Anoctamin OS=Rattus norvegicus OX=10116 GN=Ano10 PE=1 SV=2	5	79.039	79.451	270683	306188	0.0193219	0.414871	0.884043	-0.177811
Lancl1	Q9QX69	sp|Q9QX69|LANC1_RAT Glutathione S-transferase LANCL1 OS=Rattus norvegicus OX=10116 GN=Lancl1 PE=1 SV=2	11	45.239	79.358	749225	681558	0.0237051	0.428393	1.09928	0.136563
Ndufa8	A0A0G2JVL6	tr|A0A0G2JVL6|A0A0G2JVL6_RAT NADH dehydrogenase [ubiquinone] 1 alpha subcomplex subunit 8 OS=Rattus norvegicus OX=10116 GN=Ndufa8 PE=1 SV=1 ;tr|Q7TP78|Q7TP78_RAT NADH dehydrogenase [ubiquinone] 1 alpha subcomplex subunit 8 OS=Rattus norvegicus OX=10116 GN=N	8	19.965	79.339	1.69781e+06	1.70914e+06	0.961427	0.803832	0.993373	-0.00959228
Cops8	Q6P4Z9	sp|Q6P4Z9|CSN8_RAT COP9 signalosome complex subunit 8 OS=Rattus norvegicus OX=10116 GN=Cops8 PE=2 SV=1	3	23.235	79.333	312856	309318	0.837061	0.781068	1.01144	0.0164056
Nudt19	Q6AYD9	sp|Q6AYD9|NUD19_RAT Nucleoside diphosphate-linked moiety X motif 19 OS=Rattus norvegicus OX=10116 GN=Nudt19 PE=2 SV=1	8	39.938	79.296	771313	792738	0.644139	0.73868	0.972974	-0.0395276
Alpk3	D3ZH28	tr|D3ZH28|D3ZH28_RAT Alpha-kinase 3 OS=Rattus norvegicus OX=10116 GN=Alpk3 PE=1 SV=2	8	180.23	79.282	567166	653430	0.0218645	0.423273	0.867983	-0.204262
Mia3	A0A0G2JVM2	tr|A0A0G2JVM2|A0A0G2JVM2_RAT Uncharacterized protein OS=Rattus norvegicus OX=10116 GN=Mia3 PE=1 SV=1 ;tr|A0A0G2K0A8|A0A0G2K0A8_RAT Uncharacterized protein OS=Rattus norvegicus OX=10116 GN=Mia3 PE=1 SV=1	12	153.47	79.21	803965	802249	0.953693	0.802556	1.00214	0.00308233
Trim25	Q6P7B3	tr|Q6P7B3|Q6P7B3_RAT Tripartite motif-containing 25 OS=Rattus norvegicus OX=10116 GN=Trim25 PE=2 SV=1 ;tr|D4A9N5|D4A9N5_RAT Tripartite motif-containing 25 OS=Rattus norvegicus OX=10116 GN=Trim25 PE=1 SV=3	11	71.951	79.169	1.17998e+06	1.01208e+06	0.0223369	0.424655	1.16589	0.221431
Arl3	P37996	sp|P37996|ARL3_RAT ADP-ribosylation factor-like protein 3 OS=Rattus norvegicus OX=10116 GN=Arl3 PE=1 SV=2 ;tr|F8WG91|F8WG91_RAT ADP-ribosylation factor-like protein 3 OS=Rattus norvegicus OX=10116 GN=Arl3 PE=1 SV=2	7	20.456	79.114	569662	591509	0.343617	0.659257	0.963067	-0.0542925
Pepd	Q5I0D7	sp|Q5I0D7|PEPD_RAT Xaa-Pro dipeptidase OS=Rattus norvegicus OX=10116 GN=Pepd PE=2 SV=1	8	54.75	78.966	713951	765844	0.560065	0.722384	0.932241	-0.101226
Srsf1	D4A9L2	tr|D4A9L2|D4A9L2_RAT RCG34610, isoform CRA_c OS=Rattus norvegicus OX=10116 GN=Srsf1 PE=1 SV=1	11	27.744	78.88	1.41061e+06	1.59607e+06	0.14058	0.557721	0.883797	-0.178214
Nrp1	Q9QX38	tr|Q9QX38|Q9QX38_RAT Neuropilin OS=Rattus norvegicus OX=10116 PE=2 SV=1 ;sp|Q9QWJ9|NRP1_RAT Neuropilin-1 OS=Rattus norvegicus OX=10116 GN=Nrp1 PE=1 SV=1	7	103.05	78.72	456656	413965	0.134389	0.552048	1.10313	0.141599
Ccar2	F1LM55	tr|F1LM55|F1LM55_RAT Cell cycle and apoptosis regulator 2 OS=Rattus norvegicus OX=10116 GN=Ccar2 PE=1 SV=1	7	102.79	78.679	490793	492617	0.95056	0.802034	0.996298	-0.00535112
Mcpt1	P09650	sp|P09650|MCPT1_RAT Mast cell protease 1 OS=Rattus norvegicus OX=10116 GN=Mcpt1 PE=1 SV=3	5	28.617	78.526	911803	617783	0.184013	0.591064	1.47593	0.561621
Vasp	F7EWC1	tr|F7EWC1|F7EWC1_RAT Vasodilator-stimulated phosphoprotein OS=Rattus norvegicus OX=10116 GN=Vasp PE=1 SV=2 ;tr|A0A0G2K9C0|A0A0G2K9C0_RAT Vasodilator-stimulated phosphoprotein OS=Rattus norvegicus OX=10116 GN=Vasp PE=1 SV=1 ;tr|B5DEX4|B5DEX4_RAT Vasp protein	5	39.485	78.458	348460	374794	0.532917	0.716217	0.929738	-0.105104
Mrrf	Q5RKI9	sp|Q5RKI9|RRFM_RAT Ribosome-recycling factor, mitochondrial OS=Rattus norvegicus OX=10116 GN=Mrrf PE=2 SV=1	3	29.152	78.455	198570	201505	0.90974	0.794972	0.985436	-0.0211653
Dnaja2	Q5M9H7	tr|Q5M9H7|Q5M9H7_RAT DnaJ (Hsp40) homolog, subfamily A, member 2 OS=Rattus norvegicus OX=10116 GN=Dnaja2 PE=1 SV=1 ;sp|O35824|DNJA2_RAT DnaJ homolog subfamily A member 2 OS=Rattus norvegicus OX=10116 GN=Dnaja2 PE=1 SV=1	9	45.745	78.443	1.18054e+06	1.17927e+06	0.979335	0.806726	1.00108	0.00155381
Eif3i	B0BNA7	sp|B0BNA7|EIF3I_RAT Eukaryotic translation initiation factor 3 subunit I OS=Rattus norvegicus OX=10116 GN=Eif3i PE=2 SV=1 ;tr|M0RCH0|M0RCH0_RAT Eukaryotic translation initiation factor 3 subunit I OS=Rattus norvegicus OX=10116 GN=EIF3I PE=3 SV=2	7	36.46	78.434	531348	545114	0.384292	0.670682	0.974746	-0.0369014
Aimp1	Q4G079	tr|Q4G079|Q4G079_RAT Aminoacyl tRNA synthetase complex-interacting multifunctional protein 1 OS=Rattus norvegicus OX=10116 GN=Aimp1 PE=1 SV=1	9	34.574	78.388	747152	747350	0.993091	0.808892	0.999735	-0.000382561
Acp6	Q4FZU0	tr|Q4FZU0|Q4FZU0_RAT Acid phosphatase 6, lysophosphatidic OS=Rattus norvegicus OX=10116 GN=Acp6 PE=1 SV=1	10	47.28	78.295	935796	995208	0.536128	0.716973	0.940303	-0.0888031
Ptprm	F1LPJ1	tr|F1LPJ1|F1LPJ1_RAT Protein tyrosine phosphatase, receptor type, M OS=Rattus norvegicus OX=10116 GN=Ptprm PE=4 SV=2 ;tr|A0A0G2K8V0|A0A0G2K8V0_RAT Protein tyrosine phosphatase, receptor type, M OS=Rattus norvegicus OX=10116 GN=Ptprm PE=4 SV=1	9	167.24	78.287	589582	533440	0.33193	0.656132	1.10524	0.144365
Arfgef2	Q7TSU1	sp|Q7TSU1|BIG2_RAT Brefeldin A-inhibited guanine nucleotide-exchange protein 2 OS=Rattus norvegicus OX=10116 GN=Arfgef2 PE=1 SV=1	6	201.97	78.268	318994	309472	0.538917	0.717624	1.03077	0.0437171
Ppp1r7	Q5HZV9	sp|Q5HZV9|PP1R7_RAT Protein phosphatase 1 regulatory subunit 7 OS=Rattus norvegicus OX=10116 GN=Ppp1r7 PE=1 SV=1 ;tr|R9PXV7|R9PXV7_RAT LRRcap domain-containing protein OS=Rattus norvegicus OX=10116 PE=1 SV=1	10	41.296	78.251	964150	965459	0.922946	0.797311	0.998644	-0.00195768
Snx2	B2RYP4	tr|B2RYP4|B2RYP4_RAT Sorting nexin 2 OS=Rattus norvegicus OX=10116 GN=Snx2 PE=1 SV=1	10	58.53	78.223	798758	794718	0.939426	0.800156	1.00508	0.00731446
Atp1a3	P06687	sp|P06687|AT1A3_RAT Sodium/potassium-transporting ATPase subunit alpha-3 OS=Rattus norvegicus OX=10116 GN=Atp1a3 PE=1 SV=2	8	111.69	78.182	1.14709e+06	806299	0.213393	0.608985	1.42266	0.508589
Sri	B0BNJ1	tr|B0BNJ1|B0BNJ1_RAT LOC683667 protein OS=Rattus norvegicus OX=10116 GN=Sri PE=1 SV=1	7	21.624	78.168	896519	899700	0.909395	0.79491	0.996464	-0.00511072
Syncrip	M0R735	tr|M0R735|M0R735_RAT Heterogeneous nuclear ribonucleoprotein Q OS=Rattus norvegicus OX=10116 GN=Syncrip PE=1 SV=2	1	62.672	78.132	892976	979748	0.0564808	0.497383	0.911434	-0.13379
Cndp2	Q6Q0N1	sp|Q6Q0N1|CNDP2_RAT Cytosolic non-specific dipeptidase OS=Rattus norvegicus OX=10116 GN=Cndp2 PE=1 SV=1	10	52.693	78.1	1.18446e+06	1.08499e+06	0.398537	0.67607	1.09168	0.126548
Afdn	O35889	sp|O35889|AFAD_RAT Afadin OS=Rattus norvegicus OX=10116 GN=Afdn PE=1 SV=1 ;tr|F1LT10|F1LT10_RAT Afadin OS=Rattus norvegicus OX=10116 GN=Afdn PE=1 SV=3 ;sp|O35889-2|AFAD_RAT Isoform 2 of Afadin OS=Rattus norvegicus OX=10116 GN=Afdn	12	207.68	77.978	558738	528679	0.0900616	0.529299	1.05686	0.0797815
Pfkl	Q6P783	tr|Q6P783|Q6P783_RAT ATP-dependent 6-phosphofructokinase OS=Rattus norvegicus OX=10116 GN=Pfkl PE=2 SV=1 ;sp|P30835|PFKAL_RAT ATP-dependent 6-phosphofructokinase, liver type OS=Rattus norvegicus OX=10116 GN=Pfkl PE=1 SV=3	8	85.295	77.854	725831	756077	0.0354124	0.45373	0.959997	-0.0588982
Abcf2	A2VD14	tr|A2VD14|A2VD14_RAT ATP-binding cassette subfamily F member 2 OS=Rattus norvegicus OX=10116 GN=Abcf2 PE=1 SV=1 ;tr|A0A096MIV5|A0A096MIV5_RAT ATP-binding cassette subfamily F member 2 OS=Rattus norvegicus OX=10116 GN=Abcf2 PE=1 SV=1 ;tr|F1M8H5|F1M8H5_RAT ATP	9	71.426	77.843	570681	574346	0.896023	0.792485	0.993619	-0.00923476
LOC367586	Q5M7V3	tr|Q5M7V3|Q5M7V3_RAT LOC367586 protein OS=Rattus norvegicus OX=10116 GN=LOC367586 PE=2 SV=1 ;tr|Q5M842|Q5M842_RAT IgG-2a protein OS=Rattus norvegicus OX=10116 GN=IgG-2a PE=1 SV=1 ;tr|Q5BK05|Q5BK05_RAT LOC367586 protein OS=Rattus norvegicus OX=10116 GN=LOC367	5	50.948	77.815	2.08035e+06	1.56482e+06	0.14038	0.557544	1.32945	0.410825
Caprin1	A0A0G2K8H0	tr|A0A0G2K8H0|A0A0G2K8H0_RAT Caprin-1 OS=Rattus norvegicus OX=10116 GN=Caprin1 PE=1 SV=1 ;sp|Q5M9G3|CAPR1_RAT Caprin-1 OS=Rattus norvegicus OX=10116 GN=Caprin1 PE=1 SV=2	7	79.632	77.66	1.37993e+06	1.33735e+06	0.486332	0.704335	1.03184	0.0452134
Apmap	A0A0G2K6G2	tr|A0A0G2K6G2|A0A0G2K6G2_RAT Adipocyte plasma membrane-associated protein OS=Rattus norvegicus OX=10116 GN=Apmap PE=1 SV=1 ;sp|Q7TP48|APMAP_RAT Adipocyte plasma membrane-associated protein OS=Rattus norvegicus OX=10116 GN=Apmap PE=2 SV=2 ;sp|Q7TP48-2|APMAP_R	5	46.446	77.626	637562	619690	0.561329	0.722659	1.02884	0.0410177
Cd38	Q64244	sp|Q64244|CD38_RAT ADP-ribosyl cyclase/cyclic ADP-ribose hydrolase 1 OS=Rattus norvegicus OX=10116 GN=Cd38 PE=1 SV=1	4	34.436	77.572	92590.3	82157.8	0.0904126	0.52952	1.12698	0.172464
Lman2	B0BNG3	tr|B0BNG3|B0BNG3_RAT Lectin, mannose-binding 2 OS=Rattus norvegicus OX=10116 GN=Lman2 PE=1 SV=1	9	40.392	77.56	806745	946591	0.0250087	0.431625	0.852263	-0.23063
Bcap31	Q6AY58	tr|Q6AY58|Q6AY58_RAT B-cell receptor-associated protein OS=Rattus norvegicus OX=10116 GN=Bcap31 PE=1 SV=1	10	27.911	77.511	1.25989e+06	1.20768e+06	0.388662	0.672273	1.04323	0.061053
Top2b	Q14TE9	tr|Q14TE9|Q14TE9_RAT DNA topoisomerase 2 OS=Rattus norvegicus OX=10116 GN=Top2b PE=2 SV=1	12	181.96	77.502	906711	881719	0.653743	0.740314	1.02835	0.0403245
Tesc	D3ZTN1	tr|D3ZTN1|D3ZTN1_RAT Tescalcin OS=Rattus norvegicus OX=10116 GN=Tesc PE=4 SV=1	7	24.599	77.478	621595	680211	0.39191	0.673538	0.913828	-0.130006
Golga3	A0A0G2K5A4	tr|A0A0G2K5A4|A0A0G2K5A4_RAT Uncharacterized protein OS=Rattus norvegicus OX=10116 PE=4 SV=1 ;tr|D3ZLD5|D3ZLD5_RAT Golgin A3 OS=Rattus norvegicus OX=10116 GN=Golga3 PE=1 SV=1	9	162.36	77.438	368937	374733	0.434758	0.688827	0.984534	-0.0224875
Ago2	F1LRP7	tr|F1LRP7|F1LRP7_RAT Protein argonaute-2 OS=Rattus norvegicus OX=10116 GN=Ago2 PE=1 SV=2 ;sp|Q9QZ81|AGO2_RAT Protein argonaute-2 OS=Rattus norvegicus OX=10116 GN=Ago2 PE=1 SV=2	10	99.542	77.28	717637	671271	0.228599	0.617246	1.06907	0.0963586
Man2c1	F1LPQ3	tr|F1LPQ3|F1LPQ3_RAT Alpha-mannosidase 2C1 OS=Rattus norvegicus OX=10116 GN=Man2c1 PE=1 SV=2 ;tr|Q5M9I2|Q5M9I2_RAT Alpha-mannosidase 2C1 OS=Rattus norvegicus OX=10116 GN=Man2c1 PE=1 SV=1 ;sp|P21139|MA2C1_RAT Alpha-mannosidase 2C1 OS=Rattus norvegicus OX=1011	11	115.72	77.251	667769	666022	0.930202	0.798574	1.00262	0.00377775
Jagn1	Q4KM64	sp|Q4KM64|JAGN1_RAT Protein jagunal homolog 1 OS=Rattus norvegicus OX=10116 GN=Jagn1 PE=2 SV=1	3	21.102	77.201	169262	169810	0.900518	0.793307	0.99677	-0.0046671
Nt5c2	D3ZMY7	tr|D3ZMY7|D3ZMY7_RAT 5-nucleotidase, cytosolic II OS=Rattus norvegicus OX=10116 GN=Nt5c2 PE=1 SV=3	7	67.76	76.942	589958	806002	0.0479944	0.483557	0.731956	-0.450171
Enpep	P50123	sp|P50123|AMPE_RAT Glutamyl aminopeptidase OS=Rattus norvegicus OX=10116 GN=Enpep PE=1 SV=2 ;tr|A0A0G2JTI8|A0A0G2JTI8_RAT Aminopeptidase OS=Rattus norvegicus OX=10116 GN=Enpep PE=1 SV=1 ;sp|P50123-2|AMPE_RAT Isoform 2 of Glutamyl aminopeptidase OS=Rattus nor	10	107.99	76.891	917092	926707	0.883592	0.790178	0.989625	-0.0150468
Angel2	F1LT13	tr|F1LT13|F1LT13_RAT Angel homolog 2 OS=Rattus norvegicus OX=10116 GN=Angel2 PE=1 SV=2	2	59.762	76.856	80373.4	82815.8	0.543122	0.718595	0.970509	-0.0431872
Abcf1	Q6MG08	sp|Q6MG08|ABCF1_RAT ATP-binding cassette sub-family F member 1 OS=Rattus norvegicus OX=10116 GN=Abcf1 PE=1 SV=1	10	95.251	76.79	945039	984727	0.218486	0.611854	0.959697	-0.0593498
Atp6v0a1	Q2I6B2	tr|Q2I6B2|Q2I6B2_RAT V-type proton ATPase subunit a OS=Rattus norvegicus OX=10116 GN=Atp6v0a1 PE=1 SV=1 ;tr|Q2I6B5|Q2I6B5_RAT V-type proton ATPase subunit a OS=Rattus norvegicus OX=10116 GN=Atp6v0a1 PE=1 SV=1 ;tr|Q2I6B3|Q2I6B3_RAT V-type proton ATPase subuni	9	95.584	76.789	641303	655933	0.696227	0.747944	0.977695	-0.0325437
Dlg1	F1LNM0	tr|F1LNM0|F1LNM0_RAT Disks large homolog 1 OS=Rattus norvegicus OX=10116 GN=Dlg1 PE=1 SV=1 ;tr|A0A0G2K1M2|A0A0G2K1M2_RAT Disks large homolog 1 OS=Rattus norvegicus OX=10116 GN=Dlg1 PE=1 SV=1 ;sp|Q62696|DLG1_RAT Disks large homolog 1 OS=Rattus norvegicus OX=1	10	100.61	76.604	568694	551557	0.355739	0.66231	1.03107	0.0441424
Pafah1b2	O35264	sp|O35264|PA1B2_RAT Platelet-activating factor acetylhydrolase IB subunit beta OS=Rattus norvegicus OX=10116 GN=Pafah1b2 PE=1 SV=1	1	25.581	76.531	65020.2	79917.9	0.0948771	0.532214	0.813588	-0.29763
Swap70	D3ZRE7	tr|D3ZRE7|D3ZRE7_RAT SWAP complex protein (Predicted), isoform CRA_b OS=Rattus norvegicus OX=10116 GN=Swap70 PE=1 SV=1	12	68.773	76.477	548577	567841	0.675379	0.744104	0.966076	-0.049791
Inppl1	Q9WVR3	sp|Q9WVR3|SHIP2_RAT Phosphatidylinositol 3,4,5-trisphosphate 5-phosphatase 2 OS=Rattus norvegicus OX=10116 GN=Inppl1 PE=1 SV=1 ;sp|Q9WVR3-2|SHIP2_RAT Isoform 2 of Phosphatidylinositol 3,4,5-trisphosphate 5-phosphatase 2 OS=Rattus norvegicus OX=10116 GN=Inpp	10	139.14	76.357	575743	576573	0.964556	0.804344	0.998559	-0.00207974
Manf	B2RZ09	tr|B2RZ09|B2RZ09_RAT Arginine-rich, mutated in early stage tumors (Predicted), isoform CRA_b OS=Rattus norvegicus OX=10116 GN=Manf PE=2 SV=1 ;sp|P0C5H9|MANF_RAT Mesencephalic astrocyte-derived neurotrophic factor OS=Rattus norvegicus OX=10116 GN=Manf PE=1 S	5	20.388	76.301	1.03296e+06	988132	0.251987	0.628349	1.04537	0.0640074
Nln	A0A0G2JVK4	tr|A0A0G2JVK4|A0A0G2JVK4_RAT Neurolysin, mitochondrial OS=Rattus norvegicus OX=10116 GN=Nln PE=1 SV=1 ;tr|A0A0G2JSY3|A0A0G2JSY3_RAT Neurolysin (Metallopeptidase M3 family), isoform CRA_a OS=Rattus norvegicus OX=10116 GN=Nln PE=1 SV=1 ;sp|P42676|NEUL_RAT Neur	11	77.801	76.116	839697	923250	0.123392	0.545192	0.909502	-0.136851
Rock1	D3ZN37	tr|D3ZN37|D3ZN37_RAT Rho-associated protein kinase OS=Rattus norvegicus OX=10116 GN=Rock1 PE=1 SV=2 ;tr|D4A5S0|D4A5S0_RAT Rho-associated protein kinase OS=Rattus norvegicus OX=10116 GN=Rock1 PE=1 SV=3 ;sp|Q63644|ROCK1_RAT Rho-associated protein kinase 1 OS=R	12	158.03	76.067	526595	524151	0.899887	0.793191	1.00466	0.00671035
Map2k3	B1H230	tr|B1H230|B1H230_RAT Map2k3 protein OS=Rattus norvegicus OX=10116 GN=Map2k3 PE=1 SV=1	6	39.31	75.84	995866	958775	0.289299	0.642927	1.03869	0.0547591
Nadk2	A0A096MKG5	tr|A0A096MKG5|A0A096MKG5_RAT NAD kinase 2, mitochondrial OS=Rattus norvegicus OX=10116 GN=Nadk2 PE=1 SV=1 ;sp|Q1HCL7|NAKD2_RAT NAD kinase 2, mitochondrial OS=Rattus norvegicus OX=10116 GN=Nadk2 PE=1 SV=1	10	50.654	75.641	808466	796227	0.84321	0.782317	1.01537	0.0220081
Rpl7	B0K031	tr|B0K031|B0K031_RAT 60S ribosomal protein L7 OS=Rattus norvegicus OX=10116 GN=Rpl7 PE=1 SV=1 ;sp|P05426|RL7_RAT 60S ribosomal protein L7 OS=Rattus norvegicus OX=10116 GN=Rpl7 PE=1 SV=2 ;tr|B0K023|B0K023_RAT Rpl7 protein (Fragment) OS=Rattus norvegicus OX=10	10	30.313	75.455	1.42259e+06	1.58158e+06	0.31613	0.651593	0.899475	-0.152845
Cpt1a	P32198	sp|P32198|CPT1A_RAT Carnitine O-palmitoyltransferase 1, liver isoform OS=Rattus norvegicus OX=10116 GN=Cpt1a PE=1 SV=2	10	88.124	75.421	1.01931e+06	1.10738e+06	0.483243	0.703482	0.920468	-0.11956
Coro1a	Q91ZN1	sp|Q91ZN1|COR1A_RAT Coronin-1A OS=Rattus norvegicus OX=10116 GN=Coro1a PE=1 SV=3	5	51.065	75.379	519700	614627	0.49982	0.707961	0.845552	-0.242034
Hspe1	P26772	sp|P26772|CH10_RAT 10 kDa heat shock protein, mitochondrial OS=Rattus norvegicus OX=10116 GN=Hspe1 PE=1 SV=3 ;tr|A0A0G2JTG1|A0A0G2JTG1_RAT 10 kDa heat shock protein, mitochondrial OS=Rattus norvegicus OX=10116 GN=Hspe1 PE=1 SV=1 ;tr|P97601|P97601_RAT Chapero	9	10.902	75.375	3.67553e+06	3.64906e+06	0.875802	0.788706	1.00725	0.0104259
Mapk14	G3V617	tr|G3V617|G3V617_RAT Mitogen-activated protein kinase OS=Rattus norvegicus OX=10116 GN=Mapk14 PE=1 SV=1 ;sp|P70618|MK14_RAT Mitogen-activated protein kinase 14 OS=Rattus norvegicus OX=10116 GN=Mapk14 PE=1 SV=3 ;tr|Q56A33|Q56A33_RAT Mitogen-activated protein	9	41.273	75.367	542973	525832	0.450105	0.693739	1.0326	0.0462785
Adrm1	Q9JMB5	sp|Q9JMB5|ADRM1_RAT Proteasomal ubiquitin receptor ADRM1 OS=Rattus norvegicus OX=10116 GN=Adrm1 PE=1 SV=2	4	42.102	75.366	877658	844677	0.153561	0.568439	1.03905	0.0552601
Pxn	Q1EG89	tr|Q1EG89|Q1EG89_RAT Paxillin OS=Rattus norvegicus OX=10116 GN=Pxn PE=1 SV=1 ;sp|Q66H76|PAXI_RAT Paxillin OS=Rattus norvegicus OX=10116 GN=Pxn PE=1 SV=1 ;tr|A0A0G2JY12|A0A0G2JY12_RAT Paxillin OS=Rattus norvegicus OX=10116 GN=Pxn PE=1 SV=1	10	60.915	75.205	1.47196e+06	1.47925e+06	0.922911	0.797305	0.995068	-0.00713298
Rps9	P29314	sp|P29314|RS9_RAT 40S ribosomal protein S9 OS=Rattus norvegicus OX=10116 GN=Rps9 PE=1 SV=4 ;tr|A0A0G2K4C4|A0A0G2K4C4_RAT 40S ribosomal protein S9 OS=Rattus norvegicus OX=10116 GN=Rps9 PE=1 SV=1 ;tr|D3ZV50|D3ZV50_RAT S4 RNA-binding domain-containing protein O	6	22.591	75.111	1.11131e+06	1.07226e+06	0.467473	0.698984	1.03642	0.0516045
Myh10	G3V9Y1	tr|G3V9Y1|G3V9Y1_RAT Myosin, heavy polypeptide 10, non-muscle, isoform CRA_b OS=Rattus norvegicus OX=10116 GN=Myh10 PE=1 SV=1 ;sp|Q9JLT0|MYH10_RAT Myosin-10 OS=Rattus norvegicus OX=10116 GN=Myh10 PE=1 SV=1	6	229	75.108	513941	561329	0.495806	0.706899	0.915579	-0.127243
F13a1	G3V811	tr|G3V811|G3V811_RAT Coagulation factor XIII A chain OS=Rattus norvegicus OX=10116 GN=F13a1 PE=1 SV=1	1	83.053	75.031	1.01438e+06	982944	0.804904	0.774295	1.03198	0.0454167
Mtarc2	O88994	sp|O88994|MARC2_RAT Mitochondrial amidoxime reducing component 2 OS=Rattus norvegicus OX=10116 GN=Mtarc2 PE=2 SV=1 ;tr|D3Z900|D3Z900_RAT Mitochondrial amidoxime reducing component 2 OS=Rattus norvegicus OX=10116 GN=Marc2 PE=1 SV=2 ;tr|M0R6N2|M0R6N2_RAT MOSC	8	38.248	74.878	1.19776e+06	1.12358e+06	0.296538	0.645396	1.06603	0.0922432
Rbpms	F2Z3S5	tr|F2Z3S5|F2Z3S5_RAT RNA-binding protein, mRNA-processing factor OS=Rattus norvegicus OX=10116 GN=Rbpms PE=1 SV=3 ;tr|F1M9Y9|F1M9Y9_RAT RNA-binding protein, mRNA-processing factor OS=Rattus norvegicus OX=10116 GN=Rbpms PE=1 SV=2	3	22.565	74.732	789538	776806	0.721958	0.754724	1.01639	0.0234551
Xpo7	A0A0G2JWA3	tr|A0A0G2JWA3|A0A0G2JWA3_RAT Exportin 7 OS=Rattus norvegicus OX=10116 GN=Xpo7 PE=1 SV=1 ;tr|F1LQM9|F1LQM9_RAT Exportin 7 OS=Rattus norvegicus OX=10116 GN=Xpo7 PE=1 SV=2	10	123.78	74.676	657330	658508	0.961143	0.803786	0.998211	-0.00258392
Trim5	D4A0Y0	tr|D4A0Y0|D4A0Y0_RAT Tripartite motif-containing 5 OS=Rattus norvegicus OX=10116 GN=Trim5 PE=1 SV=3 ;tr|Q6AYT1|Q6AYT1_RAT Similar to 9230105E10Rik protein OS=Rattus norvegicus OX=10116 GN=Trim5 PE=1 SV=1 ;tr|A0A0G2K6C7|A0A0G2K6C7_RAT Tripartite motif-contain	6	56.809	74.622	464486	463459	0.968884	0.805048	1.00222	0.0031935
Sfpq	Q4KM71	tr|Q4KM71|Q4KM71_RAT Splicing factor proline/glutamine rich (Polypyrimidine tract binding protein associated) OS=Rattus norvegicus OX=10116 GN=Sfpq PE=2 SV=1 ;tr|A0A0G2K8K0|A0A0G2K8K0_RAT Splicing factor proline and glutamine-rich OS=Rattus norvegicus OX=10	11	75.486	74.598	995919	966922	0.686852	0.746033	1.02999	0.0426299
Myl9	B0BMS8	tr|B0BMS8|B0BMS8_RAT Myl9 protein OS=Rattus norvegicus OX=10116 GN=Myl9 PE=1 SV=1 ;sp|Q64122|MYL9_RAT Myosin regulatory light polypeptide 9 OS=Rattus norvegicus OX=10116 GN=Myl9 PE=1 SV=2	2	19.854	74.533	1.01185e+06	1.12205e+06	0.653763	0.740318	0.901787	-0.149142
Ppp1r12c	A0A0G2K4R1	tr|A0A0G2K4R1|A0A0G2K4R1_RAT Protein phosphatase 1 regulatory subunit OS=Rattus norvegicus OX=10116 GN=Ppp1r12c PE=1 SV=1	9	84.765	74.373	502990	533606	0.270536	0.636016	0.942626	-0.0852429
Usp14	A0A0G2JVV5	tr|A0A0G2JVV5|A0A0G2JVV5_RAT Ubiquitin carboxyl-terminal hydrolase OS=Rattus norvegicus OX=10116 GN=Usp14 PE=1 SV=1 ;tr|Q5U2N2|Q5U2N2_RAT Ubiquitin carboxyl-terminal hydrolase OS=Rattus norvegicus OX=10116 GN=Usp14 PE=1 SV=1	10	52.293	74.328	741138	718437	0.366187	0.6648	1.0316	0.0448806
Tardbp	I6L9G6	tr|I6L9G6|I6L9G6_RAT RCG31562, isoform CRA_c OS=Rattus norvegicus OX=10116 GN=Tardbp PE=1 SV=1	7	32.147	74.271	976718	937057	0.569195	0.724348	1.04233	0.0598066
Ccdc127	G3V7Q3	tr|G3V7Q3|G3V7Q3_RAT Coiled-coil domain-containing protein 127 OS=Rattus norvegicus OX=10116 GN=Ccdc127 PE=1 SV=2 ;sp|Q6PEB9|CC127_RAT Coiled-coil domain-containing protein 127 OS=Rattus norvegicus OX=10116 GN=Ccdc127 PE=2 SV=2	6	29.588	74.088	539685	506739	0.322177	0.653375	1.06502	0.0908747
Mrpl39	M0R6J0	tr|M0R6J0|M0R6J0_RAT Mitochondrial ribosomal protein L39 OS=Rattus norvegicus OX=10116 GN=Mrpl39 PE=1 SV=2	7	38.374	74.026	608873	604943	0.946166	0.801297	1.0065	0.00934291
Coro1c	G3V624	tr|G3V624|G3V624_RAT Coronin OS=Rattus norvegicus OX=10116 GN=Coro1c PE=1 SV=1 ;tr|B2RYG0|B2RYG0_RAT Coronin OS=Rattus norvegicus OX=10116 GN=Coro1c PE=2 SV=1	9	53.177	73.826	832948	830348	0.972146	0.805575	1.00313	0.00451031
Dctn5	G3V8C0	tr|G3V8C0|G3V8C0_RAT Dynactin subunit 5 OS=Rattus norvegicus OX=10116 GN=Dctn5 PE=1 SV=1 ;tr|Q4KM59|Q4KM59_RAT Dynactin 5 OS=Rattus norvegicus OX=10116 GN=Dctn5 PE=2 SV=1	4	20.14	73.821	329859	323964	0.822978	0.778152	1.0182	0.0260165
Edc4	Q3ZAV8	sp|Q3ZAV8|EDC4_RAT Enhancer of mRNA-decapping protein 4 OS=Rattus norvegicus OX=10116 GN=Edc4 PE=1 SV=1 ;tr|F7F707|F7F707_RAT Enhancer of mRNA-decapping protein 4 OS=Rattus norvegicus OX=10116 GN=Edc4 PE=1 SV=2	6	152.59	73.801	221284	214577	0.670845	0.743327	1.03126	0.044406
Prpsap2	O08618	sp|O08618|KPRB_RAT Phosphoribosyl pyrophosphate synthase-associated protein 2 OS=Rattus norvegicus OX=10116 GN=Prpsap2 PE=1 SV=1 ;tr|Q6AZ40|Q6AZ40_RAT Phosphoribosyl pyrophosphate synthase-associated protein 2 OS=Rattus norvegicus OX=10116 GN=Prpsap2 PE=1 S	6	40.866	73.761	600823	712433	0.0525889	0.491501	0.843339	-0.245815
Usp10	Q3KR59	sp|Q3KR59|UBP10_RAT Ubiquitin carboxyl-terminal hydrolase 10 OS=Rattus norvegicus OX=10116 GN=Usp10 PE=1 SV=1	6	87.31	73.72	498423	555546	0.215328	0.610088	0.897176	-0.156537
Pdf	F1LVY9	tr|F1LVY9|F1LVY9_RAT Peptide deformylase OS=Rattus norvegicus OX=10116 GN=Pdf PE=1 SV=2	8	25.879	73.631	675853	682701	0.880462	0.789589	0.98997	-0.0145426
	Q642A4	sp|Q642A4|CH082_RAT UPF0598 protein C8orf82 homolog OS=Rattus norvegicus OX=10116 PE=2 SV=1	6	24.397	73.503	354894	360754	0.76702	0.765759	0.983755	-0.0236284
Tpt1	P63029	sp|P63029|TCTP_RAT Translationally-controlled tumor protein OS=Rattus norvegicus OX=10116 GN=Tpt1 PE=1 SV=1	7	19.462	73.487	1.58954e+06	1.91087e+06	0.0980469	0.533992	0.83184	-0.265622
Rtca	Q68FS8	tr|Q68FS8|Q68FS8_RAT RNA 3-terminal phosphate cyclase OS=Rattus norvegicus OX=10116 GN=Rtca PE=1 SV=1	6	39.313	73.414	435154	420699	0.435291	0.689003	1.03436	0.048738
Kmt2d	A0A0G2JVD6	tr|A0A0G2JVD6|A0A0G2JVD6_RAT 5-AMP-activated protein kinase subunit gamma-1 OS=Rattus norvegicus OX=10116 GN=Kmt2d PE=1 SV=1 ;tr|A0A0G2K913|A0A0G2K913_RAT 5-AMP-activated protein kinase subunit gamma-1 OS=Rattus norvegicus OX=10116 GN=Prkag1 PE=1 SV=1 ;sp|	9	628.82	73.292	999884	931943	0.214636	0.609696	1.0729	0.10152
Gimap4	Q0R3X4	tr|Q0R3X4|Q0R3X4_RAT GIMAP4 OS=Rattus norvegicus OX=10116 GN=Gimap4 PE=1 SV=1 ;tr|Q6IRE3|Q6IRE3_RAT GIMAP4 OS=Rattus norvegicus OX=10116 GN=Gimap4 PE=1 SV=1 ;sp|Q8K3K9|GIMA4_RAT GTPase IMAP family member 4 OS=Rattus norvegicus OX=10116 GN=Gimap4 PE=1 SV=1	8	38.052	73.272	664110	615489	0.239609	0.622693	1.07899	0.109688
Mapt	F1LST4	tr|F1LST4|F1LST4_RAT Microtubule-associated protein OS=Rattus norvegicus OX=10116 GN=Mapt PE=1 SV=1 ;sp|P19332|TAU_RAT Microtubule-associated protein tau OS=Rattus norvegicus OX=10116 GN=Mapt PE=1 SV=3 ;sp|P19332-8|TAU_RAT Isoform Tau-H of Microtubule-associ	10	78.554	73.234	780456	820363	0.237537	0.6217	0.951355	-0.0719436
Sirt3	C6ZII9	tr|C6ZII9|C6ZII9_RAT NAD-dependent protein deacetylase OS=Rattus norvegicus OX=10116 GN=Sirt3 PE=1 SV=1 ;tr|B2RZ31|B2RZ31_RAT NAD-dependent protein deacetylase OS=Rattus norvegicus OX=10116 GN=Sirt3 PE=2 SV=1	7	35	73.191	779756	781847	0.973572	0.805804	0.997326	-0.00386246
Ndufaf4	Q9NQR8	sp|Q9NQR8|NDUF4_RAT NADH dehydrogenase [ubiquinone] 1 alpha subcomplex assembly factor 4 OS=Rattus norvegicus OX=10116 GN=Ndufaf4 PE=1 SV=1 ;tr|D4ABZ8|D4ABZ8_RAT Uncharacterized protein OS=Rattus norvegicus OX=10116 PE=4 SV=1	6	20.158	73.187	749715	851414	0.227133	0.616488	0.880553	-0.183518
Rpl13a	P35427	sp|P35427|RL13A_RAT 60S ribosomal protein L13a OS=Rattus norvegicus OX=10116 GN=Rpl13a PE=1 SV=2 ;tr|Q5RK10|Q5RK10_RAT 60S ribosomal protein L13a OS=Rattus norvegicus OX=10116 GN=Rpl13a PE=1 SV=1 ;tr|A0A1W2Q6L2|A0A1W2Q6L2_RAT Uncharacterized protein OS=Rattu	9	23.476	73.167	1.20827e+06	1.25227e+06	0.691281	0.746763	0.964868	-0.0515965
Nudcd2	Q5M823	sp|Q5M823|NUDC2_RAT NudC domain-containing protein 2 OS=Rattus norvegicus OX=10116 GN=Nudcd2 PE=2 SV=1	4	17.674	73.123	318634	326208	0.490639	0.705511	0.976781	-0.0338926
Sec23a	A0A0G2JZM2	tr|A0A0G2JZM2|A0A0G2JZM2_RAT Protein transport protein SEC23 OS=Rattus norvegicus OX=10116 GN=Sec23a PE=1 SV=1 ;tr|B5DFC3|B5DFC3_RAT Protein transport protein SEC23 OS=Rattus norvegicus OX=10116 GN=Sec23a PE=1 SV=1	11	84.712	72.987	640586	646057	0.874115	0.788384	0.991531	-0.0122699
Dpp4	F1M7X5	tr|F1M7X5|F1M7X5_RAT Dipeptidyl peptidase 4 OS=Rattus norvegicus OX=10116 GN=Dpp4 PE=1 SV=2 ;tr|A0A0G2JTX5|A0A0G2JTX5_RAT Dipeptidyl peptidase 4 OS=Rattus norvegicus OX=10116 GN=Dpp4 PE=1 SV=1 ;tr|A0A0G2K238|A0A0G2K238_RAT Dipeptidyl peptidase 4 OS=Rattus no	9	88.053	72.96	929938	901175	0.767761	0.765932	1.03192	0.0453272
Adk	A0A0G2K6X9	tr|A0A0G2K6X9|A0A0G2K6X9_RAT Adenosine kinase OS=Rattus norvegicus OX=10116 GN=Adk PE=1 SV=1 ;tr|A0A0G2JSL8|A0A0G2JSL8_RAT Adenosine kinase OS=Rattus norvegicus OX=10116 GN=Adk PE=1 SV=1 ;sp|Q64640|ADK_RAT Adenosine kinase OS=Rattus norvegicus OX=10116 GN=Ad	9	44.105	72.929	1.29498e+06	1.43626e+06	0.0759132	0.518862	0.901632	-0.149389
Ddc	D3ZMA5	tr|D3ZMA5|D3ZMA5_RAT Aromatic-L-amino-acid decarboxylase OS=Rattus norvegicus OX=10116 GN=Ddc PE=1 SV=2 ;sp|P14173|DDC_RAT Aromatic-L-amino-acid decarboxylase OS=Rattus norvegicus OX=10116 GN=Ddc PE=1 SV=1 ;tr|Q62819|Q62819_RAT Aromatic L-amino acid decarbox	6	49.92	72.898	352933	400976	0.642267	0.738357	0.880184	-0.184123
Elp1	F1LP76	tr|F1LP76|F1LP76_RAT Elongator complex protein 1 OS=Rattus norvegicus OX=10116 GN=Elp1 PE=1 SV=2 ;sp|Q8VHU4|ELP1_RAT Elongator complex protein 1 OS=Rattus norvegicus OX=10116 GN=Elp1 PE=2 SV=1	8	149.2	72.759	714662	709449	0.725214	0.755556	1.00735	0.0105617
Ak4	Q9WUS0	sp|Q9WUS0|KAD4_RAT Adenylate kinase 4, mitochondrial OS=Rattus norvegicus OX=10116 GN=Ak4 PE=2 SV=1	10	25.203	72.648	1.28943e+06	1.15546e+06	0.295747	0.645131	1.11594	0.158261
Cisd1	B0K020	sp|B0K020|CISD1_RAT CDGSH iron-sulfur domain-containing protein 1 OS=Rattus norvegicus OX=10116 GN=Cisd1 PE=3 SV=1	6	12.097	72.456	2.23577e+06	2.14167e+06	0.461326	0.697163	1.04394	0.0620419
Ciapin1	Q5XID1	sp|Q5XID1|CPIN1_RAT Anamorsin OS=Rattus norvegicus OX=10116 GN=Ciapin1 PE=1 SV=1	6	33.041	72.4	518803	661997	0.0247841	0.431089	0.783694	-0.351639
LOC108349189	D3ZCR3	tr|D3ZCR3|D3ZCR3_RAT High mobility group protein B1 pseudogene OS=Rattus norvegicus OX=10116 GN=LOC108349189 PE=4 SV=2 ;tr|A0A0G2K6P4|A0A0G2K6P4_RAT High-mobility group (nonhistone chromosomal) protein 1-like 1 OS=Rattus norvegicus OX=10116 GN=Hmg1l1 PE=4 S	8	24.677	72.394	1.3661e+06	1.27961e+06	0.444701	0.69204	1.06759	0.0943566
Pisd	D3ZAW2	sp|D3ZAW2|PISD_RAT Phosphatidylserine decarboxylase proenzyme, mitochondrial OS=Rattus norvegicus OX=10116 GN=Pisd PE=1 SV=3 ;tr|A0A0G2K0F9|A0A0G2K0F9_RAT Phosphatidylserine decarboxylase proenzyme, mitochondrial OS=Rattus norvegicus OX=10116 GN=Pisd PE=1 S	4	45.823	72.316	247479	257174	0.622389	0.734821	0.962302	-0.0554378
Poldip2	E9PT51	tr|E9PT51|E9PT51_RAT DNA polymerase delta-interacting protein 2 OS=Rattus norvegicus OX=10116 GN=Poldip2 PE=1 SV=3	6	41.797	72.309	689681	711625	0.652391	0.740087	0.969164	-0.0451866
Dctn4	Q498N3	tr|Q498N3|Q498N3_RAT Dctn4 protein OS=Rattus norvegicus OX=10116 GN=Dctn4 PE=2 SV=1 ;sp|Q9QUR2-2|DCTN4_RAT Isoform 2 of Dynactin subunit 4 OS=Rattus norvegicus OX=10116 GN=Dctn4 ;sp|Q9QUR2|DCTN4_RAT Dynactin subunit 4 OS=Rattus norvegicus OX=10116 GN=Dctn4 P	8	52.273	72.288	716269	780968	0.0178312	0.409033	0.917155	-0.124763
Esyt1	A0A0G2JXJ7	tr|A0A0G2JXJ7|A0A0G2JXJ7_RAT Extended synaptotagmin-1 OS=Rattus norvegicus OX=10116 GN=Esyt1 PE=1 SV=1	1	121.1	72.235	683099	679555	0.946416	0.801339	1.00521	0.00750397
Retsat	G3V7V6	tr|G3V7V6|G3V7V6_RAT All-trans-13,14-dihydroretinol saturase, isoform CRA_b OS=Rattus norvegicus OX=10116 GN=Retsat PE=1 SV=1 ;sp|Q8VHE9|RETST_RAT All-trans-retinol 13,14-reductase OS=Rattus norvegicus OX=10116 GN=Retsat PE=2 SV=1	8	67.477	72.173	591235	484660	0.150247	0.565841	1.2199	0.286758
LOC102556337	A0A0G2K2M2	tr|A0A0G2K2M2|A0A0G2K2M2_RAT Mitochondrial fission factor-like OS=Rattus norvegicus OX=10116 GN=LOC102556337 PE=1 SV=1 ;tr|A0A0G2KAL9|A0A0G2KAL9_RAT Mitochondrial fission factor OS=Rattus norvegicus OX=10116 GN=Mff PE=1 SV=1 ;tr|A0A0H2UHM6|A0A0H2UHM6_RAT Mit	8	39.707	71.933	450963	422830	0.24152	0.623597	1.06654	0.0929319
Ubxn4	Q5HZY0	sp|Q5HZY0|UBXN4_RAT UBX domain-containing protein 4 OS=Rattus norvegicus OX=10116 GN=Ubxn4 PE=1 SV=1 ;tr|A9CMB5|A9CMB5_RAT UBX domain containing 2 (Fragment) OS=Rattus norvegicus OX=10116 GN=Ubxd2 PE=4 SV=1	6	56.393	71.8	388261	409944	0.156826	0.570913	0.947107	-0.0784
Acot13	D3ZA93	tr|D3ZA93|D3ZA93_RAT Acyl-CoA thioesterase 13 OS=Rattus norvegicus OX=10116 GN=Acot13 PE=1 SV=1	5	15.27	71.706	725084	625933	0.227174	0.61651	1.1584	0.212139
Mat2a	Q6P688	tr|Q6P688|Q6P688_RAT S-adenosylmethionine synthase OS=Rattus norvegicus OX=10116 GN=Mat2a PE=1 SV=1 ;tr|F1LRB8|F1LRB8_RAT S-adenosylmethionine synthase OS=Rattus norvegicus OX=10116 GN=Mat2a PE=1 SV=2 ;sp|P18298|METK2_RAT S-adenosylmethionine synthase isofor	5	39.724	71.501	244562	223219	0.120539	0.544147	1.09562	0.131745
Ptrh2	Q5XI86	tr|Q5XI86|Q5XI86_RAT Peptidyl-tRNA hydrolase 2 OS=Rattus norvegicus OX=10116 GN=Ptrh2 PE=1 SV=1	4	19.529	71.271	293259	292475	0.924769	0.79763	1.00268	0.00386168
Scrn2	Q6AYR8	sp|Q6AYR8|SCRN2_RAT Secernin-2 OS=Rattus norvegicus OX=10116 GN=Scrn2 PE=2 SV=1	5	46.501	71.261	330362	307907	0.558228	0.721982	1.07293	0.101555
LOC100362339	D4A6G6	tr|D4A6G6|D4A6G6_RAT Ribosomal protein S19-like OS=Rattus norvegicus OX=10116 GN=LOC100362339 PE=4 SV=1 ;tr|A0A0H2UI38|A0A0H2UI38_RAT Ribosomal protein S19-like2 OS=Rattus norvegicus OX=10116 GN=Rps19l2 PE=4 SV=1 ;sp|P17074|RS19_RAT 40S ribosomal protein S19	10	16.117	71.207	1.59325e+06	1.93586e+06	0.0697281	0.513149	0.823019	-0.281003
Gsk3b	A0A0G2JSH4	tr|A0A0G2JSH4|A0A0G2JSH4_RAT Glycogen synthase kinase 3 beta, isoform CRA_b OS=Rattus norvegicus OX=10116 GN=Gsk3b PE=1 SV=1 ;sp|P18266|GSK3B_RAT Glycogen synthase kinase-3 beta OS=Rattus norvegicus OX=10116 GN=Gsk3b PE=1 SV=1 ;tr|A0A0G2KB98|A0A0G2KB98_RAT G	6	46.71	71.125	713295	767390	0.0458024	0.479313	0.929507	-0.105462
Hnrnpul2	D4ABT8	tr|D4ABT8|D4ABT8_RAT Heterogeneous nuclear ribonucleoprotein U-like 2 OS=Rattus norvegicus OX=10116 GN=Hnrnpul2 PE=1 SV=1	10	84.858	71.1	784628	744559	0.564336	0.723309	1.05382	0.0756218
Ttc38	D4ACL2	tr|D4ACL2|D4ACL2_RAT Tetratricopeptide repeat domain 38 OS=Rattus norvegicus OX=10116 GN=Ttc38 PE=1 SV=2	8	57.058	71.065	1.50802e+06	1.41985e+06	0.287917	0.642444	1.0621	0.0869156
Ppm1b	Q642F2	tr|Q642F2|Q642F2_RAT Ppm1b protein OS=Rattus norvegicus OX=10116 GN=Ppm1b PE=1 SV=1 ;tr|A0A0G2K7C6|A0A0G2K7C6_RAT Protein phosphatase 1B OS=Rattus norvegicus OX=10116 GN=Ppm1b PE=1 SV=1 ;tr|Q99ND8|Q99ND8_RAT Ppm1b protein OS=Rattus norvegicus OX=10116 GN=Ppm	5	43.532	70.984	721471	717786	0.911756	0.795333	1.00513	0.00738737
Farsb	Q68FT7	tr|Q68FT7|Q68FT7_RAT Phenylalanyl-tRNA synthetase subunit beta OS=Rattus norvegicus OX=10116 GN=Farsb PE=1 SV=1	11	65.651	70.981	607009	624202	0.416734	0.682697	0.972456	-0.0402946
Plin2	Q5U2U5	tr|Q5U2U5|Q5U2U5_RAT Perilipin OS=Rattus norvegicus OX=10116 GN=Plin2 PE=2 SV=1 ;tr|F6QBA3|F6QBA3_RAT Perilipin OS=Rattus norvegicus OX=10116 GN=Plin2 PE=1 SV=1	9	46.263	70.953	420837	328719	0.0684443	0.511852	1.28023	0.356406
Lbh	F1M635	tr|F1M635|F1M635_RAT LBH regulator of WNT-signaling pathway OS=Rattus norvegicus OX=10116 GN=Lbh PE=1 SV=3 ;tr|A0A0G2KAD4|A0A0G2KAD4_RAT Protein LBH OS=Rattus norvegicus OX=10116 GN=Lbh PE=1 SV=1	2	10.152	70.915	116638	106984	0.359268	0.663165	1.09023	0.124636
F12	A0A0H2UI19	tr|A0A0H2UI19|A0A0H2UI19_RAT Coagulation factor XII OS=Rattus norvegicus OX=10116 GN=F12 PE=1 SV=1 ;sp|D3ZTE0|FA12_RAT Coagulation factor XII OS=Rattus norvegicus OX=10116 GN=F12 PE=2 SV=1	9	66.717	70.911	567821	639803	0.612905	0.733066	0.887493	-0.172192
Anpep	G3V7W7	tr|G3V7W7|G3V7W7_RAT Aminopeptidase OS=Rattus norvegicus OX=10116 GN=Anpep PE=1 SV=2 ;tr|A0A0G2JVE6|A0A0G2JVE6_RAT Aminopeptidase OS=Rattus norvegicus OX=10116 GN=Anpep PE=1 SV=1 ;sp|P15684|AMPN_RAT Aminopeptidase N OS=Rattus norvegicus OX=10116 GN=Anpep PE=	4	109.19	70.874	279406	244228	0.465871	0.698513	1.14404	0.194135
Smtn	D4ABA5	tr|D4ABA5|D4ABA5_RAT RCG35999, isoform CRA_a OS=Rattus norvegicus OX=10116 GN=Smtn PE=1 SV=1	8	99.878	70.857	545425	505260	0.450991	0.694014	1.07949	0.110355
Lmnb2	D3ZLC1	tr|D3ZLC1|D3ZLC1_RAT Lamin B2 OS=Rattus norvegicus OX=10116 GN=Lmnb2 PE=1 SV=2	10	68.85	70.829	636876	603978	0.518616	0.712756	1.05447	0.0765156
Rmdn1	Q4G069	sp|Q4G069|RMD1_RAT Regulator of microtubule dynamics protein 1 OS=Rattus norvegicus OX=10116 GN=Rmdn1 PE=2 SV=1 ;tr|A0A0G2K167|A0A0G2K167_RAT Regulator of microtubule dynamics protein 1 OS=Rattus norvegicus OX=10116 GN=Rmdn1 PE=1 SV=1	10	35.4	70.826	1.21075e+06	1.12316e+06	0.413821	0.681667	1.07798	0.108336
Clic2	Q5M883	sp|Q5M883|CLIC2_RAT Chloride intracellular channel protein 2 OS=Rattus norvegicus OX=10116 GN=Clic2 PE=2 SV=1	3	28.161	70.732	136244	183907	0.0286721	0.439328	0.740829	-0.432787
Csde1	P18395	sp|P18395|CSDE1_RAT Cold shock domain-containing protein E1 OS=Rattus norvegicus OX=10116 GN=Csde1 PE=2 SV=1	9	88.894	70.56	749816	800108	0.177445	0.586495	0.937143	-0.0936584
Clpp	M0RAD5	tr|M0RAD5|M0RAD5_RAT ATP-dependent Clp protease proteolytic subunit OS=Rattus norvegicus OX=10116 GN=Clpp PE=1 SV=1	9	29.722	70.387	737783	651396	0.0441329	0.475853	1.13262	0.179663
Lactb2	Q561R9	sp|Q561R9|LACB2_RAT Endoribonuclease LACTB2 OS=Rattus norvegicus OX=10116 GN=Lactb2 PE=2 SV=1	8	32.484	70.275	551944	527726	0.540498	0.717991	1.04589	0.0647318
C8a	D3ZWD6	tr|D3ZWD6|D3ZWD6_RAT Complement C8 alpha chain OS=Rattus norvegicus OX=10116 GN=C8a PE=1 SV=1	10	66.273	70.198	758399	952443	0.336914	0.657487	0.796267	-0.328677
Eif4b	Q5RKG9	tr|Q5RKG9|Q5RKG9_RAT Eukaryotic translation initiation factor 4B OS=Rattus norvegicus OX=10116 GN=Eif4b PE=1 SV=1	10	69.063	69.866	1.05909e+06	1.03845e+06	0.133355	0.551061	1.01987	0.0283837
Cmpk1	Q4KM73	sp|Q4KM73|KCY_RAT UMP-CMP kinase OS=Rattus norvegicus OX=10116 GN=Cmpk1 PE=1 SV=2 ;tr|A0A0G2JSJ2|A0A0G2JSJ2_RAT UMP-CMP kinase OS=Rattus norvegicus OX=10116 GN=Cmpk1 PE=1 SV=1 ;tr|A0A0G2JTN5|A0A0G2JTN5_RAT UMP-CMP kinase OS=Rattus norvegicus OX=10116 GN=Cmpk	5	22.169	69.788	443368	416230	0.159566	0.572926	1.0652	0.091124
Stat5b	A0A0G2JXI4	tr|A0A0G2JXI4|A0A0G2JXI4_RAT Signal transducer and activator of transcription OS=Rattus norvegicus OX=10116 GN=Stat5b PE=1 SV=1 ;tr|A0A0G2JSR4|A0A0G2JSR4_RAT Signal transducer and activator of transcription OS=Rattus norvegicus OX=10116 GN=Stat5b PE=1 SV=1 ;	7	86.974	69.782	549721	529415	0.280915	0.639935	1.03836	0.0543005
Lamp1	P14562	sp|P14562|LAMP1_RAT Lysosome-associated membrane glycoprotein 1 OS=Rattus norvegicus OX=10116 GN=Lamp1 PE=1 SV=1	7	43.969	69.733	777550	806069	0.301855	0.647145	0.96462	-0.051968
Ndufv3	O54755	tr|O54755|O54755_RAT MIPP65 OS=Rattus norvegicus OX=10116 GN=Ndufv3 PE=2 SV=1 ;tr|G3V644|G3V644_RAT NADH dehydrogenase (Ubiquinone) flavoprotein 3-like, isoform CRA_a OS=Rattus norvegicus OX=10116 GN=Ndufv3 PE=1 SV=1	8	49.311	69.687	1.32511e+06	1.35011e+06	0.851227	0.783924	0.981479	-0.0269703
Add3	A0A0G2JW28	tr|A0A0G2JW28|A0A0G2JW28_RAT Gamma-adducin OS=Rattus norvegicus OX=10116 GN=Add3 PE=1 SV=1 ;tr|D3ZCH7|D3ZCH7_RAT Adducin 3 (Gamma), isoform CRA_b OS=Rattus norvegicus OX=10116 GN=Add3 PE=1 SV=2 ;tr|G3V9D7|G3V9D7_RAT Adducin 3 (Gamma), isoform CRA_a OS=Rattus	5	74.963	69.616	318691	268497	0.280937	0.639943	1.18694	0.247251
Cttn	A0A0G2JZ13	tr|A0A0G2JZ13|A0A0G2JZ13_RAT Src substrate cortactin OS=Rattus norvegicus OX=10116 GN=Cttn PE=1 SV=1 ;tr|D3ZGE6|D3ZGE6_RAT Cortactin, isoform CRA_c OS=Rattus norvegicus OX=10116 GN=Cttn PE=1 SV=3 ;sp|Q66HL2|SRC8_RAT Src substrate cortactin OS=Rattus norvegic	9	52.682	69.607	953232	1.09323e+06	0.0675731	0.510947	0.871938	-0.197703
Psmb10	Q4KM35	sp|Q4KM35|PSB10_RAT Proteasome subunit beta type-10 OS=Rattus norvegicus OX=10116 GN=Psmb10 PE=2 SV=1	5	29.038	69.596	333273	321223	0.224607	0.615165	1.03751	0.0531312
Prune1	Q6AYG3	sp|Q6AYG3|PRUN1_RAT Exopolyphosphatase PRUNE1 OS=Rattus norvegicus OX=10116 GN=Prune1 PE=1 SV=1	7	49.998	69.494	317968	386076	0.122469	0.544859	0.82359	-0.280002
Gbp2	Q5PQW8	tr|Q5PQW8|Q5PQW8_RAT Guanylate binding protein 2 OS=Rattus norvegicus OX=10116 GN=Gbp2 PE=1 SV=1 ;sp|Q63663|GBP2_RAT Guanylate-binding protein 1 OS=Rattus norvegicus OX=10116 GN=Gbp2 PE=1 SV=2	7	67.355	69.402	403389	427198	0.607262	0.732	0.944266	-0.0827342
Git1	A0A0G2K527	tr|A0A0G2K527|A0A0G2K527_RAT ARF GTPase-activating protein GIT1 OS=Rattus norvegicus OX=10116 GN=Git1 PE=1 SV=1 ;sp|Q9Z272|GIT1_RAT ARF GTPase-activating protein GIT1 OS=Rattus norvegicus OX=10116 GN=Git1 PE=1 SV=1	8	83.366	69.329	451736	465853	0.317419	0.651977	0.969696	-0.0443955
Vwf	F1M957	tr|F1M957|F1M957_RAT von Willebrand factor OS=Rattus norvegicus OX=10116 GN=Vwf PE=1 SV=3	10	308.98	69.214	596915	702387	0.336828	0.657464	0.849838	-0.23474
Sgcg	Q5XID6	tr|Q5XID6|Q5XID6_RAT Sarcoglycan, gamma OS=Rattus norvegicus OX=10116 GN=Sgcg PE=2 SV=1	4	32.18	68.973	221773	203063	0.0324956	0.445716	1.09214	0.127157
Cmas	Q5M963	tr|Q5M963|Q5M963_RAT Cytidine monophosphate N-acetylneuraminic acid synthetase OS=Rattus norvegicus OX=10116 GN=Cmas PE=1 SV=1 ;sp|P69060|NEUA_RAT N-acylneuraminate cytidylyltransferase OS=Rattus norvegicus OX=10116 GN=Cmas PE=2 SV=1	11	48.14	68.933	888524	936605	0.34886	0.6606	0.948665	-0.0760299
Rdh14	D3ZUY0	tr|D3ZUY0|D3ZUY0_RAT Retinol dehydrogenase 14 OS=Rattus norvegicus OX=10116 GN=Rdh14 PE=1 SV=1	6	36.195	68.932	485365	439519	0.0540748	0.49383	1.10431	0.143143
Naxe	B0BNM1	sp|B0BNM1|NNRE_RAT NAD(P)H-hydrate epimerase OS=Rattus norvegicus OX=10116 GN=Naxe PE=2 SV=1	7	30.89	68.912	782202	704036	0.0923892	0.530742	1.11103	0.151892
Eif3c	B5DFC8	sp|B5DFC8|EIF3C_RAT Eukaryotic translation initiation factor 3 subunit C OS=Rattus norvegicus OX=10116 GN=Eif3c PE=1 SV=1	10	105.43	68.845	917798	924169	0.883698	0.790198	0.993106	-0.0099807
Rps11	P62282	sp|P62282|RS11_RAT 40S ribosomal protein S11 OS=Rattus norvegicus OX=10116 GN=Rps11 PE=1 SV=3 ;tr|Q6PDV9|Q6PDV9_RAT Ribosomal protein S11 OS=Rattus norvegicus OX=10116 GN=Rps11 PE=2 SV=1	11	18.431	68.832	1.2719e+06	1.6317e+06	0.0959611	0.532834	0.779494	-0.359389
Gbe1	Q5EB55	tr|Q5EB55|Q5EB55_RAT Gbe1 protein (Fragment) OS=Rattus norvegicus OX=10116 GN=Gbe1 PE=2 SV=1 ;tr|A0A096MIX1|A0A096MIX1_RAT Glucan (1,4-alpha-), branching enzyme 1 (Fragment) OS=Rattus norvegicus OX=10116 GN=Gbe1 PE=1 SV=1	1	61.832	68.812	748729	764120	0.588863	0.728405	0.979858	-0.0293552
Fam120a	D4AB03	tr|D4AB03|D4AB03_RAT Family with sequence similarity 120A OS=Rattus norvegicus OX=10116 GN=Fam120a PE=1 SV=2	8	122.14	68.65	904370	1.36354e+06	0.371322	0.666373	0.66325	-0.592376
Mrpl19	D4A4A9	tr|D4A4A9|D4A4A9_RAT Mitochondrial ribosomal protein L19 OS=Rattus norvegicus OX=10116 GN=Mrpl19 PE=1 SV=1	9	33.633	68.572	771368	749100	0.666053	0.742495	1.02973	0.0422605
Cryl1	Q811X6	sp|Q811X6|CRYL1_RAT Lambda-crystallin homolog OS=Rattus norvegicus OX=10116 GN=Cryl1 PE=1 SV=3	8	35.341	68.512	901392	682845	0.100413	0.535254	1.32005	0.400596
Kpna4	Q56R17	tr|Q56R17|Q56R17_RAT Importin subunit alpha OS=Rattus norvegicus OX=10116 GN=Kpna4 PE=1 SV=1	4	57.922	68.51	352663	361233	0.128939	0.547101	0.976276	-0.0346391
Fry	C0IXW6	tr|C0IXW6|C0IXW6_RAT Furry-like protein OS=Rattus norvegicus OX=10116 GN=Fry PE=2 SV=1 ;tr|C0IXW5|C0IXW5_RAT Furry-like protein OS=Rattus norvegicus OX=10116 GN=Fry PE=2 SV=1 ;tr|E9PTY6|E9PTY6_RAT FRY microtubule-binding protein OS=Rattus norvegicus OX=10116	8	338.34	68.492	594255	564517	5.98091e-05	0.129784	1.05268	0.074065
Lars	Q5PPJ6	tr|Q5PPJ6|Q5PPJ6_RAT Leucyl-tRNA synthetase OS=Rattus norvegicus OX=10116 GN=Lars PE=1 SV=1	6	134.28	68.473	246468	256461	0.0570372	0.498169	0.961035	-0.0573392
Tmed7	D3ZTX0	sp|D3ZTX0|TMED7_RAT Transmembrane emp24 domain-containing protein 7 OS=Rattus norvegicus OX=10116 GN=Tmed7 PE=1 SV=1	5	25.479	68.462	558591	580496	0.419179	0.683553	0.962265	-0.0554935
Golga4	A0A0G2K9I3	tr|A0A0G2K9I3|A0A0G2K9I3_RAT Golgin subfamily A member 4 OS=Rattus norvegicus OX=10116 GN=Golga4 PE=1 SV=1 ;tr|A0A0G2JUE4|A0A0G2JUE4_RAT Golgin subfamily A member 4 OS=Rattus norvegicus OX=10116 GN=Golga4 PE=1 SV=1 ;sp|Q5U4E6|GOGA4_RAT Golgin subfamily A mem	10	254.96	68.443	519607	585647	0.0470829	0.481831	0.887235	-0.172612
Czib	Q498R7	sp|Q498R7|CZIB_RAT CXXC motif containing zinc binding protein OS=Rattus norvegicus OX=10116 GN=Czib PE=2 SV=1	8	18.094	68.429	671489	698508	0.234671	0.620302	0.961318	-0.0569146
Crkl	Q5U2U2	sp|Q5U2U2|CRKL_RAT Crk-like protein OS=Rattus norvegicus OX=10116 GN=Crkl PE=1 SV=1	8	33.865	68.354	369348	357184	0.614997	0.733457	1.03405	0.0483114
Cfi	A0A0G2K135	tr|A0A0G2K135|A0A0G2K135_RAT Complement factor I OS=Rattus norvegicus OX=10116 GN=Cfi PE=1 SV=1 ;sp|Q9WUW3|CFAI_RAT Complement factor I OS=Rattus norvegicus OX=10116 GN=Cfi PE=2 SV=1	9	69.774	68.315	992500	1.1168e+06	0.645659	0.738941	0.888703	-0.170226
Tsfm	Q9QYU2	sp|Q9QYU2|EFTS_RAT Elongation factor Ts, mitochondrial OS=Rattus norvegicus OX=10116 GN=Tsfm PE=2 SV=1 ;tr|M0R4P2|M0R4P2_RAT Elongation factor Ts, mitochondrial OS=Rattus norvegicus OX=10116 GN=Tsfm PE=3 SV=2	6	35.178	68.262	565534	662832	0.0810654	0.523034	0.853209	-0.229029
Oxsm	G3V6R7	tr|G3V6R7|G3V6R7_RAT 3-oxoacyl-[acyl-carrier-protein] synthase, mitochondrial OS=Rattus norvegicus OX=10116 GN=Oxsm PE=1 SV=1	9	48.004	68.157	723420	893643	0.211638	0.60797	0.809519	-0.304864
Eng	Q6Q3E8	tr|Q6Q3E8|Q6Q3E8_RAT Endoglin OS=Rattus norvegicus OX=10116 GN=Eng PE=2 SV=1 ;tr|M0RA19|M0RA19_RAT Endoglin OS=Rattus norvegicus OX=10116 GN=Eng PE=1 SV=2 ;tr|Q3KR75|Q3KR75_RAT Eng protein OS=Rattus norvegicus OX=10116 GN=Eng PE=2 SV=1 ;tr|M0RBA8|M0RBA8_RAT E	5	69.944	68.07	362549	459390	0.0208713	0.420196	0.789197	-0.341543
Tecrl	D4A1Y9	tr|D4A1Y9|D4A1Y9_RAT Steroid 5 alpha-reductase 2-like 2 (Predicted), isoform CRA_b OS=Rattus norvegicus OX=10116 GN=Tecrl PE=4 SV=1	7	42.057	68.052	935943	847787	0.193403	0.597165	1.10398	0.14272
Cnbp	P62634	sp|P62634|CNBP_RAT Cellular nucleic acid-binding protein OS=Rattus norvegicus OX=10116 GN=Cnbp PE=2 SV=1	5	19.463	68.03	690636	707819	0.757752	0.763571	0.975723	-0.0354563
Mrps30	D4A833	tr|D4A833|D4A833_RAT Mitochondrial ribosomal protein S30 OS=Rattus norvegicus OX=10116 GN=Mrps30 PE=1 SV=1	8	50.001	67.945	675533	680496	0.91417	0.795763	0.992707	-0.0105601
Cdh13	Q8R490	tr|Q8R490|Q8R490_RAT Cadherin 13 OS=Rattus norvegicus OX=10116 GN=Cdh13 PE=1 SV=1 ;tr|F1M7X3|F1M7X3_RAT Cadherin 13 OS=Rattus norvegicus OX=10116 GN=Cdh13 PE=1 SV=3	9	78.085	67.898	1.18505e+06	1.09761e+06	0.102304	0.536223	1.07966	0.110583
Glo1	Q6P7Q4	sp|Q6P7Q4|LGUL_RAT Lactoylglutathione lyase OS=Rattus norvegicus OX=10116 GN=Glo1 PE=1 SV=3	7	20.819	67.793	1.17083e+06	1.09394e+06	0.564606	0.723367	1.07029	0.0980061
Lrrc39	D3ZXS4	sp|D3ZXS4|LRC39_RAT Leucine-rich repeat-containing protein 39 OS=Rattus norvegicus OX=10116 GN=Lrrc39 PE=1 SV=1	8	38.715	67.587	658464	640779	0.495354	0.706778	1.0276	0.0392775
Slc25a46	B2RYK4	tr|B2RYK4|B2RYK4_RAT Similar to RIKEN cDNA 1200007B05 OS=Rattus norvegicus OX=10116 GN=Slc25a46 PE=1 SV=1 ;sp|Q5EB62|S2546_RAT Solute carrier family 25 member 46 OS=Rattus norvegicus OX=10116 GN=Slc25a46 PE=1 SV=2	8	46.21	67.383	211383	193338	0.44235	0.691291	1.09334	0.128737
Actr1b	B2RYJ7	tr|B2RYJ7|B2RYJ7_RAT ARP1 actin-related protein 1 homolog B (Yeast) OS=Rattus norvegicus OX=10116 GN=Actr1b PE=1 SV=1	4	42.281	67.344	675959	693773	0.791807	0.771415	0.974323	-0.0375281
Tom1l2	A0A0G2K9L2	tr|A0A0G2K9L2|A0A0G2K9L2_RAT Target of myb1-like 2 membrane-trafficking protein OS=Rattus norvegicus OX=10116 GN=Tom1l2 PE=1 SV=1	6	57.946	67.251	353771	338904	0.505287	0.709386	1.04387	0.0619392
Oxnad1	A0A0G2K466	tr|A0A0G2K466|A0A0G2K466_RAT Oxidoreductase NAD-binding domain containing 1 (Predicted), isoform CRA_a OS=Rattus norvegicus OX=10116 GN=Oxnad1 PE=1 SV=1 ;tr|D4A0Y4|D4A0Y4_RAT Oxidoreductase NAD-binding domain containing 1 (Predicted), isoform CRA_b OS=Rattu	9	34.847	67.236	1.46191e+06	1.50861e+06	0.701286	0.749307	0.969043	-0.0453669
Mrps21	B2RYT0	tr|B2RYT0|B2RYT0_RAT Mitochondrial ribosomal protein S21 OS=Rattus norvegicus OX=10116 GN=Mrps21 PE=2 SV=1 ;tr|M0R3S1|M0R3S1_RAT Mitochondrial ribosomal protein S21-like OS=Rattus norvegicus OX=10116 GN=Mrps21l PE=4 SV=1	2	10.6	67.211	113179	103734	0.43473	0.688818	1.09106	0.125729
Pelo	Q5XIP1	sp|Q5XIP1|PELO_RAT Protein pelota homolog OS=Rattus norvegicus OX=10116 GN=Pelo PE=1 SV=1	6	43.407	67.086	391854	439567	0.0829671	0.524459	0.891454	-0.165767
Rbx1	Q498D8	tr|Q498D8|Q498D8_RAT Ring-box 1 OS=Rattus norvegicus OX=10116 GN=Rbx1 PE=1 SV=1	2	12.274	67.03	139027	137806	0.833297	0.780296	1.00886	0.0127308
Prodh1	F1MAR6	tr|F1MAR6|F1MAR6_RAT Proline dehydrogenase OS=Rattus norvegicus OX=10116 GN=Prodh1 PE=1 SV=2 ;tr|A0A0G2K2S1|A0A0G2K2S1_RAT Proline dehydrogenase OS=Rattus norvegicus OX=10116 GN=Prodh1 PE=1 SV=1 ;tr|B4F7D0|B4F7D0_RAT Proline dehydrogenase (Fragment) OS=Rattu	8	68.094	66.918	358750	280460	0.000594929	0.215141	1.27915	0.355183
Hip1r	B5DFK5	tr|B5DFK5|B5DFK5_RAT Hip1r protein OS=Rattus norvegicus OX=10116 GN=Hip1r PE=2 SV=1 ;tr|F1LML7|F1LML7_RAT Huntingtin-interacting protein 1-related OS=Rattus norvegicus OX=10116 GN=Hip1r PE=1 SV=1	1	119.42	66.901	387725	414435	0.339911	0.658286	0.935552	-0.0961103
Cox6b1	D3ZD09	tr|D3ZD09|D3ZD09_RAT Cytochrome c oxidase subunit OS=Rattus norvegicus OX=10116 GN=Cox6b1 PE=1 SV=1 ;tr|D3ZSB0|D3ZSB0_RAT Cytochrome c oxidase subunit 6B1 OS=Rattus norvegicus OX=10116 GN=Cox6b1 PE=1 SV=1	7	10.071	66.86	2.60456e+06	2.5832e+06	0.863974	0.786431	1.00827	0.0118828
Ube2d3	A0A0G2JV72	tr|A0A0G2JV72|A0A0G2JV72_RAT Ubiquitin-conjugating enzyme E2 D3 OS=Rattus norvegicus OX=10116 GN=Ube2d3 PE=3 SV=1 ;tr|A0A0G2K739|A0A0G2K739_RAT Ubiquitin-conjugating enzyme E2 D3 OS=Rattus norvegicus OX=10116 GN=Ube2d3 PE=1 SV=1 ;sp|P61078|UB2D3_RAT Ubiquiti	1	16.251	66.76	436936	494339	0.0844208	0.525509	0.883879	-0.178079
Rpl5	P09895	sp|P09895|RL5_RAT 60S ribosomal protein L5 OS=Rattus norvegicus OX=10116 GN=Rpl5 PE=1 SV=3 ;tr|D3ZHP8|D3ZHP8_RAT Ribosomal_L18_c domain-containing protein OS=Rattus norvegicus OX=10116 PE=1 SV=1	9	34.458	66.753	1.34442e+06	1.47429e+06	0.321325	0.653127	0.911909	-0.133039
Tubb2a	P85108	sp|P85108|TBB2A_RAT Tubulin beta-2A chain OS=Rattus norvegicus OX=10116 GN=Tubb2a PE=1 SV=1	1	49.906	66.735	559427	567280	0.950803	0.802074	0.986157	-0.0201108
Timm8a1	F1LP21	tr|F1LP21|F1LP21_RAT Mitochondrial import inner membrane translocase subunit OS=Rattus norvegicus OX=10116 GN=Timm8a1 PE=1 SV=3 ;sp|Q9WVA1|TIM8A_RAT Mitochondrial import inner membrane translocase subunit Tim8 A OS=Rattus norvegicus OX=10116 GN=Timm8a PE=1	4	10.888	66.722	445361	432598	0.795725	0.772285	1.0295	0.0419486
Rhot1	A0A0G2K777	tr|A0A0G2K777|A0A0G2K777_RAT Ras homolog family member T1 OS=Rattus norvegicus OX=10116 GN=Rhot1 PE=1 SV=1 ;tr|A1L1L6|A1L1L6_RAT Mitochondrial Rho GTPase OS=Rattus norvegicus OX=10116 GN=Rhot1 PE=1 SV=1	9	86.063	66.708	512139	536924	0.309559	0.649589	0.953838	-0.0681834
Sf3b1	G3V7T6	tr|G3V7T6|G3V7T6_RAT Splicing factor 3b, subunit 1 OS=Rattus norvegicus OX=10116 GN=Sf3b1 PE=1 SV=1	9	145.83	66.675	736858	706126	0.612168	0.732928	1.04352	0.061461
Snx27	G3V8U4	tr|G3V8U4|G3V8U4_RAT Sorting nexin family member 27, isoform CRA_b OS=Rattus norvegicus OX=10116 GN=Snx27 PE=1 SV=3 ;tr|M0RBS9|M0RBS9_RAT Sorting nexin family member 27, isoform CRA_a OS=Rattus norvegicus OX=10116 GN=Snx27 PE=1 SV=1 ;sp|Q8K4V4-2|SNX27_RAT Is	6	59.529	66.658	734725	591383	0.211216	0.607724	1.24238	0.313112
Co	Q95938	tr|Q95938|Q95938_RAT Cytochrome c oxidase subunit 1 OS=Rattus norvegicus OX=10116 GN=Co I PE=3 SV=1 ;tr|Q8SEZ6|Q8SEZ6_RAT Cytochrome c oxidase subunit 1 OS=Rattus norvegicus OX=10116 GN=COI PE=3 SV=1 ;tr|Q8HIC9|Q8HIC9_RAT Cytochrome c oxidase subunit 1 OS=Ra	3	56.977	66.644	1.11953e+06	1.0253e+06	0.529775	0.71547	1.0919	0.126842
Abce1	D3ZD23	tr|D3ZD23|D3ZD23_RAT ATP-binding cassette subfamily E member 1 OS=Rattus norvegicus OX=10116 GN=Abce1 PE=1 SV=1	9	67.3	66.554	640738	668553	0.237238	0.621555	0.958396	-0.0613056
Twf1	Q5RJR2	sp|Q5RJR2|TWF1_RAT Twinfilin-1 OS=Rattus norvegicus OX=10116 GN=Twf1 PE=1 SV=1	2	40.09	66.552	60366.8	68699.3	0.224449	0.615081	0.878711	-0.18654
Akr7a2	Q8CG45	sp|Q8CG45|ARK72_RAT Aflatoxin B1 aldehyde reductase member 2 OS=Rattus norvegicus OX=10116 GN=Akr7a2 PE=1 SV=2 ;tr|A0A0G2K3V2|A0A0G2K3V2_RAT Aflatoxin B1 aldehyde reductase member 2 OS=Rattus norvegicus OX=10116 GN=Akr7a2 PE=1 SV=1 ;tr|A0A0A0MXY9|A0A0A0MXY9_	6	40.675	66.346	825641	728215	0.036077	0.455705	1.13379	0.18115
Gng2	O35355	tr|O35355|O35355_RAT Guanine nucleotide-binding protein subunit gamma (Fragment) OS=Rattus norvegicus OX=10116 PE=2 SV=1 ;tr|M0RBJ0|M0RBJ0_RAT Guanine nucleotide-binding protein subunit gamma OS=Rattus norvegicus OX=10116 GN=Gng2 PE=1 SV=2 ;tr|Q45QK6|Q45QK6_	2	3.9405	66.198	237105	196286	0.425229	0.685637	1.20796	0.272572
Tsn	Q71SY3	tr|Q71SY3|Q71SY3_RAT Translin OS=Rattus norvegicus OX=10116 GN=Tsn PE=1 SV=1 ;tr|Q7TP02|Q7TP02_RAT Da2-35 OS=Rattus norvegicus OX=10116 PE=2 SV=1 ;tr|E9PT79|E9PT79_RAT Translin OS=Rattus norvegicus OX=10116 GN=Tsn PE=1 SV=3 ;tr|A0A1B0GWQ7|A0A1B0GWQ7_RAT Trans	7	26.171	66.082	286732	316940	0.0788294	0.521282	0.904687	-0.144509
Rpl10a	P62907	sp|P62907|RL10A_RAT 60S ribosomal protein L10a OS=Rattus norvegicus OX=10116 GN=Rpl10a PE=1 SV=2 ;tr|Q4KM60|Q4KM60_RAT Ribosomal protein (Fragment) OS=Rattus norvegicus OX=10116 GN=Rpl10a PE=2 SV=1 ;tr|F1LYQ7|F1LYQ7_RAT Ribosomal protein OS=Rattus norvegicus	8	24.831	66.081	1.17295e+06	1.12397e+06	0.713214	0.752461	1.04358	0.0615416
Ahsa1	B0BN63	tr|B0BN63|B0BN63_RAT Activator of Hsp90 ATPase activity 1 OS=Rattus norvegicus OX=10116 GN=Ahsa1 PE=1 SV=1	7	38.104	66.021	808295	869389	0.0126968	0.380938	0.929728	-0.10512
Nae1	A1L122	tr|A1L122|A1L122_RAT NEDD8-activating enzyme E1 regulatory subunit OS=Rattus norvegicus OX=10116 GN=Nae1 PE=2 SV=1 ;tr|F1M7W7|F1M7W7_RAT NEDD8-activating enzyme E1 regulatory subunit OS=Rattus norvegicus OX=10116 GN=Nae1 PE=1 SV=3 ;sp|Q9Z1A5|ULA1_RAT NEDD8-a	6	60.351	65.884	396373	389845	0.575771	0.72573	1.01675	0.0239582
RGD1562230	B2RYN9	tr|B2RYN9|B2RYN9_RAT RGD1562230 protein OS=Rattus norvegicus OX=10116 GN=RGD1562230 PE=2 SV=1	5	17.12	65.84	289922	300538	0.406522	0.679035	0.964677	-0.0518829
Ivns1abp	A0A0G2K427	tr|A0A0G2K427|A0A0G2K427_RAT Influenza virus NS1A binding protein (Predicted), isoform CRA_b OS=Rattus norvegicus OX=10116 GN=Ivns1abp PE=1 SV=1 ;tr|A0A0G2QC03|A0A0G2QC03_RAT Influenza virus NS1A-binding protein OS=Rattus norvegicus OX=10116 GN=Ivns1abp PE=	9	71.508	65.792	565185	677635	0.123342	0.545174	0.834056	-0.261783
Mtch1	B0BN30	tr|B0BN30|B0BN30_RAT Mitochondrial carrier 1 OS=Rattus norvegicus OX=10116 GN=Mtch1 PE=1 SV=1 ;tr|A0A1W2Q6G8|A0A1W2Q6G8_RAT Mitochondrial carrier 1 (Fragment) OS=Rattus norvegicus OX=10116 GN=Mtch1 PE=1 SV=1	10	41.592	65.731	845422	794515	0.165552	0.57751	1.06407	0.0895963
Serpinf2	Q68FT8	tr|Q68FT8|Q68FT8_RAT RCG33981, isoform CRA_a OS=Rattus norvegicus OX=10116 GN=Serpinf2 PE=2 SV=1 ;tr|F7FHF3|F7FHF3_RAT Serpin family F member 2 OS=Rattus norvegicus OX=10116 GN=Serpinf2 PE=1 SV=1	9	54.892	65.721	1.20408e+06	1.24463e+06	0.857209	0.785108	0.967419	-0.0477878
Tecr	B3SVE9	tr|B3SVE9|B3SVE9_RAT Neuroprotective protein 13 OS=Rattus norvegicus OX=10116 GN=Tecr PE=1 SV=1 ;sp|Q64232|TECR_RAT Very-long-chain enoyl-CoA reductase OS=Rattus norvegicus OX=10116 GN=Tecr PE=1 SV=1	9	36.122	65.719	807476	808500	0.980182	0.806861	0.998733	-0.00182914
Gbp1	D3ZKU6	tr|D3ZKU6|D3ZKU6_RAT GB1/RHD3-type G domain-containing protein OS=Rattus norvegicus OX=10116 GN=Gbp1 PE=4 SV=2	10	68.415	65.711	629525	900621	0.0998015	0.534933	0.69899	-0.516656
Fitm2	D3ZWT2	tr|D3ZWT2|D3ZWT2_RAT Fat storage-inducing transmembrane protein 2 OS=Rattus norvegicus OX=10116 GN=Fitm2 PE=1 SV=1	3	30.112	65.669	500677	438511	0.179493	0.587947	1.14177	0.191268
Vps36	B1H248	tr|B1H248|B1H248_RAT Vacuolar protein-sorting-associated protein 36 OS=Rattus norvegicus OX=10116 GN=Vps36 PE=1 SV=1 ;sp|P0C0A2|VPS36_RAT Vacuolar protein-sorting-associated protein 36 OS=Rattus norvegicus OX=10116 GN=Vps36 PE=1 SV=1	8	43.717	65.666	711811	742414	0.252778	0.628695	0.95878	-0.0607283
Cops6	D3ZI16	tr|D3ZI16|D3ZI16_RAT COP9 signalosome complex subunit 6 OS=Rattus norvegicus OX=10116 GN=Cops6 PE=1 SV=1	8	37.702	65.636	617764	626061	0.695946	0.747868	0.986746	-0.0192486
Romo1	D4A742	tr|D4A742|D4A742_RAT RCG37250, isoform CRA_a OS=Rattus norvegicus OX=10116 GN=Romo1 PE=1 SV=1	2	8.1828	65.453	420168	541885	0.205445	0.604331	0.775383	-0.36702
Mapkapk2	Q80ZF4	tr|Q80ZF4|Q80ZF4_RAT Mitogen-activated protein kinase-activated protein kinase-2 OS=Rattus norvegicus OX=10116 GN=Mapkapk2 PE=2 SV=1 ;tr|F1M9C0|F1M9C0_RAT MAPK-activated protein kinase 2 OS=Rattus norvegicus OX=10116 GN=Mapkapk2 PE=1 SV=3	5	44.035	65.365	1.47357e+06	1.55912e+06	0.454632	0.695137	0.945127	-0.0814198
Mettl27	D4AED6	tr|D4AED6|D4AED6_RAT Methyltransferase-like 27 OS=Rattus norvegicus OX=10116 GN=Mettl27 PE=1 SV=1 ;tr|A0A0G2K8S3|A0A0G2K8S3_RAT Methyltransf_25 domain-containing protein OS=Rattus norvegicus OX=10116 PE=4 SV=1 ;tr|F1M3Y3|F1M3Y3_RAT Methyltransf_25 domain-con	3	27.398	65.308	275043	402057	0.199071	0.600625	0.68409	-0.547742
Hba-a3	Q63910	tr|Q63910|Q63910_RAT Alpha globin OS=Rattus norvegicus OX=10116 GN=Hba-a3 PE=1 SV=2	5	15.524	65.167	665576	1.13225e+06	0.445029	0.692144	0.587834	-0.76652
Acot7	F8WG67	tr|F8WG67|F8WG67_RAT Acyl-CoA thioesterase 7, isoform CRA_a OS=Rattus norvegicus OX=10116 GN=Acot7 PE=1 SV=2 ;sp|Q64559-1|BACH_RAT Isoform 1 of Cytosolic acyl coenzyme A thioester hydrolase OS=Rattus norvegicus OX=10116 GN=Acot7 ;sp|Q64559|BACH_RAT Cytosolic	7	40.968	65.149	763187	705046	0.62057	0.734488	1.08246	0.114318
Stxbp3	Q99PV2	tr|Q99PV2|Q99PV2_RAT Syntaxin binding protein 3, isoform CRA_a OS=Rattus norvegicus OX=10116 GN=Stxbp3 PE=1 SV=1	9	68.02	65.042	682547	629610	0.155284	0.569755	1.08408	0.116469
Eif5	Q07205	sp|Q07205|IF5_RAT Eukaryotic translation initiation factor 5 OS=Rattus norvegicus OX=10116 GN=Eif5 PE=1 SV=1	7	48.954	65.018	689678	682069	0.847117	0.783103	1.01116	0.016006
Eif3d	Q6AYK8	sp|Q6AYK8|EIF3D_RAT Eukaryotic translation initiation factor 3 subunit D OS=Rattus norvegicus OX=10116 GN=Eif3d PE=1 SV=1	5	63.988	64.941	386103	387678	0.908773	0.794799	0.995938	-0.00587261
Rac1	Q6RUV5	sp|Q6RUV5|RAC1_RAT Ras-related C3 botulinum toxin substrate 1 OS=Rattus norvegicus OX=10116 GN=Rac1 PE=1 SV=1 ;tr|A0A0G2K0X4|A0A0G2K0X4_RAT Ras-related C3 botulinum toxin substrate 1 OS=Rattus norvegicus OX=10116 GN=Rac1 PE=1 SV=1 ;tr|Q5U1Y2|Q5U1Y2_RAT Rac f	7	21.45	64.915	1.19921e+06	1.11878e+06	0.149947	0.565602	1.0719	0.100166
Serpinf1	Q80ZA3	tr|Q80ZA3|Q80ZA3_RAT Alpha-2 antiplasmin OS=Rattus norvegicus OX=10116 GN=Serpinf1 PE=1 SV=1	7	46.465	64.69	512335	620989	0.334166	0.656744	0.825031	-0.277479
Cdh5	A0A0G2K0I6	tr|A0A0G2K0I6|A0A0G2K0I6_RAT Cadherin 5 OS=Rattus norvegicus OX=10116 GN=Cdh5 PE=1 SV=1 ;tr|F1M7E5|F1M7E5_RAT Cadherin 5 OS=Rattus norvegicus OX=10116 GN=Cdh5 PE=1 SV=2	9	82.043	64.669	815884	785901	0.571469	0.724829	1.03815	0.0540157
Pcnt	D3ZMY8	tr|D3ZMY8|D3ZMY8_RAT Pericentrin OS=Rattus norvegicus OX=10116 GN=Pcnt PE=1 SV=3	5	324.06	64.555	130402	121059	0.0115454	0.372121	1.07717	0.10725
Safb	A0A0G2JW97	tr|A0A0G2JW97|A0A0G2JW97_RAT Scaffold attachment factor B1 OS=Rattus norvegicus OX=10116 GN=Safb PE=1 SV=1 ;tr|M0RBF0|M0RBF0_RAT Scaffold attachment factor B1 OS=Rattus norvegicus OX=10116 GN=Safb PE=1 SV=1 ;tr|A0A0G2JZI0|A0A0G2JZI0_RAT Scaffold attachment f	7	94.642	64.524	396515	359927	0.252418	0.628538	1.10165	0.139671
Hdhd5	D3ZQB6	tr|D3ZQB6|D3ZQB6_RAT Cat eye syndrome chromosome region, candidate 5 homolog (Human) (Predicted) OS=Rattus norvegicus OX=10116 GN=Hdhd5 PE=1 SV=1	5	46.476	64.507	216489	206582	0.425965	0.685888	1.04796	0.0675801
Rps16	Q5XFV9	tr|Q5XFV9|Q5XFV9_RAT Rps16 protein (Fragment) OS=Rattus norvegicus OX=10116 GN=Rps16 PE=2 SV=1 ;tr|B0K038|B0K038_RAT Rps16 protein (Fragment) OS=Rattus norvegicus OX=10116 GN=Rps16 PE=2 SV=1 ;tr|Q6P3E1|Q6P3E1_RAT Rps16 protein (Fragment) OS=Rattus norvegicus	9	17.9	64.457	564587	618920	0.272219	0.636668	0.912213	-0.132557
Abcd3	P16970	sp|P16970|ABCD3_RAT ATP-binding cassette sub-family D member 3 OS=Rattus norvegicus OX=10116 GN=Abcd3 PE=1 SV=3	8	75.315	64.435	731633	649331	0.165253	0.577272	1.12675	0.172168
Cpne3	D3ZLA3	tr|D3ZLA3|D3ZLA3_RAT Copine 3 OS=Rattus norvegicus OX=10116 GN=Cpne3 PE=1 SV=1	6	59.685	64.396	903208	901685	0.982163	0.807175	1.00169	0.00243576
Palmd	Q4KM62	sp|Q4KM62|PALMD_RAT Palmdelphin OS=Rattus norvegicus OX=10116 GN=Palmd PE=1 SV=1 ;tr|A0A0G2JZ34|A0A0G2JZ34_RAT Palmdelphin OS=Rattus norvegicus OX=10116 GN=Palmd PE=4 SV=1	10	62.418	64.393	1.19055e+06	1.24224e+06	0.32832	0.655128	0.958388	-0.0613179
Hspb8	Q9EPX0	sp|Q9EPX0|HSPB8_RAT Heat shock protein beta-8 OS=Rattus norvegicus OX=10116 GN=Hspb8 PE=1 SV=1	9	21.592	64.264	1.25124e+06	1.45947e+06	0.151548	0.566872	0.857324	-0.222087
Cav1	Q2IBC6	tr|Q2IBC6|Q2IBC6_RAT Caveolin OS=Rattus norvegicus OX=10116 GN=Cav1 PE=1 SV=1 ;sp|P41350|CAV1_RAT Caveolin-1 OS=Rattus norvegicus OX=10116 GN=Cav1 PE=1 SV=3 ;tr|Q8R4A2|Q8R4A2_RAT Caveolin 1 (Fragment) OS=Rattus norvegicus OX=10116 PE=4 SV=1 ;tr|Q3MHT6|Q3MHT6_	3	20.551	64.089	1.52804e+06	1.39698e+06	0.225521	0.615646	1.09381	0.129366
Rnf114	Q6J2U6	sp|Q6J2U6|RN114_RAT E3 ubiquitin-protein ligase RNF114 OS=Rattus norvegicus OX=10116 GN=Rnf114 PE=2 SV=1	7	25.664	63.853	602451	590162	0.781149	0.769017	1.02082	0.0297329
Timm21	Q5U2X7	sp|Q5U2X7|TIM21_RAT Mitochondrial import inner membrane translocase subunit Tim21 OS=Rattus norvegicus OX=10116 GN=Timm21 PE=2 SV=1	7	27.876	63.784	1.08807e+06	1.01353e+06	0.387807	0.671937	1.07354	0.102383
Eps15l1	A0A0G2QC53	tr|A0A0G2QC53|A0A0G2QC53_RAT Epidermal growth factor receptor pathway substrate 15-like 1 OS=Rattus norvegicus OX=10116 GN=Eps15l1 PE=2 SV=1 ;tr|D3ZJR1|D3ZJR1_RAT Epidermal growth factor receptor pathway substrate 15-like 1 OS=Rattus norvegicus OX=10116 GN=	5	96.445	63.69	323501	322317	0.860696	0.785792	1.00367	0.0052911
Atp6v0d1	Q5M7T6	tr|Q5M7T6|Q5M7T6_RAT V-type proton ATPase subunit OS=Rattus norvegicus OX=10116 GN=Atp6v0d1 PE=1 SV=1	6	40.301	63.685	593533	561981	0.448232	0.693153	1.05614	0.0788076
Rsu1	D4A8F2	tr|D4A8F2|D4A8F2_RAT Ras suppressor protein 1 OS=Rattus norvegicus OX=10116 GN=Rsu1 PE=1 SV=3	7	31.337	63.665	1.08895e+06	1.0535e+06	0.377238	0.668368	1.03365	0.0477524
Rmdn3	Q66H15	sp|Q66H15|RMD3_RAT Regulator of microtubule dynamics protein 3 OS=Rattus norvegicus OX=10116 GN=Rmdn3 PE=1 SV=1	5	52.311	63.662	193654	210556	0.206262	0.604793	0.919725	-0.120725
Foxred1	D3ZEH2	tr|D3ZEH2|D3ZEH2_RAT FAD-dependent oxidoreductase domain containing 1 OS=Rattus norvegicus OX=10116 GN=Foxred1 PE=1 SV=1	9	54.229	63.508	440896	485606	0.226237	0.616022	0.907929	-0.139348
Sqor	B0BMT9	tr|B0BMT9|B0BMT9_RAT Sqrdl protein OS=Rattus norvegicus OX=10116 GN=Sqor PE=1 SV=1 ;tr|Q7TP12|Q7TP12_RAT Cc2-17 OS=Rattus norvegicus OX=10116 GN=Sqor PE=1 SV=1	6	50.201	63.504	496980	544431	0.33844	0.657895	0.912843	-0.131561
Ssr3	Q08013	sp|Q08013|SSRG_RAT Translocon-associated protein subunit gamma OS=Rattus norvegicus OX=10116 GN=Ssr3 PE=1 SV=2	3	21.064	63.281	146482	155817	0.502282	0.708606	0.940091	-0.0891281
Ggct	D3ZPV8	tr|D3ZPV8|D3ZPV8_RAT Gamma-glutamyl cyclotransferase OS=Rattus norvegicus OX=10116 GN=Ggct PE=1 SV=1	3	21.231	63.212	460116	376376	0.0243582	0.430049	1.22249	0.289821
Rbp1	P02696	sp|P02696|RET1_RAT Retinol-binding protein 1 OS=Rattus norvegicus OX=10116 GN=Rbp1 PE=1 SV=2	4	15.834	63.204	343848	361729	0.868279	0.787265	0.95057	-0.0731359
Strn3	E9PT82	tr|E9PT82|E9PT82_RAT Striatin-3 OS=Rattus norvegicus OX=10116 GN=Strn3 PE=1 SV=1 ;sp|P58405-2|STRN3_RAT Isoform 2 of Striatin-3 OS=Rattus norvegicus OX=10116 GN=Strn3 ;sp|P58405|STRN3_RAT Striatin-3 OS=Rattus norvegicus OX=10116 GN=Strn3 PE=1 SV=2 ;tr|Q1KLB7|	6	77.628	63.193	481560	487013	0.680916	0.745042	0.988803	-0.0162449
Pcyt2	O88637-2	sp|O88637-2|PCY2_RAT Isoform 2 of Ethanolamine-phosphate cytidylyltransferase OS=Rattus norvegicus OX=10116 GN=Pcyt2 ;sp|O88637|PCY2_RAT Ethanolamine-phosphate cytidylyltransferase OS=Rattus norvegicus OX=10116 GN=Pcyt2 PE=1 SV=1	10	43.431	63.124	909786	1.49765e+06	0.115833	0.54232	0.607477	-0.719097
Chchd6	D4A7N1	sp|D4A7N1|MIC25_RAT MICOS complex subunit Mic25 OS=Rattus norvegicus OX=10116 GN=Chchd6 PE=1 SV=1	5	29.211	63.121	340826	330650	0.564587	0.723363	1.03078	0.0437306
Cpped1	Q66H71	sp|Q66H71|CPPED_RAT Serine/threonine-protein phosphatase CPPED1 OS=Rattus norvegicus OX=10116 GN=Cpped1 PE=1 SV=1	7	35.26	62.942	374446	374951	0.985525	0.807707	0.998653	-0.00194456
Rangap1	F1MAA5	tr|F1MAA5|F1MAA5_RAT RAN GTPase-activating protein 1 OS=Rattus norvegicus OX=10116 GN=Rangap1 PE=1 SV=2 ;tr|Q66H32|Q66H32_RAT Ran GTPase-activating protein 1 OS=Rattus norvegicus OX=10116 GN=Rangap1 PE=1 SV=1	5	63.142	62.917	272696	285905	0.307095	0.648819	0.953799	-0.0682426
Mrpl18	B2RZ57	tr|B2RZ57|B2RZ57_RAT Mitochondrial ribosomal protein L18 OS=Rattus norvegicus OX=10116 GN=Mrpl18 PE=1 SV=1	3	20.65	62.879	253878	241114	0.53058	0.715662	1.05294	0.0744189
Slc25a34	A0A0H2UHN6	tr|A0A0H2UHN6|A0A0H2UHN6_RAT Solute carrier family 25 member 34 OS=Rattus norvegicus OX=10116 GN=Slc25a34 PE=3 SV=1 ;sp|Q5XIF9|S2534_RAT Solute carrier family 25 member 34 OS=Rattus norvegicus OX=10116 GN=Slc25a34 PE=2 SV=2	8	31.919	62.863	427160	377459	0.0261697	0.434269	1.13167	0.178456
Lgalsl	B4F7A3	tr|B4F7A3|B4F7A3_RAT Galectin OS=Rattus norvegicus OX=10116 GN=Lgalsl PE=1 SV=1	6	18.955	62.851	585824	541547	0.260761	0.632088	1.08176	0.11338
Vapa	Q9Z270	sp|Q9Z270|VAPA_RAT Vesicle-associated membrane protein-associated protein A OS=Rattus norvegicus OX=10116 GN=Vapa PE=1 SV=3 ;tr|A0A0G2K8E6|A0A0G2K8E6_RAT Vesicle-associated membrane protein-associated protein A OS=Rattus norvegicus OX=10116 GN=Vapa PE=1 SV=	8	27.841	62.819	984349	1.02666e+06	0.369986	0.665916	0.95879	-0.0607127
Nomo1	D3ZSA9	tr|D3ZSA9|D3ZSA9_RAT Nodal modulator 1 OS=Rattus norvegicus OX=10116 GN=Nomo1 PE=1 SV=1	7	133.44	62.801	247542	268594	0.185754	0.592231	0.921625	-0.117749
Pacs1	F1LPG3	tr|F1LPG3|F1LPG3_RAT Phosphofurin acidic cluster sorting protein 1 OS=Rattus norvegicus OX=10116 GN=Pacs1 PE=1 SV=1 ;sp|O88588|PACS1_RAT Phosphofurin acidic cluster sorting protein 1 OS=Rattus norvegicus OX=10116 GN=Pacs1 PE=1 SV=1 ;sp|O88588-2|PACS1_RAT Iso	8	104.75	62.737	240923	251002	0.356949	0.662604	0.959845	-0.0591259
Rpl10	Q6PDV7	sp|Q6PDV7|RL10_RAT 60S ribosomal protein L10 OS=Rattus norvegicus OX=10116 GN=Rpl10 PE=1 SV=3 ;tr|D4A1P2|D4A1P2_RAT Ribosomal protein L10-like OS=Rattus norvegicus OX=10116 GN=Rpl10l PE=1 SV=1	7	24.604	62.557	1.47359e+06	1.54892e+06	0.550259	0.720215	0.951368	-0.0719241
Mrps5	D3ZYT2	tr|D3ZYT2|D3ZYT2_RAT Mitochondrial ribosomal protein S5 OS=Rattus norvegicus OX=10116 GN=Mrps5 PE=1 SV=1	9	48.136	62.544	402634	452187	0.198668	0.600384	0.890416	-0.167448
Snf8	Q5RK19	sp|Q5RK19|SNF8_RAT Vacuolar-sorting protein SNF8 OS=Rattus norvegicus OX=10116 GN=Snf8 PE=1 SV=1	4	28.884	62.405	602086	499128	0.0210274	0.420695	1.20628	0.270561
Rab4a	P05714	sp|P05714|RAB4A_RAT Ras-related protein Rab-4A OS=Rattus norvegicus OX=10116 GN=Rab4a PE=1 SV=3	4	24.408	62.385	431284	403445	0.401826	0.677303	1.069	0.0962684
Arf3	A0A0G2JV81	tr|A0A0G2JV81|A0A0G2JV81_RAT FKBP prolyl isomerase 11 OS=Rattus norvegicus OX=10116 GN=Arf3 PE=3 SV=1 ;tr|A0A0G2K9H8|A0A0G2K9H8_RAT ADP-ribosylation factor 3 OS=Rattus norvegicus OX=10116 GN=Arf3 PE=3 SV=1 ;sp|P84079|ARF1_RAT ADP-ribosylation factor 1 OS=Rat	5	20.568	62.383	673511	609370	0.153212	0.56817	1.10526	0.144382
Rab6a	A0A0H2UHP9	tr|A0A0H2UHP9|A0A0H2UHP9_RAT RCG39700, isoform CRA_d OS=Rattus norvegicus OX=10116 GN=Rab6a PE=1 SV=1 ;sp|Q9WVB1|RAB6A_RAT Ras-related protein Rab-6A OS=Rattus norvegicus OX=10116 GN=Rab6a PE=1 SV=2 ;tr|A0A0G2JT78|A0A0G2JT78_RAT RAB6B, member RAS oncogene fa	5	23.545	62.369	694448	687612	0.844002	0.782477	1.00994	0.0142727
C8b	P55314	sp|P55314|CO8B_RAT Complement component C8 beta chain OS=Rattus norvegicus OX=10116 GN=C8b PE=2 SV=2	8	66.666	62.324	539178	612338	0.367783	0.665169	0.880523	-0.183567
Fkbp8	Q3B7U9	sp|Q3B7U9|FKBP8_RAT Peptidyl-prolyl cis-trans isomerase FKBP8 OS=Rattus norvegicus OX=10116 GN=Fkbp8 PE=2 SV=1	7	43.555	62.297	748622	750459	0.934654	0.799341	0.997551	-0.00353688
Plpp3	Q6IMX4	tr|Q6IMX4|Q6IMX4_RAT Phosphatidic acid phosphatase type 2B OS=Rattus norvegicus OX=10116 GN=Plpp3 PE=1 SV=1 ;sp|P97544|PLPP3_RAT Phospholipid phosphatase 3 OS=Rattus norvegicus OX=10116 GN=Plpp3 PE=1 SV=1	5	35.233	62.27	1.00638e+06	872454	0.000832433	0.234247	1.15351	0.206026
Dsc2	Q3T1K6	tr|Q3T1K6|Q3T1K6_RAT Desmocollin 2 OS=Rattus norvegicus OX=10116 GN=Dsc2 PE=2 SV=1 ;tr|D3ZJR7|D3ZJR7_RAT Desmocollin 2 OS=Rattus norvegicus OX=10116 GN=Dsc2 PE=1 SV=3 ;tr|A0A0G2K3I3|A0A0G2K3I3_RAT Desmocollin 2 OS=Rattus norvegicus OX=10116 GN=Dsc2 PE=1 SV=1	7	100.04	62.259	907495	998423	0.360019	0.663345	0.908928	-0.137763
Tmem65	A1L1L9	tr|A1L1L9|A1L1L9_RAT RGD1563224 protein OS=Rattus norvegicus OX=10116 GN=Tmem65 PE=2 SV=1 ;tr|F1LQZ0|F1LQZ0_RAT Transmembrane protein 65 OS=Rattus norvegicus OX=10116 GN=Tmem65 PE=4 SV=1	7	27.901	62.246	1.19991e+06	1.11226e+06	0.449251	0.693472	1.0788	0.109424
Gk	D3ZCI0	tr|D3ZCI0|D3ZCI0_RAT Glycerol kinase OS=Rattus norvegicus OX=10116 GN=Gk PE=1 SV=2 ;tr|A0A0G2KA23|A0A0G2KA23_RAT Glycerol kinase OS=Rattus norvegicus OX=10116 GN=Gk PE=1 SV=1 ;tr|A0A0G2K785|A0A0G2K785_RAT Glycerol kinase OS=Rattus norvegicus OX=10116 GN=Gk P	10	57.462	62.24	1.20293e+06	1.26677e+06	0.475449	0.701289	0.949601	-0.0746063
Prpf19	Q9JMJ4	sp|Q9JMJ4|PRP19_RAT Pre-mRNA-processing factor 19 OS=Rattus norvegicus OX=10116 GN=Prpf19 PE=1 SV=2	7	55.238	62.198	581704	528035	0.0826642	0.524236	1.10164	0.139652
Myg1	Q641W2	sp|Q641W2|MYG1_RAT MYG1 exonuclease OS=Rattus norvegicus OX=10116 GN=Myg1 PE=1 SV=1	3	42.888	62.196	246180	215785	0.0876963	0.527762	1.14086	0.190119
Ubap2l	E9PTR4	tr|E9PTR4|E9PTR4_RAT RCG62582, isoform CRA_b OS=Rattus norvegicus OX=10116 GN=Ubap2l PE=1 SV=2 ;tr|A0A0G2JYC6|A0A0G2JYC6_RAT RCG62582, isoform CRA_c OS=Rattus norvegicus OX=10116 GN=Ubap2l PE=1 SV=1 ;tr|Q4V8A7|Q4V8A7_RAT Atp8b2 protein OS=Rattus norvegicus O	5	116.86	62.157	456172	460539	0.864909	0.786613	0.990517	-0.0137469
Herc4	Q5PQN1	sp|Q5PQN1|HERC4_RAT Probable E3 ubiquitin-protein ligase HERC4 OS=Rattus norvegicus OX=10116 GN=Herc4 PE=2 SV=1	7	118.54	62.137	423604	448853	0.0613244	0.503819	0.943748	-0.0835257
Ldb3	Q5XIG1	tr|Q5XIG1|Q5XIG1_RAT Ldb3 protein OS=Rattus norvegicus OX=10116 GN=Ldb3 PE=2 SV=1 ;tr|A0A0G2JXR0|A0A0G2JXR0_RAT LIM domain-binding 3 OS=Rattus norvegicus OX=10116 GN=Ldb3 PE=1 SV=1	2	30.988	62.117	1.40597e+06	1.44329e+06	0.765769	0.765466	0.974138	-0.0378016
Eif3l	G3V7G9	tr|G3V7G9|G3V7G9_RAT Eukaryotic translation initiation factor 3, subunit 6 interacting protein OS=Rattus norvegicus OX=10116 GN=Eif3l PE=1 SV=2	9	45.082	62.088	700001	722050	0.661046	0.741616	0.969463	-0.0447426
Gspt1	Q6AYD5	tr|Q6AYD5|Q6AYD5_RAT Eukaryotic peptide chain release factor GTP-binding subunit ERF3B-like OS=Rattus norvegicus OX=10116 GN=Gspt1 PE=1 SV=1 ;tr|A0A096MJE3|A0A096MJE3_RAT G1 to S phase transition 2 OS=Rattus norvegicus OX=10116 GN=Gspt2 PE=4 SV=1	10	68.751	62.033	756007	869847	0.118797	0.543486	0.869127	-0.202362
Spryd4	Q4FZT8	sp|Q4FZT8|SPRY4_RAT SPRY domain-containing protein 4 OS=Rattus norvegicus OX=10116 GN=Spryd4 PE=2 SV=1	9	23.249	62.015	1.03036e+06	1.03841e+06	0.926809	0.797985	0.992244	-0.0112337
[truncated: 2,597 more rows]

## Sheet: B_vs_C
Gene	Accession	Description	#.Unique.Peptides	MW.[kDa]	Score	MEAN B	MEAN C	P-VALUE	Q-VALUE	FOLD CHANGE	LOG_FOLDCHANGE
[truncated: 4,132 more rows]
