# Supplementary material for: Canagliflozin mitigates ferroptosis and ameliorates heart failure in rats with preserved ejection fraction
Source: Naunyn Schmiedebergs Arch Pharmacol. 2022 Apr 27;395(8):945–62. doi: 10.1007/s00210-022-02243-1 (PMC9276585; doi:10.1007/s00210-022-02243-1)
Supplement: Supplementary file 5 — Supplementary file5 (XLSX 9 KB) [file 210_2022_2243_MOESM5_ESM.xlsx]

## Sheet: 舒张压
SBP(mmHg)		12w	DBP(mmHg)		12w
	Normal group	152		Normal group	72
		140			80
		164			73
		149			85
		159			88
		158			77
	HFpEF group	230		HFpEF group	119
		235			135
		202			109
		193			122
		200			111
		209			120
	Cana group	189		Cana group	79
		184			90
		173			78
		183			100
		155			85
		183			85
	irbesartan group	168		irbesartan group	66
		176			93
		181			84
		159			85
		162			76
		157			81
	Cana+irbesartan group	149		Cana+irbesartan group	80
		150			76
		140			77
		155			98
		153			69
		158			92

## Sheet: 收缩压
L1	1	152
L2	1	140
L3	1	164
L4	1	149
L5	1	159
L6	1	158
H1	2	230
H2	2	235
H3	2	202
H4	2	193
H5	2	200
H6	2	209
C1	3	189
C2	3	184
C3	3	173
C4	3	183
C5	3	155
C6	3	183
E1	4	168
E2	4	176
E3	4	181
E4	4	159
E5	4	162
E6	4	157
CE1	5	149
CE2	5	150
CE3	5	140
CE4	5	155
CE5	5	153
CE6	5	158
